# Supplementary material for: A Medicago truncatula Metabolite Atlas Enables the Visualization of Differential Accumulation of Metabolites in Root Tissues
Source: Metabolites. 2021 Apr 13;11(4):238. doi: 10.3390/metabo11040238 (PMC8068785; doi:10.3390/metabo11040238)
Supplement: Supplementary file 1 [file metabolites-11-00238-s001.zip]

Archive with 3 entries (3 files):
- Supplementary Table 1 LCMS Root Sectioning Data-26Mar2021.xlsx
- Supplementary Table 2 GCMS Root Sectioning Data-26Mar2021.xlsx
- SupplementalFigS1-S3_Revised-10April2021.pdf
