# Supplementary material for: A Medicago truncatula Metabolite Atlas Enables the Visualization of Differential Accumulation of Metabolites in Root Tissues
Source: Metabolites. 2021 Apr 13;11(4):238. doi: 10.3390/metabo11040238 (PMC8068785; doi:10.3390/metabo11040238)
Supplement: Supplementary file 1 [file metabolites-11-00238-s001.zip › Supplementary Table 1 LCMS Root Sectioning Data-26Mar2021.xlsx]

## Sheet: Metadata LCMS
BioSource
	Species	Medicago truncatula
	Genotype	Jemalong
	Organ	Roots
	Organ specification	border cells, root tips, and secreted fraction from 3 day old seedlings
	Amount	All samples were taken from a total of 45 seedling roots
Growth
	Support	Seedlings were germinated on sterile 1% w/v water agar overlaid with filter paper
	Location	laboratory drawer
	Plot design	none
	Light Period	no light
	Humidity day	parafilm sealed petri dishes with 1% agar, ~100%
	Humidity night	parafilm sealed petri dishes with 1% agar, ~100%
	Temperature (day)	dark at 24°C
	Temperature (night)	dark at 24°C
	Watering	2 hour water sterile incubation prior to plating, moisture from the 1% agar plates
	Nutritional	not applicable
	Date of plant establishment	various dates
Treatment
	Biotic Treatment	none
	Dose	not applicable
	Duration	not applicable
Harvest
	Date	various dates
	Time	72 hours after scarification
	Growth Stage	Seedlings
	Metabolism quenching	40% MeOH and liquid nitrogen flash freezing
	Harvest method	Roots were gently agitated in sterile ddH2O in an eppendorf tube to collect border cells. Border cells from small groups of roots were collected repeatedly until 45 seedlings were sampled. The root cap, elongation zone, and mature tissue were excised under a Leica M205 microscope using a scalpel. Root tissues were immediately placed in 40% MeOH kept on ice in their respective eppendorf tubes. Bor…
	Storage	Negative 20°C until processed
Sample Processing, Extraction, and Protocols
	Tissue processing	Samples were lyophilized for 72 hours until dry, noting that the tissue was maintained in its frozen state through evaporative cooling during the lyophilization process.
	Replicate sampling and analyses	Three biological replicates were collected for each tissue with two replicate experiments.
	Extraction of Samples: LCMS	Tissue was homogenized within an eppendorf tube with a small pestle, and the whole sample was extracted at 4°C for 2 hours in 80% MeOH using an orbital shaker on high speed. Border cells were initially extracted in 100% MeOH to account for internal water content of border cells and residual water after supernatnat removal. Lyophilized supernatant sample was extracted in 50 µL of 80% MeOH containi…
	Extract concentration: LCMS	Sample extract was evaporated under nitrogen to dryness. The residue was re-suspended in 80% methanol: 20% Water containing 6 µg/mL Umbelliferone for a final concentration of 1 mL of solvent to 6 mg of starting dry tissue and analyzed by UHPLC-QTOF-MS.
	Extract Consistency	All extractions for this analysis were performed simultaneously to prevent possible differences in extraction due to temporal separation.
	Extract clean-up	none
	Extract storage	-20°C
Liquid Chromatography
	Sample preparation	samples were used as above
	Auto injector	Waters ACQUITY UPLC Sample Organizer
	Chromatography Instrument	Waters UPLC system, including the ACQUITY UPLC sample organizer, column manager and heater/cooler, binary solvent manager and sample manager
	Separation column	Waters Acquity UPLC 2.1 x 100 mm, BEH C18 column
Mass Spectrometry	Separation parameters	Column temperature maintained at 60°C. The mobile phase consisted of (A) 0.1% aqueous Formic acid and (B) acetonitrile and a linear gradient of 95%:5% to 30%:70% eluents A:B in 30 min with a flow rate of 560 μl/min.
	Instrument	Bruker Impact II QTOF
	Sample Introduction	UPLC-MS
	Ionization	electrospray-ionization source: The dry gas was set to 720 L/h at a temperature of 250°C, capillary at 4000 V, End Plate Offset at 500 V.
	Polarity	negative ionization
	Mass Analyzer	Time of Flight (TOF)
	Data acquisition	TOF mass spectra were acquired from m/z 100 to 1,500 using lock-mass ion at an interval of 10s.
Instrument performance and Method Validation	Instrument calibration	Prior to use use, instrument was calibrated using direct infusion of sodium formate solution for 10 seconds. In addition, sodium formate solution was used at the end of each analysis for internal calibration at a rate of 0.5 µL/min.
	Mass Resolution	8000
	Mass Accuracy	5 ppm
	Quantification	Peak picking, alignment and quantification were performed using Bruker DataAnalysis and Metaboscape 5.0 software. Compounds were quantified by normalization to Umbelliferone internal standard.
	Variation	Based upon the internal standard
	Analysis Temporal Span	All samples were analyzed consecutively to minimize possible variation in instrument response.
	Sample Replications	Triplicate or greater biological replicates
	Internal Standard	Umbelliferone
	Quality Controls	Quality control samples were injected prior to the first analysis, after every 10 analyses, and after final analysis.
Data Preprocessing	Blanks	Multiple blanks and wash analyses were included in the experimental design
	File format	Data files are in the ".d" format
	Pre-processing details	Peak picking, alignment and quantification were done using Bruker Metaboscape 5.0 Software
	Modifications for Regional Comparison	Zero values were modified to a value of 1.00. Raw data values were left as zero.
	Statistics	Data was normalized by dividing each peak area by the corresponding internal standard peak area, followed by dividing by the total ion current intensity of each chromatogram. All other statistical analysis was done in Excel
Metabolite Identifications	Peak Picking parameters	Baseline noise intensity was set at 17,000 counts based on interpretation of baseline noise intensity throughout the chromatogram. The number of scan for picking were set at 10 scans forward and 5 scans for recursive. Retention time alignment is done automatically through Metaboscape 5.0.
	unknown compounds	unknown compounds were differentiated based upon unique mass and retention paramaters
	Compound Match Parameters	Spectral library m/z match tolerance was set at 5 ppm for narrow and 8 ppm for wide, mSigma was set at 10 for narrow and 30 for wide, MS/MS score was set at 900 for narrow and 800 for wide. Analyte list m/z match tolerance was set at 2 ppm for narrow and 5 ppm for wide, RT match tolerance was set at 0.1 minutes for narrow and 0.8 minutes for wide, mSigma match was set at 10 for narrow and 20 for …
	MSI ID Level Assignments	Confidence assignments were performed in accordance with the following document: Sumner,et al: Proposed minimum reporting standards for chemical analysis, Metabolomics, 2007, 3(3) 211-221. Level 1 identifications were provided for those compounds arising from the Sumner laboratory libraries possessing NMR along with MS/MS data. Level 2 assignments were for those compounds that possess quality MS/…

## Sheet: Database Formatted Data
Bucket label	RT	m/z	Lab	Instrument	Extraction Solvent	Formula	Calculated Mass	Name	Working Name	MSI Identification Level	InChI Key	Working InChI Key	St1BC_190325_CK_1-B,1_01_2216	St2BC_190325_CK_1-B,2_01_2217	St3BC_190325_CK_1-B,3_01_2215	Border Cell Average	Border Cell StDev	Border Cell RSD	St1Sup_190325_CK_1-B,4_01_2220	St2Sup_190325_CK_1-B,5_01_2221	St3Sup_190325_CK_1-B,6_01_2222	Secreted Average	Secreted StDev	Secreted RSD	St1RC_190325_CK_1-B,7_01_2223	St2RC_190325_CK_1-B,8_01_2224	St3RC_190325_CK_1-C,1_01_2225	Root Cap Average	Root Cap StDev	Root Cap RSD	St1EZ_190325_CK_1-C,2_01_2226	St2EZ_190325_CK_1-C,3_01_2227	St3EZ_190325_CK_1-C,4_01_2228	Elongation Zone Average	Elongation Zone StDev	Elongation Zone RSD	St1MT_190325_CK_1-C,5_01_2229	St2MT_190325_CK_1-C,6_01_2230	St3MT_190325_CK_1-C,7_01_2231	Mature Tissue Average	Mature Tissue StDev	Mature Tissue RSD
Fraction													Border Cell	Border Cell	Border Cell				Secreted	Secreted	Secreted				Root Cap	Root Cap	Root Cap				Elongation Zone	Elongation Zone	Elongation Zone				Mature Tissue	Mature Tissue	Mature Tissue
175.96231 Da 24.85 s	0.41	174.955	LWS	UHPLC-ESI-QTOF	80%MeOH	C3HN2O5P	175.962		LWS-UHPLC-ESI-QTOF-80%MeOH-0.41-174.95504	MS4		Unknown-0.41-174.95504	1	16137.3	275962	97366.8	154878	159.067	1	491689	1	163897	283876	173.204	1	438093	445861	294652	255205	86.6123	1	118905	438944	185950	227022	122.088	114744	68568.6	68162.4	83825.2	26777.7	31.9447
273.96634 Da 29.34 s	0.49	272.959	LWS	UHPLC-ESI-QTOF	80%MeOH	C4H18S3Si4	273.964		LWS-UHPLC-ESI-QTOF-80%MeOH-0.49-272.95907	MS4		Unknown-0.49-272.95907	44623.8	204178	174687	141163	84895.8	60.1403	539686	619267	706524	621826	83448.4	13.4199	140360	221899	227445	196568	48756.6	24.804	557924	657730	592169	602608	50715.4	8.41598	606260	571804	602109	593391	18809.6	3.16985
115.99598 Da 29.47 s	0.49	114.989	LWS	UHPLC-ESI-QTOF	80%MeOH				LWS-UHPLC-ESI-QTOF-80%MeOH-0.49-114.98871	MS4		Unknown-0.49-114.98871	11865.4	24683.6	24546.9	20365.3	7361.44	36.1469	62369.4	72892.5	81801.6	72354.5	9727.26	13.4439	21729.6	28610.5	27435.3	25925.1	3680.64	14.1972	63654.7	76061.8	72509	70741.8	6389.5	9.03214	70693.8	69355.1	72324.9	70791.3	1487.26	2.10091
159.98559 Da 29.75 s	0.5	158.978	LWS	UHPLC-ESI-QTOF	80%MeOH				LWS-UHPLC-ESI-QTOF-80%MeOH-0.5-158.97831	MS4		Unknown-0.5-158.97831	38001.1	94263.6	90360.9	74208.5	31417.2	42.3364	168788	180645	210660	186698	21582.6	11.5602	81080.1	99117.6	97539.1	92579	9989.5	10.7902	169422	195466	179569	181486	13127.2	7.2332	175661	171068	167913	171548	3896.42	2.27133
176.09056 Da 31.24 s	0.52	175.083	LWS	UHPLC-ESI-QTOF	80%MeOH	C5H12N4O3	176.091		LWS-UHPLC-ESI-QTOF-80%MeOH-0.52-175.08328	MS4		Unknown-0.52-175.08328	9005.16	19013.3	20174.9	16064.4	6141.05	38.2276	132942	195969	203160	177357	38632.1	21.7821	27308.6	23071.2	23699.6	24693.1	2286.77	9.26074	23100.3	34899.8	25899.3	27966.5	6165.4	22.0457	21943.5	15867.3	14788.2	17533	3857.5	22.0014
181.98034 Da 31.92 s	0.53	248.961	LWS	UHPLC-ESI-QTOF	80%MeOH	C6H3N2O3P	181.988		LWS-UHPLC-ESI-QTOF-80%MeOH-0.53-248.96085	MS4		Unknown-0.53-248.96085	213668	128739	170045	170818	42469.4	24.8624	1	1	4089.22	1363.74	2360.34	173.078	18905.6	9104	11843.8	13284.5	5057.13	38.068	2154.06	4433.82	3198.52	3262.13	1141.21	34.9835	1	3986.61	4239.32	2742.31	2377.4	86.6935
297.88899 Da 32.07 s	0.53	296.882	LWS	UHPLC-ESI-QTOF	80%MeOH	C2H6F4O2S5	297.891		LWS-UHPLC-ESI-QTOF-80%MeOH-0.53-296.88172	MS4		Unknown-0.53-296.88172	2197.33	3849.16	2651.44	2899.31	853.353	29.433	14956.3	14395.3	11851.1	13734.3	1654.8	12.0487	25250.8	33899.1	33262.3	30804.1	4819.78	15.6466	15596.6	22528.7	23738.3	20621.2	4393.27	21.3047	5927.75	5123.27	8974.4	6675.14	2031.44	30.4329
129.96694 Da 32.15 s	0.54	128.96	LWS	UHPLC-ESI-QTOF	80%MeOH				LWS-UHPLC-ESI-QTOF-80%MeOH-0.54-128.9596	MS4		Unknown-0.54-128.9596	2073.3	10042	7261.59	6458.95	4044.51	62.6187	57665.5	60788.6	74251.2	64235.1	8813.62	13.7209	67880.7	81731.4	76501.3	75371.1	6994.2	9.27968	44470	51191.1	77260.8	57640.6	17320.7	30.0494	27534.1	22583.4	31191.2	27102.9	4320.02	15.9393
265.94110 Da 32.17 s	0.54	264.934	LWS	UHPLC-ESI-QTOF	80%MeOH	C4H2N4O6S2	265.942		LWS-UHPLC-ESI-QTOF-80%MeOH-0.54-264.93382	MS4		Unknown-0.54-264.93382	13997.6	47752.9	49389.2	37046.6	19977.7	53.926	16106.3	17036.1	10043.9	14395.4	3797.08	26.3769	49052.2	36754.1	42261.3	42689.2	6160.21	14.4304	9829.08	9849.97	7770.96	9150	1194.33	13.0528	13320.4	13132.5	15393.6	13948.8	1254.74	8.99532
155.06916 Da 32.29 s	0.54	154.062	LWS	UHPLC-ESI-QTOF	80%MeOH	C6H9N3O2	155.069		LWS-UHPLC-ESI-QTOF-80%MeOH-0.54-154.06189	MS4		Unknown-0.54-154.06189	22379.7	22521.1	44745.2	29882	12872.1	43.0764	560098	565090	628920	584703	38374.7	6.56311	113618	151258	90747.7	118541	30554.3	25.7752	373845	360779	275616	336747	53342.6	15.8406	112693	610281	151468	291481	276769	94.9527
286.08908 Da 33.18 s	0.55	285.082	LWS	UHPLC-ESI-QTOF	80%MeOH	C9H18O10	286.089		LWS-UHPLC-ESI-QTOF-80%MeOH-0.55-285.0818	MS4		Unknown-0.55-285.0818	141542	171426	197878	170282	28185.1	16.552	38070.4	36233.7	60269.6	44857.9	13378.4	29.8241	58118.1	31958.3	29860.3	39978.9	15744	39.3808	37476.3	42159.1	44813.5	41483	3715.04	8.95557	7265.78	42412.9	18264.5	22647.7	17978.9	79.3848
115.02694 Da 33.33 s	0.56	114.02	LWS	UHPLC-ESI-QTOF	80%MeOH				LWS-UHPLC-ESI-QTOF-80%MeOH-0.56-114.01967	MS4		Unknown-0.56-114.01967	11738.5	18588	19761.8	16696.1	4333.34	25.9542	48897.8	47918.3	59676.1	52164.1	6524.04	12.5068	14743	16846.4	13143.8	14911.1	1856.98	12.4537	28767.5	33128.2	33607.9	31834.5	2666.92	8.37746	10723.5	30316.2	16367.1	19135.6	10085.4	52.7051
114.04278 Da 33.35 s	0.56	113.035	LWS	UHPLC-ESI-QTOF	80%MeOH	C4H6N2O2	114.043		LWS-UHPLC-ESI-QTOF-80%MeOH-0.56-113.0355	MS4		Unknown-0.56-113.0355	20113.6	30636.7	40969.1	30573.1	10427.9	34.108	67003.2	49907.5	1	38970.6	34814.3	89.3349	21658.6	19504.4	19394.2	20185.8	1276.73	6.32491	34222.1	53476.5	39151	42283.2	10002	23.6548	17255.9	41318.8	25714.5	28096.4	12207	43.4469
285.10676 Da 33.54 s	0.56	284.099	LWS	UHPLC-ESI-QTOF	80%MeOH	C10H15N5O5	285.107		LWS-UHPLC-ESI-QTOF-80%MeOH-0.56-284.09948	MS4		Unknown-0.56-284.09948	13224.3	8654.74	8994.51	10291.2	2545.83	24.738	17282.1	18596.4	29880.4	21919.6	6925.47	31.5948	16196.2	12888.2	11683.7	13589.4	2336.55	17.194	35478.1	26505.6	22407	28130.2	6685.3	23.7655	85894	48953.6	63964.1	66270.6	18577.9	28.0334
105.04278 Da 33.61 s	0.56	104.035	LWS	UHPLC-ESI-QTOF	80%MeOH	C3H7NO3	105.042		LWS-UHPLC-ESI-QTOF-80%MeOH-0.56-104.0355	MS4		Unknown-0.56-104.0355	52990.6	48307.3	37748.4	46348.8	7807.58	16.8453	84375.8	59283.2	115593	86417.2	28210.1	32.6441	72070	71360.8	62517.4	68649.4	5322.31	7.75289	112526	100051	87818	100132	12354.2	12.3379	248523	139723	1	129416	124581	96.2644
146.06863 Da 33.64 s	0.56	145.061	LWS	UHPLC-ESI-QTOF	80%MeOH	C5H10N2O3	146.069		LWS-UHPLC-ESI-QTOF-80%MeOH-0.56-145.06135	MS4		Unknown-0.56-145.06135	62422.8	41277	58121.5	53940.4	11175.7	20.7186	93480.9	87303.7	98376.9	93053.8	5548.9	5.96311	93314.9	61353.4	49497.3	68055.2	22664.5	33.3031	156877	155194	143911	151994	7050.62	4.63874	256853	169196	195185	207078	45022.4	21.7417
132.05301 Da 33.66 s	0.56	131.046	LWS	UHPLC-ESI-QTOF	80%MeOH				LWS-UHPLC-ESI-QTOF-80%MeOH-0.56-131.04574	MS4		Unknown-0.56-131.04574	602441	781712	765720	716624	99208.2	13.8438	1.35401e+06	1.22084e+06	1.57433e+06	1.38306e+06	178527	12.9081	756021	682488	628755	689088	63889.1	9.27154	1.3358e+06	1.57574e+06	1.69822e+06	1.53659e+06	184355	11.9977	662436	1.86026e+06	1.02483e+06	1.18251e+06	614282	51.9473
299.12185 Da 33.67 s	0.56	298.115	LWS	UHPLC-ESI-QTOF	80%MeOH	C10H21NO9	299.121		LWS-UHPLC-ESI-QTOF-80%MeOH-0.56-298.11457	MS4		Unknown-0.56-298.11457	14941.1	10302	12585.8	12609.6	2319.61	18.3956	29091.5	33653.6	69475.6	44073.6	22116.8	50.1815	16531.8	16973.2	16369.8	16624.9	312.321	1.87863	47671.4	38074.9	38557	41434.4	5406.7	13.0488	81541.3	65190.8	102491	83074.5	18697.4	22.5068
119.05816 Da 33.71 s	0.56	118.051	LWS	UHPLC-ESI-QTOF	80%MeOH	C4H9NO3	119.058		LWS-UHPLC-ESI-QTOF-80%MeOH-0.56-118.05089	MS4		Unknown-0.56-118.05089	56292.2	45403.9	57482.4	53059.5	6656.64	12.5456	103274	125842	268886	166001	89812.8	54.1038	69262.6	64025.9	61846.8	65045.1	3811.54	5.85984	118509	94302.1	111023	107945	12393.5	11.4813	204005	160118	210390	191504	27368.1	14.2911
312.11692 Da 33.79 s	0.56	311.11	LWS	UHPLC-ESI-QTOF	80%MeOH	C10H20N2O9	312.116		LWS-UHPLC-ESI-QTOF-80%MeOH-0.56-311.10964	MS4		Unknown-0.56-311.10964	51537.1	51538.7	69630	57568.6	10445.5	18.1444	147688	116615	109938	124747	20146.2	16.1497	56877	58425.6	45484.2	53595.6	7067.23	13.1862	251329	285668	277162	271387	17883.1	6.58954	127164	322157	176586	208636	101370	48.5872
230.02566 Da 33.79 s	0.56	229.018	LWS	UHPLC-ESI-QTOF	80%MeOH	C6H6N4O6	230.029		LWS-UHPLC-ESI-QTOF-80%MeOH-0.56-229.01838	MS4		Unknown-0.56-229.01838	1578.61	4551.62	6616.73	4248.98	2532.66	59.6062	26570.9	26147.5	25263.5	25994	667.127	2.56646	18544.6	14494.8	16711.8	16583.7	2027.89	12.2282	43247.4	47684.2	42891.2	44607.6	2670.38	5.98637	39098.5	65292.1	69034.6	57808.4	16310.9	28.2155
133.03645 Da 34.16 s	0.57	132.029	LWS	UHPLC-ESI-QTOF	80%MeOH				LWS-UHPLC-ESI-QTOF-80%MeOH-0.57-132.02917	MS4		Unknown-0.57-132.02917	47453.1	92398.5	82361.5	74071	23591.8	31.8502	170732	148403	106621	141919	32543.6	22.9311	274968	1	332421	202463	177675	87.7567	227085	244984	198408	223492	23495	10.5127	321523	282428	225328	276426	48377.5	17.5011
147.05273 Da 34.16 s	0.57	146.045	LWS	UHPLC-ESI-QTOF	80%MeOH	C5H9NO4	147.053	DL-threo-beta-methylaspartic acid_ LC-ESI-QTOF_ MS2_ CE	DL-threo-beta-methylaspartic acid_ LC-ESI-QTOF_ MS2_ CE	MS2	LXRUAYBIUSUULX-UHFFFAOYSA-N	LXRUAYBIUSUULX-UHFFFAOYSA-N	61129	85134.6	73126.3	73130	12002.8	16.413	169287	143814	134127	149076	18161.2	12.1825	363590	315639	320378	333202	26423.3	7.9301	342687	338524	350766	343992	6224.5	1.80949	347169	242135	293548	294284	52520.5	17.8469
246.05008 Da 34.54 s	0.58	245.043	LWS	UHPLC-ESI-QTOF	80%MeOH	C9H6N6O3	246.05		LWS-UHPLC-ESI-QTOF-80%MeOH-0.58-245.04281	MS4		Unknown-0.58-245.04281	3889.59	3382.3	3719.64	3663.84	258.207	7.04744	5237.63	3835.71	2266.14	3779.82	1486.53	39.3281	42710.3	37104.2	15712.6	31842.4	14247.3	44.7431	19954.5	17120.6	13660.9	16912	3152	18.6376	14100.2	12207.1	14890	13732.4	1378.69	10.0397
216.03997 Da 34.55 s	0.58	215.033	LWS	UHPLC-ESI-QTOF	80%MeOH	C8H4N6O2	216.04		LWS-UHPLC-ESI-QTOF-80%MeOH-0.58-215.03269	MS4		Unknown-0.58-215.03269	259818	271867	281129	270938	10686	3.94406	432330	276587	146866	285261	142929	50.1047	259558	213128	263294	245327	27947.2	11.3918	515963	504891	408478	476444	59120.2	12.4086	401165	349245	401635	384015	30112.6	7.84152
274.04504 Da 34.56 s	0.58	273.038	LWS	UHPLC-ESI-QTOF	80%MeOH	C10H6N6O4	274.045		LWS-UHPLC-ESI-QTOF-80%MeOH-0.58-273.03776	MS4		Unknown-0.58-273.03776	27400.8	465.951	1	9289.25	15686.8	168.87	1	1	1	1	0	0	310695	273608	264665	282990	24407	8.62471	4384.67	5027.3	8101.06	5837.68	1986.31	34.0256	2891.46	2546.8	1476.56	2304.94	737.807	32.0098
235.02370 Da 34.69 s	0.58	234.016	LWS	UHPLC-ESI-QTOF	80%MeOH	C7H4F7N	235.023		LWS-UHPLC-ESI-QTOF-80%MeOH-0.58-234.01642	MS4		Unknown-0.58-234.01642	1	812.607	825.306	546.305	472.29	86.4518	41644.7	35225	21658.6	32842.8	10203.8	31.0687	16450.8	16562.4	15964.1	16325.8	318.155	1.94879	49225.3	35645.8	37131.6	40667.6	7448.39	18.3153	66310.9	55329.2	48697.5	56779.2	8895.81	15.6674
474.16974 Da 34.77 s	0.58	473.162	LWS	UHPLC-ESI-QTOF	80%MeOH	C18H35O10PS	442.196		LWS-UHPLC-ESI-QTOF-80%MeOH-0.58-473.16247	MS4		Unknown-0.58-473.16247	36662.3	43498.9	23828.7	34663.3	9986.31	28.8095	104725	82026.9	83087.4	89946.3	12809.4	14.2412	88417.8	76055.7	58610.9	74361.5	14975.5	20.1388	122063	117039	164404	134502	26017.4	19.3435	77641.4	160838	1	79493.5	80434.6	101.184
278.04043 Da 34.79 s	0.58	259.023	LWS	UHPLC-ESI-QTOF	80%MeOH	C9H6N6O5	278.04		LWS-UHPLC-ESI-QTOF-80%MeOH-0.58-259.02261	MS4		Unknown-0.58-259.02261	32494.1	96406	1	42967	49048.4	114.154	68293.5	59176.2	26068	51179.2	22219.6	43.4153	748710	625518	427752	600660	161916	26.9564	194844	253498	166188	204843	44505.3	21.7265	205715	150383	148600	168233	32472.8	19.3023
474.15155 Da 34.83 s	0.58	473.144	LWS	UHPLC-ESI-QTOF	80%MeOH	C21H18N10O4	474.151		LWS-UHPLC-ESI-QTOF-80%MeOH-0.58-473.14428	MS4		Unknown-0.58-473.14428	1	1	1	1	0	0	1	1	1	1	0	0	1	1	1	1	0	0	1	1	1	1	0	0	1	1	146328	48776.8	84482.1	173.202
518.14113 Da 34.83 s	0.58	517.134	LWS	UHPLC-ESI-QTOF	80%MeOH	C18H31O15P	518.139		LWS-UHPLC-ESI-QTOF-80%MeOH-0.58-517.13386	MS4		Unknown-0.58-517.13386	4882.07	3882.37	1	2921.81	2578.41	88.247	987.659	1800.1	965.13	1250.96	475.702	38.0268	1504.85	1629.17	1649.38	1594.47	78.2662	4.90861	1241.75	1433.98	1012.4	1229.38	211.061	17.1681	1	1831.8	157087	52973.1	90169.5	170.218
602.14596 Da 34.89 s	0.58	601.139	LWS	UHPLC-ESI-QTOF	80%MeOH	C20H30N2O19	602.143		LWS-UHPLC-ESI-QTOF-80%MeOH-0.58-601.13868	MS4		Unknown-0.58-601.13868	1654.02	3314.06	2857.15	2608.41	857.52	32.8752	6121.95	3439.01	1694.42	3751.79	2230.28	59.4456	83064.6	67412.1	59150.3	69875.7	12146	17.3823	21955.4	18929	20994.9	20626.4	1546.44	7.49739	21678.1	17062.9	1	12914	11418.6	88.4203
440.08082 Da 34.91 s	0.58	439.074	LWS	UHPLC-ESI-QTOF	80%MeOH	C12H22N6O6P2S	440.079		LWS-UHPLC-ESI-QTOF-80%MeOH-0.58-439.07354	MS4		Unknown-0.58-439.07354	1	1	1	1	0	0	1	1	180.645	60.8816	103.718	170.36	1	1	1	1	0	0	1	95063.3	1	31688.4	54884.3	173.2	1	1	767700	255901	443231	173.204
176.05478 Da 34.91 s	0.58	175.047	LWS	UHPLC-ESI-QTOF	80%MeOH	C4H8N4O4	176.054		LWS-UHPLC-ESI-QTOF-80%MeOH-0.58-175.04699	MS4		Unknown-0.58-175.04699	98898.2	173958	147274	140043	38048.6	27.1692	316898	217684	151099	228561	83432.6	36.5035	219978	234032	216723	223578	9198.66	4.1143	484363	340039	435390	419931	73393.6	17.4775	554805	363404	452032	456747	95788	20.9718
538.06997 Da 34.94 s	0.58	537.063	LWS	UHPLC-ESI-QTOF	80%MeOH	C16H30O12P4	538.068		LWS-UHPLC-ESI-QTOF-80%MeOH-0.58-537.06269	MS4		Unknown-0.58-537.06269	1	777.319	1	259.773	448.208	172.538	19753.4	5204.75	8687.12	11215.1	7596.62	67.7358	48536.2	67684.1	39162.6	51794.3	14537.2	28.0672	24582.5	20693.4	16270.7	20515.5	4158.76	20.2713	83858.6	85181	1	56346.8	48801.4	86.609
577.14084 Da 34.95 s	0.58	576.134	LWS	UHPLC-ESI-QTOF	80%MeOH	C19H32NO17P	577.14		LWS-UHPLC-ESI-QTOF-80%MeOH-0.58-576.13356	MS4		Unknown-0.58-576.13356	1	1	1	1	0	0	24519.8	15122.7	8225.28	15955.9	8179.15	51.2609	21570.8	20775.9	19568.7	20638.4	1008.1	4.88458	40602.1	21893.2	34141.5	32212.3	9502.46	29.4995	55424.9	41940.5	1	32455.4	28903.7	89.0566
518.17052 Da 34.96 s	0.58	517.163	LWS	UHPLC-ESI-QTOF	80%MeOH	C17H26N8O11	518.171		LWS-UHPLC-ESI-QTOF-80%MeOH-0.58-517.16324	MS4		Unknown-0.58-517.16324	12644.6	30259.9	21444.5	21449.7	8807.64	41.0619	62546.2	45975.3	17040.8	41854.1	23030.9	55.0267	91555.7	75565.7	62068.8	76396.7	14761	19.3215	92201.6	72593.8	105087	89960.9	16362.2	18.1882	111715	82252.6	1	64656.1	57898.3	89.5481
111.99272 Da 35.01 s	0.58	110.985	LWS	UHPLC-ESI-QTOF	80%MeOH				LWS-UHPLC-ESI-QTOF-80%MeOH-0.58-110.98544	MS4		Unknown-0.58-110.98544	4624.84	1	712.107	1779.31	2489.81	139.931	2116.01	1882.57	1505.33	1834.64	308.148	16.7961	110725	168520	139435	139560	28897.9	20.7064	223182	236408	181188	213593	28832.2	13.4987	1	309838	317067	208969	181007	86.6194
210.03744 Da 35.01 s	0.58	209.03	LWS	UHPLC-ESI-QTOF	80%MeOH	C7H6N4O4	210.039		LWS-UHPLC-ESI-QTOF-80%MeOH-0.58-209.03017	MS4		Unknown-0.58-209.03017	9693.2	38581.4	28548	25607.5	14666.9	57.2756	129132	116781	41864	95925.5	47224.1	49.23	161779	211168	167905	180284	26921.5	14.9328	349791	259784	274033	294536	48380	16.4258	394545	323206	405480	374410	44679.8	11.9334
166.04729 Da 35.03 s	0.58	165.04	LWS	UHPLC-ESI-QTOF	80%MeOH	C6H6N4O2	166.049		LWS-UHPLC-ESI-QTOF-80%MeOH-0.58-165.04002	MS4		Unknown-0.58-165.04002	70926.4	144083	144815	119942	42450	35.3922	539072	481475	296796	439114	126571	28.8242	227215	253692	248160	243022	13966.3	5.74691	541580	493047	504600	513076	25352.3	4.94125	628885	529479	630325	596230	57812.3	9.69631
256.07963 Da 35.03 s	0.58	291.049	LWS	UHPLC-ESI-QTOF	80%MeOH				LWS-UHPLC-ESI-QTOF-80%MeOH-0.58-291.04915	MS4		Unknown-0.58-291.04915	725.908	2178.52	3999.43	2301.29	1640.21	71.2736	822.679	1122.19	1	648.622	580.506	89.4983	76679.5	83177.2	67723	75859.9	7759.6	10.2289	184988	150358	121019	152122	32020.6	21.0493	289424	221262	224314	245000	38502.7	15.7154
616.15839 Da 35.04 s	0.58	615.151	LWS	UHPLC-ESI-QTOF	80%MeOH	C14H30N14O8P2S	616.156		LWS-UHPLC-ESI-QTOF-80%MeOH-0.58-615.15111	MS4		Unknown-0.58-615.15111	897.76	1	1	299.92	517.745	172.628	5224.86	2449.74	2067.28	3247.29	1723.27	53.0679	47107.6	37850.7	27190.9	37383.1	9966.59	26.6607	11653.7	1	10905.6	7520.09	6522.46	86.7338	12041.9	1	1	4014.64	6951.83	173.162
172.04804 Da 35.08 s	0.58	171.041	LWS	UHPLC-ESI-QTOF	80%MeOH	C6H8N2O4	172.048		LWS-UHPLC-ESI-QTOF-80%MeOH-0.58-171.04076	MS4		Unknown-0.58-171.04076	123176	168623	168718	153506	26266.5	17.1111	316171	387335	616780	440096	157096	35.6959	90857	84117	108408	94460.8	12540.3	13.2757	125715	138604	150228	138182	12261.8	8.87369	159439	136965	137919	144775	12709	8.77848
782.21109 Da 35.08 s	0.58	781.204	LWS	UHPLC-ESI-QTOF	80%MeOH	C22H45N10O13P3S	782.209		LWS-UHPLC-ESI-QTOF-80%MeOH-0.58-781.20381	MS4		Unknown-0.58-781.20381	1	203.514	1	68.5048	116.922	170.677	6128.1	4096.9	1000.96	3741.99	2581.93	68.999	64871.6	73031.6	40819.8	59574.3	16746.5	28.1103	32348.6	18003.7	34580.6	28311	8995.81	31.775	54393.4	47792.5	1	34062.3	29682	87.1404
120.04215 Da 35.10 s	0.58	119.035	LWS	UHPLC-ESI-QTOF	80%MeOH	C4H8O4	120.042		LWS-UHPLC-ESI-QTOF-80%MeOH-0.58-119.03487	MS4		Unknown-0.58-119.03487	17870.1	10796.2	11389.9	13352.1	3923.96	29.3884	22614.7	15303.3	18299.8	18739.3	3675.46	19.6137	40455.9	53411.9	29127.8	40998.5	12151.1	29.6379	87912.3	70108.3	69472.2	75831	10467.6	13.8039	156674	132557	85254.5	124829	36331.5	29.1051
133.04924 Da 35.12 s	0.59	132.042	LWS	UHPLC-ESI-QTOF	80%MeOH				LWS-UHPLC-ESI-QTOF-80%MeOH-0.59-132.04196	MS4		Unknown-0.59-132.04196	60531.2	88715.7	90234.3	79827.1	16728	20.9553	116963	104402	97623.9	106330	9812.61	9.22847	11410.1	17383.8	9373.8	12722.6	4163.18	32.7228	130736	122528	125391	126218	4166.21	3.3008	95636.5	121560	125975	114390	16390.7	14.3287
268.07967 Da 35.13 s	0.59	267.072	LWS	UHPLC-ESI-QTOF	80%MeOH	C9H16O9	268.079		LWS-UHPLC-ESI-QTOF-80%MeOH-0.59-267.0724	MS4		Unknown-0.59-267.0724	10831.7	11974.4	19065.9	13957.3	4460.91	31.961	14465.4	12671.2	9559.45	12232	2482.29	20.2934	29447.2	42112.1	46056.5	39205.3	8677.79	22.1342	54200	49248.2	56688.1	53378.7	3787.33	7.0952	70616.8	53626.3	81303	68515.4	13957.5	20.3713
386.12217 Da 35.13 s	0.59	367.105	LWS	UHPLC-ESI-QTOF	80%MeOH	C10H24N6O6P2	386.123		LWS-UHPLC-ESI-QTOF-80%MeOH-0.59-367.10528	MS4		Unknown-0.59-367.10528	33370.6	22644.6	22987.1	26334.1	6096.22	23.1495	28456.9	16903.5	8045.32	17801.9	10235.4	57.496	127937	131544	110523	123335	11240.6	9.11388	114936	98229.5	77381.8	96849.1	18815.1	19.4272	98121.4	81412.2	113375	97636.3	15987	16.3741
180.06290 Da 35.18 s	0.59	179.056	LWS	UHPLC-ESI-QTOF	80%MeOH	C6H12O6	180.063		LWS-UHPLC-ESI-QTOF-80%MeOH-0.59-179.05566	MS4		Unknown-0.59-179.05566	244527	199226	197353	213702	26711.8	12.4996	436102	291780	327626	351836	75145.2	21.358	549102	513845	463340	508762	43106.1	8.47273	1.07375e+06	1.01812e+06	876481	989449	101710	10.2795	1.37926e+06	1.34848e+06	1.23495e+06	1.3209e+06	76009.2	5.75437
106.02723 Da 35.19 s	0.59	105.02	LWS	UHPLC-ESI-QTOF	80%MeOH	C4H2N4	106.028		LWS-UHPLC-ESI-QTOF-80%MeOH-0.59-105.01995	MS4		Unknown-0.59-105.01995	5310.14	4863.81	4648.03	4940.66	337.68	6.83471	1	74754.5	204423	93059.6	103433	111.147	6956.84	5922.49	4856.97	5912.1	1049.97	17.7597	7496.13	8945.71	9258.24	8566.69	940.21	10.9752	8451.04	7449.19	8817.66	8239.3	708.382	8.59761
196.05811 Da 35.20 s	0.59	195.051	LWS	UHPLC-ESI-QTOF	80%MeOH	C6H12O7	196.058		LWS-UHPLC-ESI-QTOF-80%MeOH-0.59-195.05084	MS4		Unknown-0.59-195.05084	48039.6	80418.8	80192.8	69550.4	18629.2	26.7852	210671	151067	83199.3	148312	63780.6	43.0042	189162	195157	186077	190132	4616.98	2.4283	351681	264977	295988	304215	43933.4	14.4415	42411.3	41912.9	409358	164561	212001	128.828
342.11597 Da 35.23 s	0.59	341.109	LWS	UHPLC-ESI-QTOF	80%MeOH	C12H22O11	342.115		LWS-UHPLC-ESI-QTOF-80%MeOH-0.59-341.10898	MS4		Unknown-0.59-341.10898	55936.4	53320.3	29826.6	46361.1	14378.9	31.0151	75410.1	58886.1	45459.9	59918.7	15001.7	25.0368	191508	160715	121717	157980	34975.9	22.1395	89666.5	75404.6	98997.1	88022.7	11881.8	13.4986	119745	93189.5	158806	123914	33006.5	26.6366
454.09406 Da 35.23 s	0.59	453.087	LWS	UHPLC-ESI-QTOF	80%MeOH	C12H18N6O13	454.093		LWS-UHPLC-ESI-QTOF-80%MeOH-0.59-453.08678	MS4		Unknown-0.59-453.08678	1	1	1	1	0	0	1	1	1	1	0	0	1	1	1	1	0	0	1	1	1	1	0	0	1	1	103296	34432.6	59637.3	173.2
356.11809 Da 35.29 s	0.59	355.111	LWS	UHPLC-ESI-QTOF	80%MeOH	C10H20N4O10	356.117		LWS-UHPLC-ESI-QTOF-80%MeOH-0.59-355.11081	MS4		Unknown-0.59-355.11081	2084.42	2181.14	1812.21	2025.92	191.291	9.44218	11985.2	8088.16	3576.07	7883.16	4208.34	53.3839	5159.65	5686.39	4020.52	4955.52	851.489	17.1826	28050.8	27592	26685.8	27442.9	694.594	2.53105	43802.8	26278.2	38730	36270.3	9017.51	24.8619
136.03647 Da 35.34 s	0.59	135.029	LWS	UHPLC-ESI-QTOF	80%MeOH	C5H4N4O	136.038		LWS-UHPLC-ESI-QTOF-80%MeOH-0.59-135.02919	MS4		Unknown-0.59-135.02919	9845.22	24498.1	17873	17405.5	7337.64	42.1571	135954	159197	97628	130927	31091.2	23.747	87412.6	137883	76555.9	100617	32726.8	32.526	251195	240209	239784	243729	6469.28	2.65429	315050	318093	364463	332535	27691.7	8.32744
164.03206 Da 35.37 s	0.59	163.025	LWS	UHPLC-ESI-QTOF	80%MeOH	C6H4N4O2	164.033		LWS-UHPLC-ESI-QTOF-80%MeOH-0.59-163.02478	MS4		Unknown-0.59-163.02478	7632.72	9309.74	12132.8	9691.74	2274.21	23.4654	42170.8	25132.6	27133	31478.8	9313.39	29.5863	34697.3	30820	38645.4	34720.9	3912.77	11.2692	64262.8	32842.5	37460.1	44855.1	16965.4	37.8226	33776.3	34050.8	36795.8	34874.3	1669.75	4.78791
528.14559 Da 35.39 s	0.59	527.138	LWS	UHPLC-ESI-QTOF	80%MeOH	C17H29N4O13P	528.146		LWS-UHPLC-ESI-QTOF-80%MeOH-0.59-527.13832	MS4		Unknown-0.59-527.13832	448.007	1	1	150.002	258.08	172.05	723.417	1	2200.55	974.99	1121.15	114.991	88880.2	89746.8	62235.1	80287.3	15639.7	19.4797	9971.71	11210.5	9867.42	10349.9	747.14	7.21883	7866.31	9317.43	1	5728.25	5012.73	87.509
192.06347 Da 35.45 s	0.59	191.056	LWS	UHPLC-ESI-QTOF	80%MeOH	C7H12O6	192.063		LWS-UHPLC-ESI-QTOF-80%MeOH-0.59-191.05619	MS4		Unknown-0.59-191.05619	48482.7	31063.2	44647	41397.6	9153.04	22.11	4197.21	3341.83	4904.23	4147.76	782.372	18.8625	11036	6944.57	7120.97	8367.19	2312.97	27.6434	9705.57	4769.06	5060.61	6511.74	2769.77	42.535	3450.22	10720.5	9108.56	7759.76	3818.21	49.2052
324.08603 Da 35.54 s	0.59	323.079	LWS	UHPLC-ESI-QTOF	80%MeOH	C9H12N10O2S	324.087		LWS-UHPLC-ESI-QTOF-80%MeOH-0.59-323.07876	MS4		Unknown-0.59-323.07876	3722.1	5652.23	5238.85	4871.06	1016.27	20.8635	6693.99	8497.79	2314.76	5835.51	3179.65	54.488	42370.6	52535.1	24797	39900.9	14033	35.1695	16292.6	15086.3	10777.9	14052.3	2899.13	20.631	12264.2	11227	18554.1	14015.1	3964.95	28.2906
324.03587 Da 35.56 s	0.59	323.029	LWS	UHPLC-ESI-QTOF	80%MeOH	C10H9N6O5P	324.037		LWS-UHPLC-ESI-QTOF-80%MeOH-0.59-323.02859	MS4		Unknown-0.59-323.02859	7661.36	8047.64	21934.9	12548	8131.64	64.8044	40746.1	36049.3	21478.3	32757.9	10046.7	30.6696	208812	203961	155219	189331	29641	15.6557	72708.1	100940	53168.4	75605.3	24017	31.7663	23117.5	16995	13277.5	17796.7	4968.73	27.9194
186.02887 Da 35.68 s	0.59	185.022	LWS	UHPLC-ESI-QTOF	80%MeOH	C7H2N6O	186.029		LWS-UHPLC-ESI-QTOF-80%MeOH-0.59-185.0216	MS4		Unknown-0.59-185.0216	5619.69	4508.25	7668.07	5932	1602.89	27.0211	1382.33	1884.54	1788.26	1685.04	266.542	15.8181	594869	657598	499172	583880	79782.4	13.6642	237218	383267	220846	280444	89422.6	31.8861	179050	36080.2	187860	134330	85200.8	63.4265
210.07385 Da 35.83 s	0.6	209.067	LWS	UHPLC-ESI-QTOF	80%MeOH	C7H14O7	210.073		LWS-UHPLC-ESI-QTOF-80%MeOH-0.6-209.06657	MS4		Unknown-0.6-209.06657	8687.12	9906.47	12303.8	10299.1	1840.03	17.8659	13247.7	12645.8	17637.5	14510.3	2724.89	18.779	35769.4	21372.9	36155.8	31099.4	8425.55	27.0923	68487	45573	46619.3	53559.8	12937.9	24.1561	94370.7	94295.2	80475.7	89713.9	8000.58	8.91789
97.97723 Da 35.95 s	0.6	96.97	LWS	UHPLC-ESI-QTOF	80%MeOH				LWS-UHPLC-ESI-QTOF-80%MeOH-0.6-96.96996	MS4		Unknown-0.6-96.96996	4107.25	18625.3	13992.8	12241.8	7415.74	60.5772	169523	129553	129111	142729	23205.8	16.2587	230905	277237	216262	241468	31830.5	13.1821	563682	440106	434724	479504	72949.8	15.2136	859865	753164	747980	787003	63153.3	8.02453
440.09190 Da 35.98 s	0.6	439.085	LWS	UHPLC-ESI-QTOF	80%MeOH	C14H20N2O14	440.091		LWS-UHPLC-ESI-QTOF-80%MeOH-0.6-439.08462	MS4		Unknown-0.6-439.08462	5014.45	10199	9663.39	8292.29	2851.3	34.385	72136	50335.7	47281.6	56584.4	13554.3	23.9542	489316	563938	381918	478391	91500.9	19.1268	428087	349228	366188	381168	41508.7	10.8899	602528	507416	1	369982	323922	87.551
224.05323 Da 36.08 s	0.6	223.046	LWS	UHPLC-ESI-QTOF	80%MeOH	C7H12O8	224.053		LWS-UHPLC-ESI-QTOF-80%MeOH-0.6-223.04595	MS4		Unknown-0.6-223.04595	7012.29	22095	19186.5	16097.9	8001.66	49.7061	178868	246986	207002	210952	34230.5	16.2267	179825	252438	225350	219204	36694.4	16.7398	722063	736382	587707	682050	82017.3	12.0251	921621	983158	789392	898057	99008.8	11.0248
408.14921 Da 36.26 s	0.6	203.067	LWS	UHPLC-ESI-QTOF	80%MeOH				LWS-UHPLC-ESI-QTOF-80%MeOH-0.6-203.06733	MS4		Unknown-0.6-203.06733	2488.64	4521.56	5268.39	4092.86	1438.6	35.149	10470.8	6856.94	5115.94	7481.22	2731.45	36.5108	16150.9	15611.8	13844.8	15202.5	1206.28	7.93475	23125.8	25116.6	22081.4	23441.3	1542.03	6.57827	45518.1	40602.1	1	28707.1	24981.4	87.0218
187.08373 Da 36.66 s	0.61	186.076	LWS	UHPLC-ESI-QTOF	80%MeOH	C8H13NO4	187.084		LWS-UHPLC-ESI-QTOF-80%MeOH-0.61-186.07646	MS4		Unknown-0.61-186.07646	1	86.1661	239.942	109.036	121.102	111.066	2931.1	1931.74	2014.86	2292.57	554.548	24.189	709.264	1024.85	774.226	836.115	166.649	19.9314	11396.8	4434.13	5262.55	7031.16	3803.38	54.0931	37133.5	56063.1	55567.3	49587.9	10788.7	21.7568
134.02134 Da 36.80 s	0.61	133.014	LWS	UHPLC-ESI-QTOF	80%MeOH	C4H6O5	134.021	Malate	Malate	MS2	BJEPYKJPYRNKOW-UHFFFAOYSA-L	BJEPYKJPYRNKOW-UHFFFAOYSA-L	382405	1.15278e+06	1.29828e+06	944488	492184	52.1113	1	7.50522e+06	9.63107e+06	5.7121e+06	5.05973e+06	88.5792	1.49144e+06	1.83988e+06	1.88215e+06	1.73782e+06	214419	12.3384	3.4453e+06	4.44922e+06	4.52857e+06	4.14103e+06	603827	14.5816	2.04451e+06	1.5771e+06	1	1.2072e+06	1.07127e+06	88.7399
195.95209 Da 36.88 s	0.61	194.945	LWS	UHPLC-ESI-QTOF	80%MeOH				LWS-UHPLC-ESI-QTOF-80%MeOH-0.61-194.94482	MS4		Unknown-0.61-194.94482	1	2859.12	1767.31	1542.48	1442.27	93.5031	51054.6	21087	11875.3	28005.6	20485.5	73.1478	136358	113320	58859.3	102846	39797	38.6958	68982.7	105168	47808.4	73986.3	29005.3	39.2036	141797	166284	133630	147237	16992.8	11.5411
204.02677 Da 36.90 s	0.62	203.019	LWS	UHPLC-ESI-QTOF	80%MeOH	C7H8O7	204.027		LWS-UHPLC-ESI-QTOF-80%MeOH-0.62-203.01949	MS4		Unknown-0.62-203.01949	5396.06	11902.8	13852	10383.6	4427.93	42.6435	133379	141655	148523	141186	7583.34	5.37119	35500.8	58264.9	53279.5	49015.1	11966.2	24.4133	1	87687.4	79457.9	55715.4	48425.2	86.9153	191648	191130	182358	188379	5220.36	2.77121
268.04057 Da 37.02 s	0.62	133.013	LWS	UHPLC-ESI-QTOF	80%MeOH				LWS-UHPLC-ESI-QTOF-80%MeOH-0.62-133.01301	MS4		Unknown-0.62-133.01301	1	1	1	1	0	0	6.0784e+06	1	1	2.02613e+06	3.50936e+06	173.205	1	1	1	1	0	0	1	1	1	1	0	0	1	1	2.18085e+06	726952	1.25912e+06	173.205
192.02661 Da 37.14 s	0.62	191.019	LWS	UHPLC-ESI-QTOF	80%MeOH	C6H8O7	192.027	Citric acid _Not validated, isomer of 227_ PlaSMA ID-228	Citric acid _Not validated, isomer of 227_ PlaSMA ID-228	MS3	KRKNYBCHXYNGOX-UHFFFAOYSA-N	KRKNYBCHXYNGOX-UHFFFAOYSA-N	35549.4	163691	216241	138494	92943.8	67.1104	1.66668e+06	1.70482e+06	1.69508e+06	1.68886e+06	19814	1.17322	938844	1.21114e+06	1.26298e+06	1.13766e+06	174116	15.3048	2.10323e+06	2.43929e+06	2.28278e+06	2.2751e+06	168160	7.39131	2.88785e+06	2.40898e+06	3.14948e+06	2.81544e+06	375520	13.3379
206.04251 Da 37.17 s	0.62	205.035	LWS	UHPLC-ESI-QTOF	80%MeOH	C7H10O7	206.042		LWS-UHPLC-ESI-QTOF-80%MeOH-0.62-205.03524	MS4		Unknown-0.62-205.03524	1742.34	2376.5	1807.2	1975.35	348.922	17.6638	47566.8	51276.4	44876.9	47906.7	3213.26	6.70733	14372.5	22701.9	21784.5	19619.6	4567.28	23.2791	86008.8	70158.2	56379.6	70848.9	14826.7	20.9272	108839	113431	97350.7	106540	8283.08	7.77459
130.02656 Da 37.20 s	0.62	111.009	LWS	UHPLC-ESI-QTOF	80%MeOH	C5H6O4	130.026		LWS-UHPLC-ESI-QTOF-80%MeOH-0.62-111.0089	MS4		Unknown-0.62-111.0089	4425.38	19011.1	27089.6	16842	11486.7	68.2029	328321	293622	248473	290139	40037.8	13.7995	163365	203953	245225	204181	40930.5	20.0462	443734	478816	475657	466069	19407.1	4.16399	592984	543504	670287	602258	63898.6	10.6098
104.01149 Da 37.53 s	0.63	103.004	LWS	UHPLC-ESI-QTOF	80%MeOH	C3H4O4	104.011		LWS-UHPLC-ESI-QTOF-80%MeOH-0.63-103.00422	MS4		Unknown-0.63-103.00422	4091.58	4589.08	6368.6	5016.42	1197.15	23.8646	205212	152797	127119	161710	39802.2	24.6134	133578	154736	150804	146372	11253.6	7.68832	304270	137614	129352	190412	98690.4	51.83	1	643164	618527	420564	364427	86.6519
195.95595 Da 38.03 s	0.63	96.9707	LWS	UHPLC-ESI-QTOF	80%MeOH	C8H4S3	195.947		LWS-UHPLC-ESI-QTOF-80%MeOH-0.63-96.9707	MS4		Unknown-0.63-96.9707	1	1	1	1	0	0	86958.1	1	120317	69091.9	62115.7	89.903	1	1	1	1	0	0	161707	132064	93531.6	129101	34184.4	26.4788	196295	238910	211999	215734	21552	9.99008
118.02652 Da 38.45 s	0.64	117.019	LWS	UHPLC-ESI-QTOF	80%MeOH	C4H6O4	118.026		LWS-UHPLC-ESI-QTOF-80%MeOH-0.64-117.01924	MS4		Unknown-0.64-117.01924	5354.46	9738.4	11754.8	8949.2	3272.32	36.5655	76814.8	87554.5	123721	96030.3	24575.1	25.591	22210.6	27692.3	28128.8	26010.6	3298.09	12.6798	20141.7	27999.1	27325.3	25155.4	4355.03	17.3125	23229.9	20733.7	24265.3	22742.9	1815.47	7.98254
322.07107 Da 38.54 s	0.64	321.064	LWS	UHPLC-ESI-QTOF	80%MeOH	C14H15N2O5P	322.071		LWS-UHPLC-ESI-QTOF-80%MeOH-0.64-321.06379	MS4		Unknown-0.64-321.06379	12209	15524.9	16621.7	14785.2	2297.45	15.5388	30001.1	15272.4	3481.01	16251.5	13287.1	81.7594	175320	177791	146856	166656	17191.5	10.3156	229972	254005	164085	216021	46555.3	21.5513	189835	221993	303398	238409	58534.5	24.5522
162.05215 Da 38.57 s	0.64	161.045	LWS	UHPLC-ESI-QTOF	80%MeOH	C6H10O5	162.053		LWS-UHPLC-ESI-QTOF-80%MeOH-0.64-161.04488	MS4		Unknown-0.64-161.04488	50738.5	46804.7	50514.9	49352.7	2209.42	4.4768	85558.3	104142	125857	105186	20169.5	19.1752	27871.8	37883.2	30672.1	32142.4	5165.08	16.0694	88711.4	97842.5	81949.7	89501.2	7975.74	8.91132	128740	1	113603	80781.3	70366	87.1068
196.81823 Da 38.63 s	0.64	195.811	LWS	UHPLC-ESI-QTOF	80%MeOH				LWS-UHPLC-ESI-QTOF-80%MeOH-0.64-195.81096	MS4		Unknown-0.64-195.81096	177942	121085	166873	155300	30143.9	19.4101	1	62.3508	1	21.4503	35.4209	165.13	1	1	1	1	0	0	1	1	1	1	0	0	1	1	1	1	0	0
276.02925 Da 38.92 s	0.65	275.022	LWS	UHPLC-ESI-QTOF	80%MeOH	C9H4N6O5	276.024		LWS-UHPLC-ESI-QTOF-80%MeOH-0.65-275.02197	MS4		Unknown-0.65-275.02197	31275.6	288914	415342	245177	195733	79.8333	162989	318937	116707	199544	105955	53.0985	416739	510117	509211	478689	53652.4	11.2082	135332	180069	212179	175860	38596	21.947	105934	57309.2	72254	78499.2	24906.9	31.7289
111.99258 Da 39.03 s	0.65	110.985	LWS	UHPLC-ESI-QTOF	80%MeOH				LWS-UHPLC-ESI-QTOF-80%MeOH-0.65-110.9853	MS4		Unknown-0.65-110.9853	1	1	1	1	0	0	254.705	1	576.958	277.554	288.658	104.001	1	1	1	1	0	0	29034.1	36561.1	26887.9	30827.7	5079.91	16.4784	40029	32906.2	27690	33541.7	6193.97	18.4665
176.05388 Da 39.04 s	0.65	175.047	LWS	UHPLC-ESI-QTOF	80%MeOH	C4H8N4O4	176.054		LWS-UHPLC-ESI-QTOF-80%MeOH-0.65-175.04661	MS4		Unknown-0.65-175.04661	1	1	1	1	0	0	72176.5	48066.2	35965.1	52069.2	18434.6	35.404	1	1	1	1	0	0	34221.4	56980.5	34204.6	41802.2	13144.8	31.4453	87777.9	87853.1	75989.3	83873.4	6827.98	8.14082
210.03731 Da 39.12 s	0.65	209.03	LWS	UHPLC-ESI-QTOF	80%MeOH	C7H6N4O4	210.039		LWS-UHPLC-ESI-QTOF-80%MeOH-0.65-209.03004	MS4		Unknown-0.65-209.03004	1	9941.5	8074.27	6005.59	5283.27	87.9726	45255.3	51963.9	50048.8	49089.3	3455.7	7.03961	1	1	1	1	0	0	60245.6	81826.1	37868.5	59980.1	21980	36.6455	66062.7	80456.6	62951.8	69823.7	9338.79	13.3748
278.04034 Da 39.21 s	0.65	259.022	LWS	UHPLC-ESI-QTOF	80%MeOH	C9H6N6O5	278.04		LWS-UHPLC-ESI-QTOF-80%MeOH-0.65-259.02214	MS4		Unknown-0.65-259.02214	1	84265.5	148763	77676.6	74599.7	96.0388	144248	82055.8	71852.7	99385.6	39185.7	39.428	1	1	1	1	0	0	195488	184331	169739	183186	12912.2	7.0487	109461	107688	97438.2	104863	6490.6	6.18961
231.99766 Da 39.28 s	0.65	230.99	LWS	UHPLC-ESI-QTOF	80%MeOH	C5H5N4O5P	232		LWS-UHPLC-ESI-QTOF-80%MeOH-0.65-230.99039	MS4		Unknown-0.65-230.99039	1	6424.11	7696.9	4707.34	4125.19	87.6332	110174	113984	116515	113558	3191.81	2.81075	5404.66	24999.1	8265.5	12889.7	10584.1	82.1125	9655.89	22663.5	20397.2	17572.2	6948.72	39.5439	6214.5	5976.6	8422.3	6871.13	1348.61	19.6271
275.03231 Da 39.60 s	0.66	274.025	LWS	UHPLC-ESI-QTOF	80%MeOH	C7H9N5O5S	275.032		LWS-UHPLC-ESI-QTOF-80%MeOH-0.66-274.02503	MS4		Unknown-0.66-274.02503	8182.71	57623.5	86936	50914.1	39803.1	78.1769	36086.2	57113.2	25223.3	39474.2	16212.7	41.0716	78400.2	12784.5	28333.9	39839.5	34287.6	86.0644	29204.7	40493.6	38873.9	36190.7	6104.01	16.8662	11493.6	11615.8	15552.2	12887.2	2308.75	17.9151
97.96814 Da 39.65 s	0.66	96.9609	LWS	UHPLC-ESI-QTOF	80%MeOH				LWS-UHPLC-ESI-QTOF-80%MeOH-0.66-96.96086	MS4		Unknown-0.66-96.96086	13925.9	1276.83	21940.4	12381	10418.1	84.1452	123881	165368	91556.6	126935	37000.6	29.1492	164347	232364	229739	208816	38534.4	18.4537	285509	278029	245341	269626	21361.5	7.92265	297208	305865	286474	296516	9714.2	3.27612
222.03755 Da 39.84 s	0.66	289.018	LWS	UHPLC-ESI-QTOF	80%MeOH	C7H10O8	222.037		LWS-UHPLC-ESI-QTOF-80%MeOH-0.66-289.01784	MS4		Unknown-0.66-289.01784	4333.75	104819	102785	70645.9	57437	81.3027	43037.5	10739.4	117104	56960.2	54531.9	95.7368	1534.13	1186.61	13190.1	5303.6	6832.09	128.82	1991.67	3134.78	28898.1	11341.5	15215.2	134.155	5845.69	6199.36	7417.92	6487.66	824.808	12.7135
536.04469 Da 39.91 s	0.67	535.037	LWS	UHPLC-ESI-QTOF	80%MeOH	C11H14N12O10P2	536.043		LWS-UHPLC-ESI-QTOF-80%MeOH-0.67-535.03741	MS4		Unknown-0.67-535.03741	825.255	22228	23119.4	15390.9	12622.1	82.0101	33901.4	32048.5	22270.8	29406.9	6249.13	21.2506	180949	148642	165393	164995	16157.1	9.79248	44543.5	38111	30454.8	37703.1	7053.18	18.7072	18157.4	8339.93	1	8832.77	9088.21	102.892
134.02161 Da 40.68 s	0.68	133.014	LWS	UHPLC-ESI-QTOF	80%MeOH	C5H2N4O	134.023		LWS-UHPLC-ESI-QTOF-80%MeOH-0.68-133.01433	MS4		Unknown-0.68-133.01433	43065.5	1	1	14355.8	24863.3	173.193	1	1	1	1	0	0	1	1	1	1	0	0	1	1	1	1	0	0	776032	506130	1	427388	393962	92.1792
192.02646 Da 41.11 s	0.69	191.019	LWS	UHPLC-ESI-QTOF	80%MeOH	C6H8O7	192.027		LWS-UHPLC-ESI-QTOF-80%MeOH-0.69-191.01918	MS4		Unknown-0.69-191.01918	6337.01	26316.3	65800.9	32818.1	30260.4	92.2067	1	576164	669198	415121	362501	87.3243	1	1	1	1	0	0	1	1	1	1	0	0	1	1	1	1	0	0
112.01632 Da 41.28 s	0.69	111.009	LWS	UHPLC-ESI-QTOF	80%MeOH	C5H4O3	112.016		LWS-UHPLC-ESI-QTOF-80%MeOH-0.69-111.00905	MS4		Unknown-0.69-111.00905	1	5056.55	7620.03	4225.86	3876.85	91.741	1	139823	119956	86593.5	75646.3	87.358	1	1	1	1	0	0	1	1	1	1	0	0	1	1	1	1	0	0
104.01105 Da 44.78 s	0.75	103.004	LWS	UHPLC-ESI-QTOF	80%MeOH	C3H4O4	104.011		LWS-UHPLC-ESI-QTOF-80%MeOH-0.75-103.00378	MS4		Unknown-0.75-103.00378	2109.66	7521.91	1	3210.86	3879.5	120.824	46899.9	36966.9	32920.5	38929.1	7193.26	18.4778	6089.86	15982.7	20417.2	14163.3	7334.92	51.7884	113148	52831.2	46766.2	70915.1	36700	51.7521	232266	212686	118615	187856	60757.9	32.3429
116.01100 Da 46.70 s	0.78	115.004	LWS	UHPLC-ESI-QTOF	80%MeOH	C4H4O4	116.011		LWS-UHPLC-ESI-QTOF-80%MeOH-0.78-115.00372	MS4		Unknown-0.78-115.00372	5928	10546.1	17152.4	11208.8	5641.45	50.3304	40575.9	35651.6	35690.2	37305.9	2831.97	7.59122	47170.5	50960	44991.2	47707.2	3020.38	6.33107	49239.8	45609.8	42408.6	45752.7	3417.85	7.47027	60118.9	19818.3	17698.7	32545.3	23903	73.4452
244.06964 Da 47.42 s	0.79	243.062	LWS	UHPLC-ESI-QTOF	80%MeOH	C9H12N2O6	244.069		LWS-UHPLC-ESI-QTOF-80%MeOH-0.79-243.06237	MS4		Unknown-0.79-243.06237	6234.18	7798.83	6899.25	6977.42	785.25	11.2542	56945.6	41784.9	32303.8	43678.1	12429.5	28.4571	58857.2	85081.4	45179	63039.2	20277.2	32.1661	72274.1	80578.9	47260.4	66704.4	17343.4	26.0004	67424	66244.8	51629.5	61766.1	8798.33	14.2446
146.02154 Da 47.46 s	0.79	145.014	LWS	UHPLC-ESI-QTOF	80%MeOH	C5H6O5	146.021		LWS-UHPLC-ESI-QTOF-80%MeOH-0.79-145.01427	MS4		Unknown-0.79-145.01427	184.274	1443.91	1197.3	941.829	667.549	70.8779	14947.8	11646.1	15707.6	14100.5	2159.24	15.3133	51059.2	41764.7	36414	43079.3	7410.58	17.2022	47397.1	48188.5	38253.7	44613.1	5521.58	12.3766	19564.7	17148.7	7305.38	14672.9	6493.82	44.2572
161.06900 Da 47.58 s	0.79	160.062	LWS	UHPLC-ESI-QTOF	80%MeOH	C6H11NO4	161.069		LWS-UHPLC-ESI-QTOF-80%MeOH-0.79-160.06172	MS4		Unknown-0.79-160.06172	1	848.802	917.693	589.165	510.529	86.653	10770.7	9413.78	14872.4	11685.6	2841.98	24.3203	5932.91	6704.32	6325.01	6320.75	385.721	6.10246	23143.2	14016.2	18346.6	18502	4565.47	24.6755	43643.1	32488.4	24476	33535.8	9626.36	28.7047
626.16884 Da 47.59 s	0.79	625.162	LWS	UHPLC-ESI-QTOF	80%MeOH	C21H34N6O12S2	626.167		LWS-UHPLC-ESI-QTOF-80%MeOH-0.79-625.16156	MS4		Unknown-0.79-625.16156	1943.69	1741.32	1791.39	1825.47	105.397	5.77367	30681.3	29171.8	32616.8	30823.3	1726.9	5.60256	21869.9	24887.6	30095.6	25617.7	4161.19	16.2434	45501.8	52358.8	58516.3	52125.7	6510.41	12.4898	32665.1	43166.5	1	25277.5	22511.1	89.0556
119.05808 Da 47.59 s	0.79	118.051	LWS	UHPLC-ESI-QTOF	80%MeOH	C4H9NO3	119.058		LWS-UHPLC-ESI-QTOF-80%MeOH-0.79-118.05081	MS4		Unknown-0.79-118.05081	344.587	422.649	566.251	444.496	112.435	25.295	3677.72	3795.91	5935.03	4469.55	1270.51	28.426	4173.91	6936.46	4744.8	5285.06	1458.36	27.5941	37328.2	42686.8	35780.8	38598.6	3624.04	9.38905	39144.4	33180.1	39518.7	37281.1	3556.44	9.53952
204.02676 Da 47.60 s	0.79	203.019	LWS	UHPLC-ESI-QTOF	80%MeOH	C7H8O7	204.027		LWS-UHPLC-ESI-QTOF-80%MeOH-0.79-203.01949	MS4		Unknown-0.79-203.01949	6578.46	14837.6	15449.9	12288.7	4954.67	40.3189	116470	111330	127068	118290	8025.33	6.78447	21291.6	22656.1	20968.7	21638.8	895.684	4.13925	46441.5	42492.4	38281.9	42405.3	4080.5	9.62262	65248	67347.7	62956.5	65184.1	2196.3	3.36938
130.02655 Da 47.69 s	0.79	111.009	LWS	UHPLC-ESI-QTOF	80%MeOH	C5H6O4	130.026		LWS-UHPLC-ESI-QTOF-80%MeOH-0.79-111.00893	MS4		Unknown-0.79-111.00893	1904.22	17083.5	26976.2	15321.3	12628.5	82.4248	333559	360611	446147	380106	58771.2	15.4618	41469.7	62474.6	84118	62687.4	21325	34.0179	140011	166498	186892	164467	23506.4	14.2925	197916	157726	196067	183903	22688.4	12.3371
192.02658 Da 47.70 s	0.8	191.019	LWS	UHPLC-ESI-QTOF	80%MeOH	C6H8O7	192.027	DL-isocitric acid_ LC-ESI-ITFT_ MS2_ m_Z	DL-isocitric acid_ LC-ESI-ITFT_ MS2_ m_Z	MS2	ODBLHEXUDAPZAU-UHFFFAOYSA-N	ODBLHEXUDAPZAU-UHFFFAOYSA-N	19926.2	104871	186626	103807	83354.9	80.2975	1.37725e+06	1.49708e+06	1.95741e+06	1.61058e+06	306282	19.0169	218838	279727	401753	300106	93144.7	31.0373	627968	749606	857422	744999	114797	15.409	884941	711650	932929	843173	116403	13.8053
187.08416 Da 47.70 s	0.8	186.077	LWS	UHPLC-ESI-QTOF	80%MeOH	C8H13NO4	187.084		LWS-UHPLC-ESI-QTOF-80%MeOH-0.8-186.07689	MS4		Unknown-0.8-186.07689	1	1	1	1	0	0	5062.39	3251.82	5344.12	4552.78	1135.43	24.9393	509.562	909.046	1086.22	834.943	295.384	35.3778	36991.1	13301.1	13995.4	21429.2	13481.4	62.9116	112027	115935	124301	117421	6270.33	5.34004
143.09477 Da 47.75 s	0.8	142.088	LWS	UHPLC-ESI-QTOF	80%MeOH	C7H13NO2	143.094		LWS-UHPLC-ESI-QTOF-80%MeOH-0.8-142.0875	MS4		Unknown-0.8-142.0875	1	1	70.4654	24.1551	40.1059	166.035	2124.31	2584.03	4208.68	2972.34	1095.09	36.8428	275.893	382.58	430.388	362.954	79.0955	21.7922	19803.8	8836.26	9092.09	12577.4	6259.58	49.7685	71494.9	76068.9	1	49188.3	42658.8	86.7255
612.15155 Da 47.93 s	0.8	611.144	LWS	UHPLC-ESI-QTOF	80%MeOH	C18H20N20O2S2	612.152		LWS-UHPLC-ESI-QTOF-80%MeOH-0.8-611.14427	MS4		Unknown-0.8-611.14427	2392.56	2719.25	3510.76	2874.19	574.974	20.0047	52877.9	50872.1	33603.2	45784.4	10596.8	23.145	89365.9	97680.2	101514	96186.7	6210.25	6.45645	84219.9	106214	90182.8	93538.8	11374.5	12.1602	48942.9	52495.5	1	33813.1	29336	86.7592
214.05890 Da 48.07 s	0.8	213.052	LWS	UHPLC-ESI-QTOF	80%MeOH	C8H10N2O5	214.059		LWS-UHPLC-ESI-QTOF-80%MeOH-0.8-213.05162	MS4		Unknown-0.8-213.05162	2792.8	5118.18	4231.15	4047.38	1173.53	28.9949	119633	90884.4	93749.8	101422	15835.7	15.6137	10487.3	11771.7	10491.9	10917	740.208	6.78034	37641.6	25988.8	17353.8	26994.7	10181.2	37.7156	57604.9	48839.3	39719.7	48721.3	8943.17	18.3558
118.02658 Da 48.70 s	0.81	117.019	LWS	UHPLC-ESI-QTOF	80%MeOH	C4H6O4	118.026		LWS-UHPLC-ESI-QTOF-80%MeOH-0.81-117.0193	MS4		Unknown-0.81-117.0193	23418.1	82124.3	102530	69357.6	41072.3	59.2181	551425	647495	933295	710738	198635	27.9477	143294	181529	186379	170401	23599.5	13.8494	230049	277349	266362	257920	24753.9	9.59752	258705	247882	251933	252840	5468.06	2.16265
134.02120 Da 48.76 s	0.81	133.014	LWS	UHPLC-ESI-QTOF	80%MeOH	C5H2N4O	134.023		LWS-UHPLC-ESI-QTOF-80%MeOH-0.81-133.01392	MS4		Unknown-0.81-133.01392	3903.44	1	5806.3	3236.91	2959.49	91.4294	177616	271953	507244	318938	169763	53.2275	36360.6	44024.1	60389.6	46924.8	12274.3	26.1574	81752.5	239174	126152	149026	81165.3	54.4638	53858.7	119402	92970	88743.5	32975.3	37.158
258.03503 Da 49.40 s	0.82	257.028	LWS	UHPLC-ESI-QTOF	80%MeOH	C6H6N6O6	258.035		LWS-UHPLC-ESI-QTOF-80%MeOH-0.82-257.02775	MS4		Unknown-0.82-257.02775	3830.86	10712.4	18164.8	10902.7	7168.87	65.7532	32614	53741.3	57062.2	47805.9	13260.9	27.7391	9837.01	13169.4	16241	13082.5	3202.89	24.4823	9633.48	13547.8	17369.7	13517	3868.18	28.6172	8060.24	7830.88	10494.7	8795.28	1476.22	16.7843
148.03710 Da 49.47 s	0.82	147.03	LWS	UHPLC-ESI-QTOF	80%MeOH	C5H8O5	148.037		LWS-UHPLC-ESI-QTOF-80%MeOH-0.82-147.02982	MS4		Unknown-0.82-147.02982	3242.32	3336.3	5841.66	4140.09	1474.35	35.6115	80875.4	75722.2	84083.9	80227.2	4218.37	5.25803	9669.1	12201.4	14826.8	12232.4	2578.99	21.0832	42583.5	43122.4	62201.7	49302.6	11174.3	22.6647	40805.3	32582.2	32969.8	35452.4	4639.78	13.0873
222.03743 Da 49.66 s	0.83	221.03	LWS	UHPLC-ESI-QTOF	80%MeOH	C7H10O8	222.037		LWS-UHPLC-ESI-QTOF-80%MeOH-0.83-221.03015	MS4		Unknown-0.83-221.03015	1	437.63	669.978	369.536	339.648	91.9119	2408.73	2921.64	5777.49	3702.62	1815.1	49.0219	9138.34	13963.3	7668.26	10256.6	3293.16	32.1076	39267.4	85239.8	41602.4	55369.9	25894.4	46.7663	94668.7	80867	15294.9	63610.2	42407.5	66.6678
187.04778 Da 50.95 s	0.85	186.041	LWS	UHPLC-ESI-QTOF	80%MeOH	C7H9NO5	187.048		LWS-UHPLC-ESI-QTOF-80%MeOH-0.85-186.04051	MS4		Unknown-0.85-186.04051	146.268	1276.74	1427.2	950.069	700.165	73.6963	83513.7	85347.7	110599	93153.3	15135.8	16.2483	6395.66	10382.5	7616.2	8131.44	2042.73	25.1214	75408.2	81304.7	77080.8	77931.2	3038.89	3.89945	87974.6	75043.5	53242.3	72086.8	17553.9	24.351
143.05798 Da 51.10 s	0.85	142.051	LWS	UHPLC-ESI-QTOF	80%MeOH				LWS-UHPLC-ESI-QTOF-80%MeOH-0.85-142.05071	MS4		Unknown-0.85-142.05071	1489.58	2428.99	1933.24	1950.61	469.945	24.0923	84046.2	82535.8	106015	90865.6	13141.2	14.4622	9665.56	15117.7	13138.9	12640.7	2760	21.8342	89216.6	92615.1	81888.5	87906.8	5481.96	6.23611	98738.6	86479.6	67834.2	84350.8	15561.8	18.4489
131.09437 Da 52.08 s	0.87	130.087	LWS	UHPLC-ESI-QTOF	80%MeOH	C6H13NO2	131.094		LWS-UHPLC-ESI-QTOF-80%MeOH-0.87-130.0871	MS4		Unknown-0.87-130.0871	4157.86	5629.44	6667.88	5485.06	1261.22	22.9937	73823.9	54893.9	75535.9	68084.6	11455.5	16.8254	16524.4	22648.8	15641.2	18271.5	3816.48	20.8876	146341	122803	84443.3	117863	31243.4	26.5083	206200	230736	176176	204371	27325.9	13.3707
180.06285 Da 52.47 s	0.87	161.045	LWS	UHPLC-ESI-QTOF	80%MeOH	C6H12O6	180.063		LWS-UHPLC-ESI-QTOF-80%MeOH-0.87-161.04519	MS4		Unknown-0.87-161.04519	136990	103221	3.00486e+06	1.08169e+06	1.6656e+06	153.981	2.30661e+06	2.47099e+06	3.54908e+06	2.77556e+06	674912	24.3162	142528	214550	197008	184695	37556.5	20.3343	938683	1.08609e+06	976214	1.00033e+06	76606.3	7.65811	1.18162e+06	1.01507e+06	1.02152e+06	1.07273e+06	94352.2	8.79548
100.05303 Da 52.67 s	0.88	99.0458	LWS	UHPLC-ESI-QTOF	80%MeOH				LWS-UHPLC-ESI-QTOF-80%MeOH-0.88-99.04576	MS4		Unknown-0.88-99.04576	1679.41	4267.65	3947.2	3298.09	1410.94	42.7806	137899	134891	179497	150762	24930.2	16.5361	8631.83	14826.2	12863.1	12107.1	3165.66	26.1472	82097.9	94465.9	84058.5	86874.1	6647.36	7.65172	105582	92951.6	1	66178.1	57657.9	87.1254
446.19590 Da 56.13 s	0.94	445.189	LWS	UHPLC-ESI-QTOF	80%MeOH	C26H22N8	446.196		LWS-UHPLC-ESI-QTOF-80%MeOH-0.94-445.18863	MS4		Unknown-0.94-445.18863	1	1	1	1	0	0	18454.1	11978.7	9908.92	13447.2	4457.87	33.1508	5480.11	3979.89	2675.48	4045.16	1403.46	34.6947	37554.8	25280.2	19982.2	27605.7	9014.18	32.6533	65158.7	64642.5	1	43267.4	37470.7	86.6026
311.15856 Da 56.21 s	0.94	310.151	LWS	UHPLC-ESI-QTOF	80%MeOH	C12H25NO8	311.157		LWS-UHPLC-ESI-QTOF-80%MeOH-0.94-310.15128	MS4		Unknown-0.94-310.15128	1	1	1	1	0	0	5740.01	3155.52	2637.94	3844.49	1661.84	43.2266	2346.26	4073.32	1598.62	2672.73	1269.24	47.4885	51898.2	35466.5	21792.3	36385.7	15074	41.4285	128756	123544	83896.9	112066	24533.7	21.8923
180.06309 Da 56.30 s	0.94	179.056	LWS	UHPLC-ESI-QTOF	80%MeOH	C6H12O6	180.063		LWS-UHPLC-ESI-QTOF-80%MeOH-0.94-179.05582	MS4		Unknown-0.94-179.05582	3761.39	8978.65	4216.26	5652.1	2889.84	51.1286	25668.1	17803.4	13908.5	19126.7	5990.42	31.3197	7639.73	11768.2	13245.5	10884.5	2905.5	26.694	233616	157998	142431	178015	48776.8	27.4005	489986	479793	344247	438009	81359.7	18.5749
131.09447 Da 56.45 s	0.94	130.087	LWS	UHPLC-ESI-QTOF	80%MeOH	C6H13NO2	131.094		LWS-UHPLC-ESI-QTOF-80%MeOH-0.94-130.0872	MS4		Unknown-0.94-130.0872	2296.8	4929.75	4734.92	3987.16	1467.13	36.7964	106135	86110.4	63753.8	85333	21201.2	24.8452	15194.1	24052.1	21779	20341.7	4600.58	22.6165	160940	130479	112908	134776	24302.6	18.0318	331269	284884	265761	293971	33686.3	11.459
577.29127 Da 56.52 s	0.94	576.284	LWS	UHPLC-ESI-QTOF	80%MeOH	C23H45N7O6P2	577.29		LWS-UHPLC-ESI-QTOF-80%MeOH-0.94-576.284	MS4		Unknown-0.94-576.284	1	1	1	1	0	0	16634	10057.9	12314.4	13002.1	3341.53	25.6999	772.591	4454.93	3458.19	2895.23	1904.62	65.7847	52396.5	27246.8	19484.1	33042.5	17204.6	52.0681	90363.6	79670.5	1	56678.3	49374.4	87.1133
252.11120 Da 70.40 s	1.17	251.104	LWS	UHPLC-ESI-QTOF	80%MeOH	C12H16N2O4	252.111		LWS-UHPLC-ESI-QTOF-80%MeOH-1.17-251.10392	MS4		Unknown-1.17-251.10392	10321.2	19509.7	16511.1	15447.4	4685.71	30.3334	831170	833483	863481	842711	18024.3	2.13885	120416	209372	174213	168000	44802.2	26.6679	513378	625464	457658	532167	85465.9	16.06	479479	511017	378429	456308	69264.6	15.1793
180.06309 Da 72.72 s	1.21	179.056	LWS	UHPLC-ESI-QTOF	80%MeOH	C6H12O6	180.063		LWS-UHPLC-ESI-QTOF-80%MeOH-1.21-179.05581	MS4		Unknown-1.21-179.05581	6966.92	1	8815.12	5261.01	4648.09	88.3498	87790.8	49432.3	50700.4	62641.2	21789.4	34.7846	4213.76	12474.4	14569	10419	5475.03	52.5483	374947	342993	300869	339603	37155.2	10.9408	640900	591147	470184	567410	87798.5	15.4735
345.14246 Da 73.78 s	1.23	344.135	LWS	UHPLC-ESI-QTOF	80%MeOH	C15H23NO8	345.142		LWS-UHPLC-ESI-QTOF-80%MeOH-1.23-344.13518	MS4		Unknown-1.23-344.13518	1	1	1	1	0	0	56015.8	34675.7	36686.7	42459.4	11783.2	27.7517	2905.21	7131.81	7588.58	5875.2	2582.21	43.951	273745	250402	211555	245234	31415.4	12.8104	443890	417108	312573	391190	69388.7	17.7379
713.13000 Da 74.92 s	1.25	712.123	LWS	UHPLC-ESI-QTOF	80%MeOH	C39H19N7O8	713.129		LWS-UHPLC-ESI-QTOF-80%MeOH-1.25-712.12272	MS4		Unknown-1.25-712.12272	1	1	1	1	0	0	1	250.612	1	84.204	144.114	171.148	1	1	1	1	0	0	2493.27	1	1	831.756	1438.91	172.997	1	1	1.02181e+06	340604	589941	173.205
148.05218 Da 74.97 s	1.25	147.045	LWS	UHPLC-ESI-QTOF	80%MeOH	C9H8O2	148.052		LWS-UHPLC-ESI-QTOF-80%MeOH-1.25-147.04491	MS4		Unknown-1.25-147.04491	2035.39	2509.32	2479.4	2341.37	265.408	11.3356	136723	99836.6	117940	118167	18444.4	15.6088	14835.3	16236.7	16425.8	15832.6	868.896	5.48802	255438	242874	236861	245058	9479.2	3.86815	352386	325419	316686	331497	18609.8	5.61387
548.14872 Da 74.98 s	1.25	547.141	LWS	UHPLC-ESI-QTOF	80%MeOH	C37H20N4Si	548.145		LWS-UHPLC-ESI-QTOF-80%MeOH-1.25-547.14098	MS4		Unknown-1.25-547.14098	1	53.0021	1	18.334	30.0234	163.758	166561	130002	121915	139492	23788.2	17.0534	17848.9	28131.5	28055.2	24678.5	5914.78	23.9673	238203	224899	215460	226187	11426.1	5.05162	234053	213041	1	149032	129491	86.8884
165.07877 Da 75.13 s	1.25	164.071	LWS	UHPLC-ESI-QTOF	80%MeOH	C9H11NO2	165.079	Phenylalanine	Phenylalanine	MS2	COLNVLDHVKWLRT-QMMMGPOBSA-N	COLNVLDHVKWLRT-QMMMGPOBSA-N	29381.3	43029.7	50678.4	41029.8	10788.5	26.2943	2.15885e+06	1.56038e+06	1.85034e+06	1.85653e+06	299281	16.1205	319646	434957	401675	385426	59348	15.398	3.99778e+06	3.78443e+06	3.54947e+06	3.77723e+06	224245	5.93676	5.41589e+06	5016906	4.78211e+06	5.07163e+06	320415	6.31779
352.14000 Da 75.27 s	1.25	351.133	LWS	UHPLC-ESI-QTOF	80%MeOH	C16H16N8O2	352.139		LWS-UHPLC-ESI-QTOF-80%MeOH-1.25-351.13272	MS4		Unknown-1.25-351.13272	2039.54	2764.89	2852.79	2552.41	446.323	17.4864	187230	160597	164383	170737	14408.5	8.43903	43503.9	83280	77233.4	68005.8	21433.5	31.5172	283612	289634	282917	285387	3693.97	1.29437	335431	318112	335774	329772	10099.6	3.06261
713.22842 Da 75.39 s	1.26	712.221	LWS	UHPLC-ESI-QTOF	80%MeOH	C41H36N3O7P	713.228		LWS-UHPLC-ESI-QTOF-80%MeOH-1.26-712.22114	MS4		Unknown-1.26-712.22114	1	1	1	1	0	0	580960	414843	417612	471139	95118.5	20.1891	29718.9	92892.5	83648.8	68753.4	34119.3	49.6257	946818	866215	851014	888016	51487.9	5.79809	968797	876161	712.989	615224	534194	86.8292
219.11060 Da 86.83 s	1.45	218.103	LWS	UHPLC-ESI-QTOF	80%MeOH	C9H17NO5	219.11		LWS-UHPLC-ESI-QTOF-80%MeOH-1.45-218.10333	MS4		Unknown-1.45-218.10333	4166.86	6888.61	7346.06	6133.85	1718.74	28.0206	289215	282171	430707	334031	83798	25.0869	50684.7	55091.6	103074	69616.9	29058.6	41.7408	115717	149114	146741	137191	18634.3	13.5828	166992	135691	149120	150601	15703.3	10.4271
430.16191 Da 106.78 s	1.78	429.155	LWS	UHPLC-ESI-QTOF	80%MeOH	C23H26O8	430.162		LWS-UHPLC-ESI-QTOF-80%MeOH-1.78-429.15464	MS4		Unknown-1.78-429.15464	1	1	371.965	124.655	214.177	171.816	84409.3	70199.2	158097	104235	47183.9	45.2668	5265.84	10589.9	9403.8	8419.84	2795.08	33.1964	45412.6	36759.9	65442.6	49205	14712.6	29.9006	122285	75796.3	1	66027.4	61724.5	93.4832
204.09004 Da 106.80 s	1.78	203.082	LWS	UHPLC-ESI-QTOF	80%MeOH	C11H12N2O2	204.09	Tryptophan_ LC-ESI-ITFT_ MS2_ HCD_ CE 90.0 eV_ _M-H_-	Tryptophan_ LC-ESI-ITFT_ MS2_ HCD_ CE 90.0 eV_ _M-H_-	MS2	QIVBCDIJIAJPQS-VIFPVBQESA-N	QIVBCDIJIAJPQS-VIFPVBQESA-N	9284.11	15381.1	14381.1	13015.4	3269.89	25.1232	646021	612581	860143	706248	134322	19.019	151176	185608	185530	174104	19856.9	11.4052	512949	391834	481880	462221	62905.2	13.6093	719407	560436	642015	640619	79494.7	12.409
396.16308 Da 177.79 s	2.96	395.156	LWS	UHPLC-ESI-QTOF	80%MeOH	C16H28O11	396.162		LWS-UHPLC-ESI-QTOF-80%MeOH-2.96-395.1558	MS4		Unknown-2.96-395.1558	476.492	2189.08	2977.42	1881	1278.61	67.9751	36637.9	63815.8	83295	61249.6	23434.2	38.2601	6651.05	13471.7	13959.9	11360.9	4086.13	35.9667	12132.8	19593.1	13184.5	14970.1	4037.97	26.9735	20297.7	28436.1	16111.5	21615.1	6267.03	28.9938
888.25339 Da 181.27 s	3.02	887.246	LWS	UHPLC-ESI-QTOF	80%MeOH	C30H32N24O8S	888.255		LWS-UHPLC-ESI-QTOF-80%MeOH-3.02-887.24611	MS4		Unknown-3.02-887.24611	3345.49	8026.21	6582.03	5984.57	2396.87	40.0508	83101.2	86309.7	65392.9	78267.9	11264.9	14.3927	71993.1	92744.1	91637.1	85458.1	11674.2	13.6607	30190.4	35676	21568.7	29145	7111.48	24.4003	29174.8	25782.4	1	18319.4	15954.6	87.0914
207.08942 Da 214.43 s	3.57	206.082	LWS	UHPLC-ESI-QTOF	80%MeOH	C11H13NO3	207.089		LWS-UHPLC-ESI-QTOF-80%MeOH-3.57-206.08215	MS4		Unknown-3.57-206.08215	2572.88	5787.66	9629.94	5996.83	3533.17	58.9174	218076	352027	397014	322372	93081.7	28.874	11524.2	28384.9	16303.3	18737.5	8689.93	46.3772	47536.2	60736.9	46893.9	51722.3	7813.46	15.1066	131636	122907	125990	126844	4427.19	3.49025
434.11980 Da 239.85 s	4	433.113	LWS	UHPLC-ESI-QTOF	80%MeOH	C21H22O10	434.121	3-Glu-3,4',7-trihydroxyisoflavanone _NMR_	3-Glu-3,4',7-trihydroxyisoflavanone _NMR_	MS1	BTODFHHNMFOZHK-FEUJFKKFSA-N	BTODFHHNMFOZHK-FEUJFKKFSA-N	1660.13	3476.63	1416.48	2184.41	1125.7	51.5333	160374	174414	160673	165154	8021.41	4.85693	79441	161472	151334	130749	44722.2	34.2046	122742	196029	240583	186451	59501.4	31.9126	92832	79617.7	62217.9	78222.5	15354.7	19.6295
175.96341 Da 240.00 s	4	174.956	LWS	UHPLC-ESI-QTOF	80%MeOH	C3HN2O5P	175.962		LWS-UHPLC-ESI-QTOF-80%MeOH-4-174.95613	MS4		Unknown-4-174.95613	1	1	304090	101364	175566	173.203	1	1	110662	36888	63890.2	173.2	1.41504e+06	1	1	471681	816974	173.205	2.22232e+06	281215	612158	1.03856e+06	1.03843e+06	99.9871	1.08231e+06	1182787	134701	799934	578295	72.2928
162.03110 Da 250.32 s	4.17	161.024	LWS	UHPLC-ESI-QTOF	80%MeOH	C9H6O3	162.031	Umbelliferone	Umbelliferone	MS2	ORHBXUUXSCNDEV-UHFFFAOYSA-N	ORHBXUUXSCNDEV-UHFFFAOYSA-N	3.50438e+06	3.50438e+06	3.50438e+06	3.50438e+06	0	0	3.50438e+06	3.50438e+06	3.50438e+06	3.50438e+06	5.64584e-09	1.61108e-13	3.50438e+06	3.50438e+06	3.50438e+06	3.50438e+06	5.64584e-09	1.61108e-13	3.50438e+06	3.50438e+06	3.50438e+06	3.50438e+06	0	0	3.50438e+06	3.50438e+06	3.50438e+06	3.50438e+06	5.64584e-09	1.61108e-13
214.08397 Da 254.47 s	4.24	213.077	LWS	UHPLC-ESI-QTOF	80%MeOH	C10H14O5	214.084		LWS-UHPLC-ESI-QTOF-80%MeOH-4.24-213.0767	MS4		Unknown-4.24-213.0767	2543.31	3812.95	7617.86	4658.04	2640.72	56.6917	300226	314372	382411	332336	43938.7	13.2211	18408	34127.1	16318.2	22951.1	9734.92	42.416	331133	368695	356379	352069	19148.6	5.43888	317152	308535	122563	249417	109943	44.08
175.96259 Da 264.50 s	4.41	174.955	LWS	UHPLC-ESI-QTOF	80%MeOH	C3HN2O5P	175.962		LWS-UHPLC-ESI-QTOF-80%MeOH-4.41-174.95532	MS4		Unknown-4.41-174.95532	1	150721	446802	199174	227307	114.125	634572	240153	1	291575	320395	109.884	1.35698e+06	1	1	452326	783451	173.205	586317	1	643763	410027	356253	86.8852	650832	1	1.14007e+06	596967	571939	95.8075
175.96220 Da 283.17 s	4.72	174.955	LWS	UHPLC-ESI-QTOF	80%MeOH	C3HN2O5P	175.962		LWS-UHPLC-ESI-QTOF-80%MeOH-4.72-174.95493	MS4		Unknown-4.72-174.95493	1	1	1	1	0	0	1	403914	1	134639	233199	173.204	1	1	687708	229237	397048	173.204	1	1	1	1	0	0	1	264966	114725	126564	132879	104.989
246.10070 Da 287.96 s	4.8	245.093	LWS	UHPLC-ESI-QTOF	80%MeOH	C13H14N2O3	246.1		LWS-UHPLC-ESI-QTOF-80%MeOH-4.8-245.09342	MS4		Unknown-4.8-245.09342	1925.53	2135.47	4343.19	2801.39	1339.35	47.8102	122669	148342	141558	137523	13303.7	9.6738	12064.6	26171.8	17024.3	18420.3	7156.45	38.851	30661.5	34887.2	25924.6	30491.1	4483.76	14.7052	131052	135848	120824	129241	7674.27	5.93794
175.96344 Da 308.48 s	5.14	174.956	LWS	UHPLC-ESI-QTOF	80%MeOH	C3HN2O5P	175.962		LWS-UHPLC-ESI-QTOF-80%MeOH-5.14-174.95616	MS4		Unknown-5.14-174.95616	1	1	167629	55877.1	96780.2	173.202	1	1	1	1	0	0	243312	2.18417e+06	561348	996277	1.04096e+06	104.485	1	954586	1.14689e+06	700491	614215	87.6834	998379	106428	1	368269	548279	148.88
726.20050 Da 324.79 s	5.41	725.193	LWS	UHPLC-ESI-QTOF	80%MeOH	C33H34N4O15	726.201		LWS-UHPLC-ESI-QTOF-80%MeOH-5.41-725.19322	MS4		Unknown-5.41-725.19322	4538.95	4829.36	5330.37	4899.56	400.354	8.17123	147330	135312	133217	138619	7615.72	5.49398	159028	152257	115230	142171	23576.6	16.5832	59210.8	41680.9	31267.7	44053.1	14121.8	32.0563	43506.2	29640.1	1	24382.4	22224.1	91.1478
175.96234 Da 337.32 s	5.62	174.955	LWS	UHPLC-ESI-QTOF	80%MeOH	C3HN2O5P	175.962		LWS-UHPLC-ESI-QTOF-80%MeOH-5.62-174.95507	MS4		Unknown-5.62-174.95507	217423	1	222777	146734	127102	86.6212	131479	1	642471	257984	339403	131.56	302141	1	364020	222054	194777	87.7158	1.06743e+06	1	1	355809	616278	173.205	303171	1.56582e+06	1.17078e+06	1.01326e+06	645897	63.7446
373.22084 Da 350.78 s	5.85	372.214	LWS	UHPLC-ESI-QTOF	80%MeOH	C17H31N3O6	373.221		LWS-UHPLC-ESI-QTOF-80%MeOH-5.85-372.21357	MS4		Unknown-5.85-372.21357	1161.95	7046.13	6842.84	5016.97	3340.1	66.5759	207404	269771	420901	299359	109781	36.6719	19753.4	27771.5	35739	27754.6	7992.83	28.7982	129516	130092	131504	130371	1022.65	0.784414	277326	276282	289946	281185	7605.66	2.70486
594.15873 Da 367.67 s	6.13	593.151	LWS	UHPLC-ESI-QTOF	80%MeOH	C27H30O15	594.158	Kaempferol-3-O-rutinoside	Kaempferol-3-O-rutinoside	MS2	RTATXGUCZHCSNG-QHWHWDPRSA-N	RTATXGUCZHCSNG-QHWHWDPRSA-N	2213.74	1266.84	495.88	1325.49	860.432	64.9144	17235.7	16845.2	18099.2	17393.4	641.718	3.68944	61587.5	125473	138426	108496	41136.6	37.9155	9505.18	15957.8	8502.97	11322	4045.91	35.7349	5948.4	4768.81	1	3572.74	3148.94	88.1381
175.96303 Da 386.91 s	6.45	174.956	LWS	UHPLC-ESI-QTOF	80%MeOH	C3HN2O5P	175.962		LWS-UHPLC-ESI-QTOF-80%MeOH-6.45-174.95576	MS4		Unknown-6.45-174.95576	2.70316e+06	438424	239149	1.12691e+06	1.3687e+06	121.456	1	476413	1	158805	275056	173.204	487485	1	1.13633e+06	541271	570070	105.321	3.05816e+06	3.53488e+06	2.81377e+06	3.1356e+06	366739	11.696	1	1	706414	235472	407848	173.204
407.20415 Da 398.38 s	6.64	406.197	LWS	UHPLC-ESI-QTOF	80%MeOH	C16H25N9O4	407.202		LWS-UHPLC-ESI-QTOF-80%MeOH-6.64-406.19688	MS4		Unknown-6.64-406.19688	781.733	1692	2828.17	1767.3	1025.29	58.0147	43039.3	65247.7	143357	83881.2	52690.6	62.8157	5178.64	8610.45	7628.47	7139.19	1767.45	24.757	40884.8	36662.4	35993.1	37846.8	2652.25	7.00787	111762	116680	114863	114435	2486.67	2.173
175.96283 Da 405.87 s	6.76	174.956	LWS	UHPLC-ESI-QTOF	80%MeOH	C3HN2O5P	175.962		LWS-UHPLC-ESI-QTOF-80%MeOH-6.76-174.95555	MS4		Unknown-6.76-174.95555	1	447225	1	149076	258205	173.204	1	63466.5	370315	144594	198039	136.962	1	1	2.23811e+06	746036	1.29217e+06	173.205	1	1	244894	81632.1	141389	173.203	1	1.16576e+06	439122	534962	588761	110.057
254.05822 Da 449.34 s	7.49	253.051	LWS	UHPLC-ESI-QTOF	80%MeOH	C15H10O4	254.058	7,4'-Dihydroxyflavone	7,4'-Dihydroxyflavone	MS2	LCAWNFIFMLXZPQ-UHFFFAOYSA-N	LCAWNFIFMLXZPQ-UHFFFAOYSA-N	937327	1.1097e+06	1.15524e+06	1.06742e+06	114943	10.7682	398884	672096	785765	618915	198848	32.1284	216299	191479	207310	205029	12566	6.12889	351889	826236	386552	521559	264426	50.6992	308576	209363	263413	260451	49673	19.0719
175.96324 Da 450.22 s	7.5	174.956	LWS	UHPLC-ESI-QTOF	80%MeOH	C3HN2O5P	175.962		LWS-UHPLC-ESI-QTOF-80%MeOH-7.5-174.95596	MS4		Unknown-7.5-174.95596	790450	976976	1	589143	518665	88.0373	1	1	1	1	0	0	536987	1	1	178996	310029	173.204	277899	1.32191e+06	1	533271	696975	130.698	1.17476e+06	617194	303811	698588	441142	63.1476
246.14661 Da 450.82 s	7.51	245.139	LWS	UHPLC-ESI-QTOF	80%MeOH	C12H22O5	246.146		LWS-UHPLC-ESI-QTOF-80%MeOH-7.51-245.13933	MS4		Unknown-7.51-245.13933	1438.63	1528.46	1795.08	1587.39	185.388	11.6788	85536.8	86980.7	107064	93193.8	12033.5	12.9123	1529.32	1851.31	1671.56	1684.06	161.362	9.58171	9326.99	5433.94	7589.08	7450	1950.25	26.1778	11492.4	9054.92	9769.46	10105.6	1253.03	12.3994
175.96238 Da 465.97 s	7.77	174.955	LWS	UHPLC-ESI-QTOF	80%MeOH	C3HN2O5P	175.962		LWS-UHPLC-ESI-QTOF-80%MeOH-7.77-174.9551	MS4		Unknown-7.77-174.9551	1	1	1	1	0	0	1	1	1	1	0	0	1	1	1.45401e+06	484670	839472	173.205	1	809571	886503	565358	491122	86.8692	1	1	675946	225316	390257	173.204
175.96327 Da 486.09 s	8.1	174.956	LWS	UHPLC-ESI-QTOF	80%MeOH	C3HN2O5P	175.962		LWS-UHPLC-ESI-QTOF-80%MeOH-8.1-174.956	MS4		Unknown-8.1-174.956	450675	1	149321	199999	229571	114.786	669410	196012	1	288475	344150	119.3	3.04021e+06	1	1	1.0134e+06	1.75526e+06	173.205	1.09848e+06	1	415676	504719	554626	109.888	1	1.00757e+06	1	335857	581720	173.205
175.96344 Da 503.67 s	8.39	174.956	LWS	UHPLC-ESI-QTOF	80%MeOH	C3HN2O5P	175.962		LWS-UHPLC-ESI-QTOF-80%MeOH-8.39-174.95617	MS4		Unknown-8.39-174.95617	1	1	815702	271901	470945	173.204	1	1	958150	319384	553188	173.205	365576	1.60743e+06	1	657669	842583	128.117	1	1	905805	301936	522966	173.205	618683	1	1	206228	357196	173.204
336.16858 Da 518.72 s	8.65	335.161	LWS	UHPLC-ESI-QTOF	80%MeOH	C17H24N2O5	336.168	Unknown _carbon number 17_ PlaSMA ID-756	Unknown _carbon number 17_ PlaSMA ID-756	MS3		Unknown-8.65-335.16131	2546.28	9295.4	13239.9	8360.54	5407.78	64.6822	268656	338945	475564	361055	105211	29.1399	102988	162539	187702	151076	43504.6	28.7965	215905	356152	383385	318481	89870.9	28.2186	103998	113141	123669	113603	9843.68	8.665
944.42729 Da 519.25 s	8.65	471.206	LWS	UHPLC-ESI-QTOF	80%MeOH	C41H71N8O9P3S	944.426		LWS-UHPLC-ESI-QTOF-80%MeOH-8.65-471.20637	MS4		Unknown-8.65-471.20637	12902.7	28549.1	23325.7	21592.5	7965.88	36.8919	231467	248745	209100	229770	19876.9	8.65077	26863.4	39784.5	37611.8	34753.2	6918.58	19.9077	16238.1	21932	12860.3	17010.1	4584.85	26.9537	24844.6	15391.6	1	13412.4	12539.5	93.4919
468.22056 Da 539.17 s	8.99	467.213	LWS	UHPLC-ESI-QTOF	80%MeOH	C20H36O12	468.22		LWS-UHPLC-ESI-QTOF-80%MeOH-8.99-467.21328	MS4		Unknown-8.99-467.21328	3711.37	5847.42	3302.48	4287.09	1366.66	31.8785	148056	147012	152751	149273	3057.1	2.04799	6698.8	6237.37	6543.11	6493.1	234.746	3.61532	5240.78	12882.4	3526.48	7216.57	4981.1	69.0231	21289.6	9051.2	1	10113.9	10684	105.637
175.96328 Da 544.89 s	9.08	174.956	LWS	UHPLC-ESI-QTOF	80%MeOH	C3HN2O5P	175.962		LWS-UHPLC-ESI-QTOF-80%MeOH-9.08-174.956	MS4		Unknown-9.08-174.956	1	1	1	1	0	0	1	1	1	1	0	0	1.98793e+06	508693	654476	1.05037e+06	815219	77.6128	1.45382e+06	472513	1	642111	741599	115.494	1	2.5219e+06	873758	1.13189e+06	1.28061e+06	113.14
1060.47480 Da 568.12 s	9.47	529.23	LWS	UHPLC-ESI-QTOF	80%MeOH	C48H74N10O11P2S	1060.47		LWS-UHPLC-ESI-QTOF-80%MeOH-9.47-529.23013	MS4		Unknown-9.47-529.23013	4486.75	6518.68	6141.16	5715.53	1080.77	18.9093	184549	191866	150533	175649	22057.1	12.5575	6500.69	8184.25	4548.13	6411.02	1819.72	28.3842	8459.8	10402	6118.68	8326.82	2144.74	25.757	19454.7	8567.82	1	9341.16	9749.87	104.375
1312.63311 Da 580.61 s	9.68	655.309	LWS	UHPLC-ESI-QTOF	80%MeOH	C52H88N20O18S	1312.63		LWS-UHPLC-ESI-QTOF-80%MeOH-9.68-655.30928	MS4		Unknown-9.68-655.30928	5355.11	10439.5	8252.72	8015.79	2550.48	31.8182	141764	152915	116040	136906	18911.1	13.8131	33001.8	58809.4	22650.4	38153.9	18621.9	48.8075	28122.3	30341.4	11598.3	23354	10241	43.8512	32775.2	29962.8	1	20913	18164.8	86.859
1037.17802 Da 597.01 s	9.95	1036.17	LWS	UHPLC-ESI-QTOF	80%MeOH	C45H15N31OS	1037.18		LWS-UHPLC-ESI-QTOF-80%MeOH-9.95-1036.17074	MS4		Unknown-9.95-1036.17074	1	1	1	1	0	0	1	1	1	1	0	0	1	1	1	1	0	0	1	1	1	1	0	0	1	1	115250	38417.4	66539.2	173.201
270.05298 Da 601.75 s	10.03	269.046	LWS	UHPLC-ESI-QTOF	80%MeOH	C15H10O5	270.053	Apigenin	Apigenin	MS2	KZNIFHPLKGYRTM-UHFFFAOYSA-N	KZNIFHPLKGYRTM-UHFFFAOYSA-N	65895.7	124265	72292	87484.3	32013.3	36.5932	55201.1	113166	110816	93061	32808.7	35.255	15281.2	21401.6	13774.1	16819	4039.6	24.0181	102135	189513	107694	133114	48922.2	36.7522	99137.9	79594	86652.8	88461.6	9896.71	11.1876
1352.62955 Da 605.67 s	10.09	675.308	LWS	UHPLC-ESI-QTOF	80%MeOH	C56H108N10O15S6	1352.63		LWS-UHPLC-ESI-QTOF-80%MeOH-10.09-675.3075	MS4		Unknown-10.09-675.3075	4296.12	10336.5	7503.37	7378.67	3022.14	40.9577	167782	183985	131681	161149	26775.4	16.6153	23772.1	29298.6	23921	25663.9	3148.63	12.2687	43038	48598.7	21218.7	37618.5	14472.2	38.471	163731	118715	152.802	94199.5	84499.8	89.703
1398.63467 Da 605.86 s	10.1	698.31	LWS	UHPLC-ESI-QTOF	80%MeOH	C49H94N26O14S4	1398.63		LWS-UHPLC-ESI-QTOF-80%MeOH-10.1-698.31006	MS4		Unknown-10.1-698.31006	1842.38	4505.42	1587.44	2645.08	1616.14	61.0999	65993.1	75563.5	37415.1	59657.2	19847.8	33.2697	10647.1	13022.8	9041.35	10903.8	2003.1	18.3707	16850.9	18014.7	10132.9	14999.5	4254.57	28.3647	67508	38083.5	1	35197.5	33845.9	96.16
1120.56406 Da 609.09 s	10.15	1165.56	LWS	UHPLC-ESI-QTOF	80%MeOH	C44H80N16O16S	1120.56		LWS-UHPLC-ESI-QTOF-80%MeOH-10.15-1165.56181	MS4		Unknown-10.15-1165.56181	1	1	1	1	0	0	167735	182506	187066	179102	10105	5.64203	11597.4	1	12898.4	8165.61	7100.61	86.9576	1	152.526	1	51.5088	87.4838	169.842	1	1	1	1	0	0
1166.57415 Da 609.42 s	10.16	582.28	LWS	UHPLC-ESI-QTOF	80%MeOH	C46H107O20P5S	1166.57		LWS-UHPLC-ESI-QTOF-80%MeOH-10.16-582.2798	MS4		Unknown-10.16-582.2798	2532.94	3681.04	2609.27	2941.08	641.959	21.8273	61237.5	72610.6	46373.1	60073.7	13157.4	21.9021	4454.56	5452.9	4993.47	4966.97	499.695	10.0603	8294.91	8430.34	5832.91	7519.39	1462.1	19.4444	19994.5	13388.6	1	11128.1	10186.7	91.5403
175.96343 Da 636.07 s	10.6	174.956	LWS	UHPLC-ESI-QTOF	80%MeOH	C3HN2O5P	175.962		LWS-UHPLC-ESI-QTOF-80%MeOH-10.6-174.95615	MS4		Unknown-10.6-174.95615	244060	1	1	81353.9	140907	173.203	1	352390	301624	218005	190496	87.3813	1.61847e+06	4.70019e+06	1	2.10622e+06	2.38776e+06	113.367	1	1	1	1	0	0	3.30237e+06	728762	327227	1.45279e+06	1.61432e+06	111.119
346.23535 Da 663.78 s	11.06	345.228	LWS	UHPLC-ESI-QTOF	80%MeOH	C18H34O6	346.235		LWS-UHPLC-ESI-QTOF-80%MeOH-11.06-345.22807	MS4		Unknown-11.06-345.22807	665.709	2862.15	2687.28	2071.71	1220.77	58.9257	46336.8	69184.8	103988	73169.9	29031.5	39.6769	3721.76	8748.49	3095.68	5188.64	3098.77	59.7222	7094.23	6591.32	6067.26	6584.27	513.521	7.79921	9347.55	9337.01	10644.5	9776.34	751.844	7.69044
175.96340 Da 668.11 s	11.14	174.956	LWS	UHPLC-ESI-QTOF	80%MeOH	C3HN2O5P	175.962		LWS-UHPLC-ESI-QTOF-80%MeOH-11.14-174.95612	MS4		Unknown-11.14-174.95612	528374	321337	1	283237	266239	93.9985	1	1	264177	88059.6	152522	173.203	1	1	2.74733e+06	915776	1.58617e+06	173.205	1.17758e+06	1	1.22304e+06	800206	693370	86.649	1	1	1	1	0	0
736.36596 Da 676.65 s	11.28	735.359	LWS	UHPLC-ESI-QTOF	80%MeOH	C29H44N20O2S	736.367		LWS-UHPLC-ESI-QTOF-80%MeOH-11.28-735.35868	MS4		Unknown-11.28-735.35868	4598.26	8402.26	10312.4	7770.98	2908.92	37.4331	94157	99607	99424.8	97729.6	3095.35	3.16726	7783.79	12424.9	9263.53	9824.08	2370.8	24.1325	6284.49	8149.56	3768.73	6067.6	2198.45	36.2327	9619.94	4481.32	1	4700.75	4813.22	102.393
175.96228 Da 685.43 s	11.42	174.955	LWS	UHPLC-ESI-QTOF	80%MeOH	C3HN2O5P	175.962		LWS-UHPLC-ESI-QTOF-80%MeOH-11.42-174.955	MS4		Unknown-11.42-174.955	1	1	686443	228815	396317	173.204	548642	1	310867	286503	275131	96.0306	1	1	1	1	0	0	924817	1.05937e+06	1	661396	576722	87.1977	377396	1	1.06046e+06	479287	537524	112.151
974.50633 Da 696.56 s	11.61	973.499	LWS	UHPLC-ESI-QTOF	80%MeOH	C48H78O20	974.506	3-Glu_1,3_Glu-28-Glu Bayogenin _NMR_	3-Glu_1,3_Glu-28-Glu Bayogenin _NMR_	MS1	MWAZVBLWMOGSFL-IRLZNWNJSA-N	MWAZVBLWMOGSFL-IRLZNWNJSA-N	1	9714.77	8719.63	6145.13	5344.19	86.9662	154256	166801	189883	170313	18071.5	10.6107	15097.1	19076.1	17546.5	17239.9	2007.15	11.6424	15959.7	16138.7	1	10699.8	9265.87	86.5985	1	1	1	1	0	0
1020.51762 Da 696.90 s	11.61	1019.51	LWS	UHPLC-ESI-QTOF	80%MeOH	C43H74N16O7P2S	1020.51		LWS-UHPLC-ESI-QTOF-80%MeOH-11.61-1019.51034	MS4		Unknown-11.61-1019.51034	1	22734.6	19874.5	14203.4	12382.5	87.1798	330396	347915	370539	349617	20125.5	5.75645	41683.5	57555.7	55828.7	51689.3	8708.14	16.8471	58837	59217.5	34780.9	50945.1	13999.9	27.4804	109264	70402.6	1	59889.3	55385.1	92.4792
1020.28584 Da 697.03 s	11.62	1019.28	LWS	UHPLC-ESI-QTOF	80%MeOH	C43H50N12O12P2S	1020.29		LWS-UHPLC-ESI-QTOF-80%MeOH-11.62-1019.27856	MS4		Unknown-11.62-1019.27856	1	1	1	1	0	0	1	1	205.223	69.0745	117.908	170.698	80.3718	1	1	27.4573	45.8253	166.897	186.808	1	1	62.9362	107.277	170.453	1	1	70128.2	23376.7	40488	173.198
1104.49685 Da 700.88 s	11.68	1103.49	LWS	UHPLC-ESI-QTOF	80%MeOH	C52H80O25	1104.5	3-GluA-28-Xyl(1-4)Rha(1-2)Ara Zanhic acid _NMR_	3-GluA-28-Xyl(1-4)Rha(1-2)Ara Zanhic acid _NMR_	MS1	XBQCXFMLWNUHRQ-GRUHRAIASA-M	XBQCXFMLWNUHRQ-GRUHRAIASA-M	1	1	2224.41	742.135	1283.68	172.972	26186.8	82415	126477	78359.6	50268	64.1504	7151.91	8987.37	13729.8	9956.38	3394.34	34.0921	8060.48	1820.62	1	3294.03	4226.94	128.321	1	1	1	1	0	0
1150.57444 Da 704.08 s	11.73	1149.57	LWS	UHPLC-ESI-QTOF	80%MeOH	C52H75N22O5PS	1150.57		LWS-UHPLC-ESI-QTOF-80%MeOH-11.73-1149.56716	MS4		Unknown-11.73-1149.56716	1	1	1	1	0	0	68556.6	74939	69557.9	71017.8	3432.54	4.83334	12566.2	15808.9	12037.4	13470.8	2042.05	15.159	1	1	1	1	0	0	1	1	1	1	0	0
175.96317 Da 711.79 s	11.86	174.956	LWS	UHPLC-ESI-QTOF	80%MeOH	C3HN2O5P	175.962		LWS-UHPLC-ESI-QTOF-80%MeOH-11.86-174.95589	MS4		Unknown-11.86-174.95589	1	465130	1	155044	268542	173.204	206723	1	1	68908.5	119351	173.203	231611	1	1.8312e+06	687603	997129	145.015	1	5.30354e+06	1	1.76785e+06	3.062e+06	173.205	1	2398302	265801	888035	1.31466e+06	148.042
175.96262 Da 727.65 s	12.13	174.955	LWS	UHPLC-ESI-QTOF	80%MeOH	C3HN2O5P	175.962		LWS-UHPLC-ESI-QTOF-80%MeOH-12.13-174.95534	MS4		Unknown-12.13-174.95534	1	497971	1	165991	287503	173.204	182161	490387	1	224183	247879	110.57	808466	1	1	269489	466767	173.204	1	476657	2.01902e+06	831892	1.05534e+06	126.861	1	1	1.48957e+06	496523	860001	173.205
1090.51606 Da 731.85 s	12.2	1089.51	LWS	UHPLC-ESI-QTOF	80%MeOH	C51H84N2O19P2	1090.51		LWS-UHPLC-ESI-QTOF-80%MeOH-12.2-1089.50879	MS4		Unknown-12.2-1089.50879	1	1	1	1	0	0	67365.2	90407.7	155039	104271	45451.2	43.5896	8322.26	8180.9	11453.2	9318.78	1849.79	19.8501	1	1	1	1	0	0	1	1	1	1	0	0
328.22485 Da 748.32 s	12.47	327.218	LWS	UHPLC-ESI-QTOF	80%MeOH	C18H32O5	328.224		LWS-UHPLC-ESI-QTOF-80%MeOH-12.47-327.21757	MS4		Unknown-12.47-327.21757	5227.71	2912.55	3365.88	3835.38	1226.91	31.9894	56098.9	39069.3	65108.8	53425.7	13224	24.7521	33773.1	142551	35775.5	70699.9	62232.9	88.0241	80890.7	134918	37246.7	84351.9	48927.7	58.0043	82507.9	78286.5	27729.3	62841.2	30481	48.5047
175.96335 Da 775.26 s	12.92	174.956	LWS	UHPLC-ESI-QTOF	80%MeOH	C3HN2O5P	175.962		LWS-UHPLC-ESI-QTOF-80%MeOH-12.92-174.95608	MS4		Unknown-12.92-174.95608	413167	209537	1	207568	206590	99.5286	490400	1	1	163467	283132	173.204	1.0354e+06	1	613596	549666	520652	94.7215	2.29165e+06	209015	419420	973362	1.14651e+06	117.789	1	1	323286	107763	186648	173.203
826.43876 Da 800.60 s	13.34	825.431	LWS	UHPLC-ESI-QTOF	80%MeOH	C42H66O16	826.433	3-Glu-28-Glu Medicagenic acid _NMR_ - isomer1	3-Glu-28-Glu Medicagenic acid _NMR_ - isomer1	MS1	LFWLYNKBYSIXAH-UFPRFPELSA-N	LFWLYNKBYSIXAH-UFPRFPELSA-N	337.178	1	254.418	197.532	175.16	88.6741	4809.27	774.557	3357.65	2980.49	2043.63	68.5668	35527.1	24914.2	72397.9	44279.7	24922.5	56.2843	25367.7	32148.2	60645.2	39387	18719.6	47.5274	21513	6818.73	278.967	9536.9	10874.8	114.029
868.45023 Da 801.36 s	13.36	867.443	LWS	UHPLC-ESI-QTOF	80%MeOH	C38H61N16O4PS	868.451		LWS-UHPLC-ESI-QTOF-80%MeOH-13.36-867.44296	MS4		Unknown-13.36-867.44296	705.407	344.761	96.5034	382.224	306.175	80.1037	10853.4	6264.25	7074.58	8064.08	2449.37	30.3738	39635	43536.3	75356.9	52842.7	19595.2	37.082	95661.1	163004	134035	130900	33780.9	25.8066	60203.6	21306.9	1	27170.5	30526.6	112.352
1020.51926 Da 802.85 s	13.38	1019.51	LWS	UHPLC-ESI-QTOF	80%MeOH	C43H73N16O9PS	1020.52		LWS-UHPLC-ESI-QTOF-80%MeOH-13.38-1019.51198	MS4		Unknown-13.38-1019.51198	10915	21784.6	24613.8	19104.4	7231.99	37.8551	33816.1	44790.4	66019.2	48208.6	16371.4	33.9595	81765.4	172663	95786.9	116738	48937	41.9202	262432	305880	246796	271702	30613.8	11.2674	258929	280517	1	179816	156098	86.8098
926.41314 Da 803.97 s	13.4	925.406	LWS	UHPLC-ESI-QTOF	80%MeOH	C42H68N6O11P2S	926.413		LWS-UHPLC-ESI-QTOF-80%MeOH-13.4-925.40586	MS4		Unknown-13.4-925.40586	1	5069.41	1309.91	2126.77	2631.09	123.713	166826	128430	138242	144499	19948.6	13.8053	9907.83	11212.5	11277.3	10799.2	772.616	7.15439	8415.52	15816.1	1	8077.53	7912.94	97.9625	1	1	1	1	0	0
882.25415 Da 809.49 s	13.49	881.247	LWS	UHPLC-ESI-QTOF	80%MeOH	C43H44N6O11P2	882.253		LWS-UHPLC-ESI-QTOF-80%MeOH-13.49-881.24688	MS4		Unknown-13.49-881.24688	1	1	1	1	0	0	967.43	1	874.115	614.182	533.077	86.7946	1	1	1	1	0	0	1	1	1	1	0	0	1	1	131289	43763.5	75798.9	173.201
926.22494 Da 809.66 s	13.49	925.218	LWS	UHPLC-ESI-QTOF	80%MeOH	C42H22N24O4	926.226		LWS-UHPLC-ESI-QTOF-80%MeOH-13.49-925.21766	MS4		Unknown-13.49-925.21766	1	1	1	1	0	0	1	1	1	1	0	0	1	117.924	1	39.9747	67.5062	168.872	1	91.5158	1	31.1719	52.2593	167.649	1	1	112162	37388	64756.2	173.2
882.42760 Da 809.84 s	13.5	881.42	LWS	UHPLC-ESI-QTOF	80%MeOH	C45H62N4O14	882.425		LWS-UHPLC-ESI-QTOF-80%MeOH-13.5-881.42033	MS4		Unknown-13.5-881.42033	13854	26101.5	13875.2	17943.6	7065	39.3734	797175	775071	788507	786918	11137.4	1.41532	175902	184887	226676	195822	27095.6	13.8369	142996	216083	126651	161910	47621.5	29.4123	209169	137124	1	115431	106258	92.0529
880.41016 Da 809.86 s	13.5	925.411	LWS	UHPLC-ESI-QTOF	80%MeOH	C42H52N14O8	880.408		LWS-UHPLC-ESI-QTOF-80%MeOH-13.5-925.41063	MS4		Unknown-13.5-925.41063	11873	21934.4	12141.6	15316.3	5733	37.4306	955021	869495	902549	909022	43128.7	4.74452	154284	166223	198167	172891	22689.1	13.1233	117375	192509	110713	140199	45424.2	32.3998	180045	117950	1	99332.1	91454.7	92.0697
926.91639 Da 809.91 s	13.5	925.909	LWS	UHPLC-ESI-QTOF	80%MeOH				LWS-UHPLC-ESI-QTOF-80%MeOH-13.5-925.90911	MS4		Unknown-13.5-925.90911	1	1	1	1	0	0	331574	294257	300231	308687	20044.6	6.49348	15598	18698.1	24832.1	19709.4	4699.39	23.8434	11356.5	20661.1	1	10672.9	10347	96.9467	1	1	1	1	0	0
2779.23687 Da 809.91 s	13.5	1388.61	LWS	UHPLC-ESI-QTOF	80%MeOH				LWS-UHPLC-ESI-QTOF-80%MeOH-13.5-1388.61116	MS4		Unknown-13.5-1388.61116	1	1	1	1	0	0	70463.1	57232.2	60205	62633.4	6941.68	11.083	359.033	771.439	2217.75	1116.07	976.107	87.459	1	1	1	1	0	0	1	1	1	1	0	0
1874.81228 Da 809.98 s	13.5	936.399	LWS	UHPLC-ESI-QTOF	80%MeOH	C86H124N16O25P2S	1874.81		LWS-UHPLC-ESI-QTOF-80%MeOH-13.5-936.39887	MS4		Unknown-13.5-936.39887	1	1	1	1	0	0	67694.8	46361.7	62200.3	58752.3	11076.6	18.8531	4695.89	5286.74	8397.18	6126.6	1988.44	32.4559	3255.95	6515.4	1	3257.45	3257.2	99.9923	1	1	1	1	0	0
330.24063 Da 812.64 s	13.54	329.233	LWS	UHPLC-ESI-QTOF	80%MeOH	C18H34O5	330.24		LWS-UHPLC-ESI-QTOF-80%MeOH-13.54-329.23335	MS4		Unknown-13.54-329.23335	2926.39	3198.98	4393.84	3506.4	780.529	22.2601	53346.3	98247.9	133885	95159.6	40357.9	42.4107	11919.3	36603.5	13049	20523.9	13936.8	67.905	23929.9	42895.5	15379.7	27401.7	14082.6	51.393	33095.1	42551.4	16709.5	30785.4	13074.9	42.471
956.46079 Da 817.60 s	13.63	955.454	LWS	UHPLC-ESI-QTOF	80%MeOH	C42H79N4O12P3S	956.461		LWS-UHPLC-ESI-QTOF-80%MeOH-13.63-955.45351	MS4		Unknown-13.63-955.45351	1	12061.4	3117.17	5059.85	6260.49	123.729	81865.1	130699	91259.6	101275	25911.7	25.5856	3946.82	4862.45	6808.43	5205.9	1461.39	28.0719	1	14071.8	1	4691.27	8123.78	173.168	1	1	1	1	0	0
1088.51448 Da 817.64 s	13.63	1087.51	LWS	UHPLC-ESI-QTOF	80%MeOH	C43H64N26O7S	1088.52		LWS-UHPLC-ESI-QTOF-80%MeOH-13.63-1087.5072	MS4		Unknown-13.63-1087.5072	4687.89	1	1	1563.3	2705.98	173.094	1	1	507.04	169.68	292.162	172.184	1	1	1	1	0	0	1	79907.9	70603	50170.6	43696.5	87.0959	26860.8	50979.6	1	25947.1	25501.6	98.2828
1088.50370 Da 818.11 s	13.64	1087.5	LWS	UHPLC-ESI-QTOF	80%MeOH	C52H80O24	1088.5	3-GluA-28-Xyl(1-4)Rha(1-2)Ara Medicagenic acid _NMR_	3-GluA-28-Xyl(1-4)Rha(1-2)Ara Medicagenic acid _NMR_	MS1	RPWKGRUCXRZSSG-YJCAFWCGSA-N	RPWKGRUCXRZSSG-YJCAFWCGSA-N	1	29272.9	19092	16122	14860.2	92.1738	256533	519400	740443	505459	242256	47.928	65117.4	74990.3	130920	90342.6	35486.2	39.2795	16088.7	1	1	5363.57	9288.24	173.173	1	1	1	1	0	0
1236.59514 Da 823.73 s	13.73	1235.59	LWS	UHPLC-ESI-QTOF	80%MeOH	C61H93N2O22P	1236.59		LWS-UHPLC-ESI-QTOF-80%MeOH-13.73-1235.58786	MS4		Unknown-13.73-1235.58786	804.615	2121.04	1307.27	1410.97	664.31	47.0817	1	1	1	1	0	0	1	1	1	1	0	0	1	36753.9	53619.3	30124.7	27417	91.0115	91817.2	63125.9	1	51648	46971.9	90.9462
330.24065 Da 828.82 s	13.81	329.233	LWS	UHPLC-ESI-QTOF	80%MeOH	C18H34O5	330.24		LWS-UHPLC-ESI-QTOF-80%MeOH-13.81-329.23337	MS4		Unknown-13.81-329.23337	3549.09	3689.1	6769.67	4669.28	1820.33	38.9852	103426	118176	155625	125743	26909	21.4001	3632.03	62221.9	15898	27250.7	30900.7	113.394	30544.5	87990.2	17391	45308.6	37543.9	82.8627	54066.9	63681.6	20574.9	46107.8	22628.7	49.0778
912.43870 Da 829.73 s	13.83	911.431	LWS	UHPLC-ESI-QTOF	80%MeOH	C45H68O19	912.433	3-(6'-O-Malonyl)-Glu-28-Glu Medicagenic acid _NMR_ - isomer2	3-(6'-O-Malonyl)-Glu-28-Glu Medicagenic acid _NMR_ - isomer2	MS1	YOXRCWBQUFOFDB-DELBEMASSA-N	YOXRCWBQUFOFDB-DELBEMASSA-N	1	3624.14	2816.52	2147.22	1902.04	88.5815	166873	24687.2	113235	101599	71803.8	70.674	365404	329083	555751	416746	121744	29.2129	297013	428191	464253	396486	88012.8	22.1982	185845	72372.6	1	86073	93676.7	108.834
912.25190 Da 829.74 s	13.83	911.245	LWS	UHPLC-ESI-QTOF	80%MeOH	C47H41N6O12P	912.251		LWS-UHPLC-ESI-QTOF-80%MeOH-13.83-911.24462	MS4		Unknown-13.83-911.24462	1	1	1	1	0	0	1	1	1	1	0	0	1	1	611.439	204.48	352.437	172.358	1	1	1	1	0	0	143.707	1	209869	70004.6	121126	173.026
912.94396 Da 829.75 s	13.83	911.937	LWS	UHPLC-ESI-QTOF	80%MeOH	C22H10N15O21P3	912.939		LWS-UHPLC-ESI-QTOF-80%MeOH-13.83-911.93668	MS4		Unknown-13.83-911.93668	1	1	1	1	0	0	5069.82	1	2615.8	2562.2	2534.83	98.9317	21861.9	19651.6	61407.7	34307.1	23495.8	68.4868	18233.1	32197.2	50201	33543.8	16026.5	47.7778	7989.57	1418.62	1	3136.39	4262.32	135.899
934.42070 Da 834.40 s	13.91	933.413	LWS	UHPLC-ESI-QTOF	80%MeOH	C40H51N22O4P	934.419		LWS-UHPLC-ESI-QTOF-80%MeOH-13.91-933.41342	MS4		Unknown-13.91-933.41342	1	175.797	422.497	199.764	211.768	106.009	13554.9	3038.66	8236.86	8276.81	5258.24	63.5298	77352.8	67618	56762.3	67244.3	10300.3	15.3177	59519.9	71623.1	54027.8	61723.6	9002.28	14.5848	27250.3	10470.8	1	12574	13745.8	109.319
890.45592 Da 835.82 s	13.93	889.449	LWS	UHPLC-ESI-QTOF	80%MeOH	C43H67N6O12P	890.454		LWS-UHPLC-ESI-QTOF-80%MeOH-13.93-889.44864	MS4		Unknown-13.93-889.44864	4808.07	12903.8	14740.4	10817.4	5284.64	48.8531	13828.7	19506.5	21441.1	18258.8	3956.62	21.6697	31908	76860.2	38634.5	49134.2	24245.8	49.3461	123738	143968	122601	130102	12021.8	9.24023	98755.2	104737	1	67831	58818.6	86.7134
912.24898 Da 837.04 s	13.95	911.242	LWS	UHPLC-ESI-QTOF	80%MeOH	C44H36N10O13	912.245		LWS-UHPLC-ESI-QTOF-80%MeOH-13.95-911.2417	MS4		Unknown-13.95-911.2417	1	1	1	1	0	0	108.171	1	1	36.7237	61.8753	168.489	1	1	1	1	0	0	65.9437	1	1	22.6479	37.4953	165.557	1	1	152319	50773.7	87940.9	173.202
868.44887 Da 837.20 s	13.95	867.442	LWS	UHPLC-ESI-QTOF	80%MeOH	C44H68O17	868.444	3-((3'-Malonyl)Xyl)-28-Glu Bayogenin _NMR_ - isomer2	3-((3'-Malonyl)Xyl)-28-Glu Bayogenin _NMR_ - isomer2	MS1	GCLVKIXOISSSOM-HUSOEYKKSA-N	GCLVKIXOISSSOM-HUSOEYKKSA-N	676.444	1001.85	798.541	825.612	164.384	19.9105	45589.7	7364.8	21669.1	24874.5	19313	77.6417	206985	180165	270009	219053	46121.7	21.055	165393	232863	250435	216230	44894.3	20.7623	85583.1	23871.1	1	36485.1	44163.5	121.045
912.43957 Da 837.24 s	13.95	911.432	LWS	UHPLC-ESI-QTOF	80%MeOH	C45H68O19	912.433	3-(6'-O-Malonyl)-Glu-28-Glu Medicagenic acid _NMR_ - isomer2	3-(6'-O-Malonyl)-Glu-28-Glu Medicagenic acid _NMR_ - isomer2	MS1	YOXRCWBQUFOFDB-DELBEMASSA-N	YOXRCWBQUFOFDB-DELBEMASSA-N	875.226	2425.64	1407.94	1569.6	787.749	50.1878	70042.1	9766.12	33737.6	37848.6	30347.6	80.1814	373730	326337	491976	397348	85307.4	21.4692	274942	421723	463751	386806	99129.6	25.6278	143412	54542.1	1	65985.1	72387.1	109.702
868.27869 Da 837.29 s	13.95	867.271	LWS	UHPLC-ESI-QTOF	80%MeOH	C43H48O19	868.278		LWS-UHPLC-ESI-QTOF-80%MeOH-13.95-867.27141	MS4		Unknown-13.95-867.27141	1	1	1	1	0	0	1	1	233.189	78.3964	134.055	170.996	1	1	1	1	0	0	1	1	1	1	0	0	1	1	90872.2	30291.4	52464.5	173.199
912.94167 Da 837.30 s	13.96	911.934	LWS	UHPLC-ESI-QTOF	80%MeOH	C25H30NO22P7	912.942		LWS-UHPLC-ESI-QTOF-80%MeOH-13.96-911.93439	MS4		Unknown-13.96-911.93439	1	1	1	1	0	0	3633.28	1	1	1211.76	2097.1	173.062	49369.2	29240.7	89259.9	55956.6	30547	54.5906	24369.2	61119.7	74019.8	53169.5	25762.3	48.4532	7534.56	1471.33	1	3002.3	3993.31	133.009
958.52251 Da 837.67 s	13.96	957.515	LWS	UHPLC-ESI-QTOF	80%MeOH	C45H66N16O8	958.524		LWS-UHPLC-ESI-QTOF-80%MeOH-13.96-957.51523	MS4		Unknown-13.96-957.51523	9908.66	1	1	3303.55	5720.19	173.153	1	1	1	1	0	0	1	1	1	1	0	0	1	1	23314.5	7772.15	13460	173.183	100774	68980.5	1	56585.2	51517.3	91.0438
958.31173 Da 837.86 s	13.96	957.304	LWS	UHPLC-ESI-QTOF	80%MeOH	C34H34N30O4S	958.31		LWS-UHPLC-ESI-QTOF-80%MeOH-13.96-957.30445	MS4		Unknown-13.96-957.30445	1	1	99.7962	33.9321	57.04	168.101	1	1	1	1	0	0	1	1	179.51	60.5032	103.063	170.342	1	1	1	1	0	0	1	1	64895.8	21632.6	37467	173.197
1004.29788 Da 837.86 s	13.96	1003.29	LWS	UHPLC-ESI-QTOF	80%MeOH	C50H52O22	1004.29		LWS-UHPLC-ESI-QTOF-80%MeOH-13.96-1003.2906	MS4		Unknown-13.96-1003.2906	1	1	1	1	0	0	1	1	1	1	0	0	1	1	1	1	0	0	1	1	1	1	0	0	1	1	154869	51623.7	89413.1	173.202
1004.52296 Da 837.90 s	13.97	1003.52	LWS	UHPLC-ESI-QTOF	80%MeOH	C42H60N28OS	1004.52		LWS-UHPLC-ESI-QTOF-80%MeOH-13.97-1003.51568	MS4		Unknown-13.97-1003.51568	19652.7	37400.1	30969.4	29340.7	8985.07	30.6232	505795	569820	636330	570648	65271	11.438	65933.8	77654.3	67360.5	70316.2	6394.92	9.09452	107124	94603.3	73656.2	91794.5	16909.8	18.4213	231132	150218	1	127117	117284	92.2649
958.51189 Da 837.99 s	13.97	957.505	LWS	UHPLC-ESI-QTOF	80%MeOH	C48H78O19	958.511	3-Glu(1-2)Glu-28-Glu Hederagenin _NMR_	3-Glu(1-2)Glu-28-Glu Hederagenin _NMR_	MS1	GOIICROVOYDKKG-RMOCACDQSA-N	GOIICROVOYDKKG-RMOCACDQSA-N	1	16017.9	13893.6	9970.82	8699.2	87.2466	234228	269913	297486	267209	31715.4	11.8691	23669.3	26509.1	22650.6	24276.3	1999.6	8.23682	40645.7	32988.7	1	24545.1	21597.9	87.9925	1	1	250.328	84.1094	143.95	171.146
1074.53792 Da 842.27 s	14.04	1073.53	LWS	UHPLC-ESI-QTOF	80%MeOH	C43H66N26O6S	1074.54		LWS-UHPLC-ESI-QTOF-80%MeOH-14.04-1073.52927	MS4		Unknown-14.04-1073.52927	6276.79	3261.72	6962.66	5500.39	1968.84	35.7946	1	1	1	1	0	0	1	1	1	1	0	0	1	1	121628	40543.3	70221.3	173.201	532715	402682	1	311799	277742	89.0773
1074.27601 Da 842.42 s	14.04	1073.27	LWS	UHPLC-ESI-QTOF	80%MeOH	C52H47N6O18P	1074.27		LWS-UHPLC-ESI-QTOF-80%MeOH-14.04-1073.26873	MS4		Unknown-14.04-1073.26873	1	1	177.189	59.7297	101.723	170.305	1	1	1	1	0	0	1	1	1	1	0	0	260.067	1	1	87.3555	149.572	171.222	1	1	424081	141361	244843	173.204
1074.52742 Da 842.48 s	14.04	1073.52	LWS	UHPLC-ESI-QTOF	80%MeOH	C52H82O23	1074.52	3-Glu-28-Xyl(1-4)Rha(1-2)Ara Medicagenic acid _NMR_ - isomer2	3-Glu-28-Xyl(1-4)Rha(1-2)Ara Medicagenic acid _NMR_ - isomer2	MS1	VHMKOKUNAPLSBJ-GQVSKFISSA-M	VHMKOKUNAPLSBJ-GQVSKFISSA-M	1	11178.3	1	3726.75	6453.19	173.159	183237	235223	220823	213094	26841.1	12.5959	34172	60928	62113	52404.3	15800.8	30.1517	176038	128366	1	101468	91048.6	89.7311	1	1	1	1	0	0
1174.50156 Da 848.36 s	14.14	1173.49	LWS	UHPLC-ESI-QTOF	80%MeOH	C51H71N18O11PS	1174.5		LWS-UHPLC-ESI-QTOF-80%MeOH-14.14-1173.49429	MS4		Unknown-14.14-1173.49429	1	1	1	1	0	0	223369	364206	251878	279818	74459.7	26.6101	15635.5	25551.4	15626.3	18937.7	5727.64	30.2446	1	1	1	1	0	0	1	460.795	1	154.265	265.463	172.082
972.49958 Da 850.09 s	14.17	971.492	LWS	UHPLC-ESI-QTOF	80%MeOH	C47H74N8O10P2	972.499		LWS-UHPLC-ESI-QTOF-80%MeOH-14.17-971.4923	MS4		Unknown-14.17-971.4923	638.739	1336.5	790.916	922.052	366.899	39.7916	32709	1	23105.8	18605.3	16812	90.3617	24952.9	30762.5	66239.9	40651.8	22349.6	54.9781	73471.4	101978	105098	93515.8	17428.9	18.6374	104171	101003	1526.03	68900.1	58369.1	84.7156
175.96347 Da 853.55 s	14.23	174.956	LWS	UHPLC-ESI-QTOF	80%MeOH	C3HN2O5P	175.962		LWS-UHPLC-ESI-QTOF-80%MeOH-14.23-174.9562	MS4		Unknown-14.23-174.9562	1	1	1	1	0	0	395426	289129	143394	275983	126529	45.8467	1	1	1	1	0	0	556199	393514	1.01918e+06	656298	324622	49.4626	1	859183	306324	388503	435446	112.083
930.45068 Da 857.02 s	14.28	929.443	LWS	UHPLC-ESI-QTOF	80%MeOH	C42H67N12O6PS2	930.447		LWS-UHPLC-ESI-QTOF-80%MeOH-14.28-929.4434	MS4		Unknown-14.28-929.4434	3409.38	6704.2	8165.54	6093.04	2436.27	39.9845	31349.4	36133	70568.2	46016.8	21396.2	46.4963	14922.5	29479.1	19280.5	21227.4	7471.02	35.1952	43587.4	41494.6	35117.5	40066.5	4411.85	11.0113	85508.1	79660.5	1	55056.5	47769.1	86.7636
974.51403 Da 857.52 s	14.29	973.507	LWS	UHPLC-ESI-QTOF	80%MeOH	C46H78N4O16S	974.511		LWS-UHPLC-ESI-QTOF-80%MeOH-14.29-973.50676	MS4		Unknown-14.29-973.50676	2071.29	393.548	2374.74	1613.19	1067.08	66.1474	32141.8	37693.1	72725.8	47520.2	22004.4	46.3054	1	13412.2	7014.29	6809.15	6707.93	98.5135	20377.5	19808.6	10429	16871.7	5586.78	33.1133	75040.4	61815.6	1	45619	40055.9	87.8053
696.37413 Da 862.04 s	14.37	695.367	LWS	UHPLC-ESI-QTOF	80%MeOH	C36H56O13	696.37		LWS-UHPLC-ESI-QTOF-80%MeOH-14.37-695.36686	MS4		Unknown-14.37-695.36686	4419.65	10064.3	10711.2	8398.41	3460.85	41.2085	27883.6	34300.1	47097.6	36427.1	9781.98	26.8536	7936.3	16795.3	12447.8	12393.1	4429.77	35.7437	126018	79511	75944.4	93824.4	27937.2	29.776	251740	226662	1015.06	159806	138087	86.4094
728.40128 Da 862.88 s	14.38	727.394	LWS	UHPLC-ESI-QTOF	80%MeOH	C30H57N12O5PS	728.402		LWS-UHPLC-ESI-QTOF-80%MeOH-14.38-727.39401	MS4		Unknown-14.38-727.39401	6978.29	12684.7	18212	12625	5617.1	44.4918	29228.4	38404.8	48414.5	38682.6	9596.04	24.8072	12675.3	34948.5	11886.7	19836.8	13093.1	66.0038	60187.1	46289.4	32871.7	46449.4	13658.4	29.4049	78699.1	86446.2	1	55048.8	47829.9	86.8864
1160.24574 Da 867.84 s	14.46	1159.24	LWS	UHPLC-ESI-QTOF	80%MeOH	C48H37N22O11PS	1160.25		LWS-UHPLC-ESI-QTOF-80%MeOH-14.46-1159.23846	MS4		Unknown-14.46-1159.23846	1	1	1	1	0	0	1	1	1	1	0	0	1	1	1	1	0	0	1	1	1	1	0	0	1	1	209327	69776.3	120854	173.203
1160.53496 Da 867.85 s	14.46	1159.53	LWS	UHPLC-ESI-QTOF	80%MeOH	C48H78N18O10P2S	1160.53		LWS-UHPLC-ESI-QTOF-80%MeOH-14.46-1159.52768	MS4		Unknown-14.46-1159.52768	1	14643.5	10509.5	8384.66	7548.95	90.033	1	1	1	1	0	0	1	80050.3	68540.2	49530.5	43278.2	87.3768	190259	202087	157055	183134	23346.4	12.7483	338570	279539	1	206037	180857	87.779
1160.52240 Da 868.41 s	14.47	1159.52	LWS	UHPLC-ESI-QTOF	80%MeOH	C49H78N16O11P2S	1160.52		LWS-UHPLC-ESI-QTOF-80%MeOH-14.47-1159.51512	MS4		Unknown-14.47-1159.51512	1	1	1	1	0	0	192139	214209	207586	204644	11325.3	5.53416	39728.3	1	1	13243.4	22936.6	173.192	1	1	1	1	0	0	1	1	1	1	0	0
910.42455 Da 869.28 s	14.49	909.417	LWS	UHPLC-ESI-QTOF	80%MeOH	C45H66O19	910.418	Hex-hexA-Mal-Gypsogenic acid _or Polygalagenin_ _PUT_	Hex-hexA-Mal-Gypsogenic acid _or Polygalagenin_ _PUT_	MS3		Unknown-14.49-909.41728	1	1	1	1	0	0	4454.06	1226.97	4684.51	3455.18	1933.13	55.9486	22628.6	26368.3	35712.7	28236.5	6739.15	23.8668	62261.1	116759	88760.8	89260.3	27252.3	30.5312	25945.1	11443	1	12463.1	13002.1	104.325
866.43490 Da 869.40 s	14.49	865.428	LWS	UHPLC-ESI-QTOF	80%MeOH	C44H66O17	866.428	3-(3'-Malonyl)Xyl)-28-Glu Polygalagenin _NMR_	3-(3'-Malonyl)Xyl)-28-Glu Polygalagenin _NMR_	MS1	SNGYMHPNQVEJCO-HUSOEYKKSA-N	SNGYMHPNQVEJCO-HUSOEYKKSA-N	1	1	1	1	0	0	4548.27	1973.94	2699.47	3073.9	1327.38	43.1823	21419.3	23138.9	32984.6	25847.6	6240.33	24.1428	41854.4	97272.4	79544.1	72890.3	28301.8	38.828	24458	10885.7	1	11781.6	12253.1	104.002
1114.53367 Da 874.57 s	14.58	1159.53	LWS	UHPLC-ESI-QTOF	80%MeOH	C45H66N26O7S	1114.53		LWS-UHPLC-ESI-QTOF-80%MeOH-14.58-1159.53028	MS4		Unknown-14.58-1159.53028	6808.48	13064.2	7134.9	9002.52	3521.28	39.1144	1	1	1	1	0	0	1	1	1	1	0	0	1	312007	236809	182939	162830	89.0075	369709	292958	1	220889	195106	88.3276
1160.52554 Da 874.71 s	14.58	1159.52	LWS	UHPLC-ESI-QTOF	80%MeOH	C50H76N14O16S	1160.53		LWS-UHPLC-ESI-QTOF-80%MeOH-14.58-1159.51827	MS4		Unknown-14.58-1159.51827	1	1	1	1	0	0	187876	206610	162071	185519	22363	12.0543	77577.8	125638	108375	103863	24345.5	23.44	263146	1	1	87715.9	151927	173.203	1	1	1	1	0	0
782.37487 Da 889.16 s	14.82	781.368	LWS	UHPLC-ESI-QTOF	80%MeOH	C39H55N6O9P	782.375		LWS-UHPLC-ESI-QTOF-80%MeOH-14.82-781.3676	MS4		Unknown-14.82-781.3676	1033.69	3923.2	10296.6	5084.5	4739.4	93.2127	34540.5	35616.3	129911	66689.2	54754.2	82.1035	11327.1	33042.2	20215.5	21528.3	10916.9	50.7096	101801	71730.9	67344.9	80292.2	18755.7	23.3593	114673	105421	1	73365.1	63703.3	86.8306
782.37615 Da 893.26 s	14.89	781.369	LWS	UHPLC-ESI-QTOF	80%MeOH	C36H64O14P2	782.375		LWS-UHPLC-ESI-QTOF-80%MeOH-14.89-781.36887	MS4		Unknown-14.89-781.36887	1	6637.28	648.926	2429.07	3658.79	150.625	26477	31509.8	38981.2	32322.7	6291.57	19.4649	12305.1	31486.8	17818.3	20536.8	9875.57	48.0873	78713.2	108238	109278	98743.1	17354.2	17.5751	142133	134522	1	92218.8	79953.5	86.6999
738.38532 Da 893.26 s	14.89	737.378	LWS	UHPLC-ESI-QTOF	80%MeOH	C37H59N2O11P	738.384		LWS-UHPLC-ESI-QTOF-80%MeOH-14.89-737.37805	MS4		Unknown-14.89-737.37805	3724.63	6910.53	7460.29	6031.82	2016.9	33.4377	38441.9	42216.9	57135	45931.2	9884.6	21.5204	20003.5	48484.6	30510	32999.4	14402.8	43.6457	165212	158126	149598	157645	7817.99	4.95922	217021	203607	1	140210	121609	86.7339
1004.52297 Da 902.68 s	15.04	1003.52	LWS	UHPLC-ESI-QTOF	80%MeOH	C43H73N16O8PS	1004.52		LWS-UHPLC-ESI-QTOF-80%MeOH-15.04-1003.51569	MS4		Unknown-15.04-1003.51569	27536.7	40977.3	48700	39071.3	10709.6	27.4104	68453.1	71761.1	106711	82308.4	21197.9	25.7542	103015	176538	118730	132761	38717.7	29.1635	234712	278498	230255	247821	26659.8	10.7576	212511	182040	1	131517	114911	87.3733
770.41074 Da 903.95 s	15.07	769.403	LWS	UHPLC-ESI-QTOF	80%MeOH	C39H62O15	770.407		LWS-UHPLC-ESI-QTOF-80%MeOH-15.07-769.40346	MS4		Unknown-15.07-769.40346	7266.97	19298.7	17504.9	14690.2	6490.95	44.1857	69040.3	98429.5	120985	96151.6	26047.2	27.0897	21688.8	68427.8	30446	40187.6	24845.7	61.8243	170504	156350	134428	153761	18176.9	11.8215	236399	238453	672.058	158508	136694	86.2378
175.96271 Da 920.20 s	15.34	174.955	LWS	UHPLC-ESI-QTOF	80%MeOH	C3HN2O5P	175.962		LWS-UHPLC-ESI-QTOF-80%MeOH-15.34-174.95543	MS4		Unknown-15.34-174.95543	1	1	1	1	0	0	1	1	1	1	0	0	568676	188079	1	252252	289718	114.853	2.00033e+06	1.68945e+06	686703	1.45883e+06	686507	47.0589	1	403181	2.5231e+06	975429	1.3554e+06	138.954
1230.30281 Da 930.20 s	15.5	1229.3	LWS	UHPLC-ESI-QTOF	80%MeOH	C64H56N4O18P2	1230.3		LWS-UHPLC-ESI-QTOF-80%MeOH-15.5-1229.29554	MS4		Unknown-15.5-1229.29554	1	1	1	1	0	0	1	1	1	1	0	0	1	1	1	1	0	0	1	1	1	1	0	0	1	1	133151	44384.3	76874.1	173.201
1230.61704 Da 930.33 s	15.51	1229.61	LWS	UHPLC-ESI-QTOF	80%MeOH	C63H93N8O11P3	1230.62		LWS-UHPLC-ESI-QTOF-80%MeOH-15.51-1229.60976	MS4		Unknown-15.51-1229.60976	10764.5	16631.8	13334.7	13577	2941.14	21.6627	1	1	1	1	0	0	1	33958.9	1	11320.3	19605.6	173.19	97047.9	90718.2	71232.5	86332.9	13454.8	15.5848	171696	107404	1	93033.7	86744.9	93.2403
1004.52379 Da 930.37 s	15.51	1003.52	LWS	UHPLC-ESI-QTOF	80%MeOH	C42H60N28OS	1004.52		LWS-UHPLC-ESI-QTOF-80%MeOH-15.51-1003.51651	MS4		Unknown-15.51-1003.51651	5154.4	6878.36	6905.53	6312.76	1003.26	15.8926	1180.48	7932.62	7639.9	5584.33	3816.66	68.3458	1	28867.8	13042.9	13970.6	14455.7	103.473	60707.2	74214.5	45230.8	60050.8	14503	24.1512	36464	56130.4	1	30865.1	28480.5	92.274
1230.59957 Da 930.76 s	15.51	1229.59	LWS	UHPLC-ESI-QTOF	80%MeOH	C60H75N22O6P	1230.6		LWS-UHPLC-ESI-QTOF-80%MeOH-15.51-1229.59229	MS4		Unknown-15.51-1229.59229	1	1	1	1	0	0	164030	171359	179674	171687	7827.17	4.55897	31590.1	1	31632.1	21074.4	18250.1	86.5985	1	856.704	1	286.235	494.041	172.6	1	1	1	1	0	0
928.43772 Da 932.71 s	15.55	927.43	LWS	UHPLC-ESI-QTOF	80%MeOH	C48H70N2O12P2	928.439		LWS-UHPLC-ESI-QTOF-80%MeOH-15.55-927.43044	MS4		Unknown-15.55-927.43044	2302.11	4236.35	5613.96	4050.8	1663.7	41.071	1	1	39451.3	13151.1	22776.6	173.192	1	26677.7	18691.8	15123.5	13691.6	90.5322	41071.3	36592.1	36966.3	38209.9	2485.1	6.50381	71418.3	66408.1	1	45942.5	39865.3	86.7721
175.96339 Da 943.71 s	15.73	174.956	LWS	UHPLC-ESI-QTOF	80%MeOH	C3HN2O5P	175.962		LWS-UHPLC-ESI-QTOF-80%MeOH-15.73-174.95611	MS4		Unknown-15.73-174.95611	510074	793365	1	434480	402048	92.5354	474631	1	164758	213130	240984	113.069	1	1	1.31281e+06	437604	757950	173.205	1	193752	100141	97964.7	96893.9	98.9069	236066	1.48055e+06	208132	641583	726701	113.267
789.46882 Da 946.86 s	15.78	788.462	LWS	UHPLC-ESI-QTOF	80%MeOH	C42H68N3O9P	789.468		LWS-UHPLC-ESI-QTOF-80%MeOH-15.78-788.46154	MS4		Unknown-15.78-788.46154	1694.98	1	1	565.659	978.018	172.899	12843	15227.9	17005.8	15025.6	2088.75	13.9013	5363.9	10696.3	6606.94	7555.71	2789.94	36.9248	100432	83638	71966.2	85345.3	14309.3	16.7664	110274	132534	1	80936.6	70970.4	87.6865
789.46981 Da 952.26 s	15.87	788.463	LWS	UHPLC-ESI-QTOF	80%MeOH	C40H73NO10P2	789.469		LWS-UHPLC-ESI-QTOF-80%MeOH-15.87-788.46254	MS4		Unknown-15.87-788.46254	225.905	1745.15	2849.16	1606.74	1317.09	81.9731	14192.9	19320	17808.1	17107	2634.47	15.3999	5867.34	12247.2	7567.74	8560.76	3303.82	38.5926	98290.9	92604.4	96735.6	95876.9	2938.9	3.06528	170552	126079	1	98877.5	88469.7	89.474
1004.52653 Da 952.75 s	15.88	1003.52	LWS	UHPLC-ESI-QTOF	80%MeOH	C43H73N16O8PS	1004.52		LWS-UHPLC-ESI-QTOF-80%MeOH-15.88-1003.51925	MS4		Unknown-15.88-1003.51925	9712.7	16180	16551.8	14148.2	3845.73	27.1818	1	562.961	27609	9390.99	15779.8	168.031	1	95695	42176.4	45957.5	47958.9	104.355	139043	159436	135427	144636	12944.4	8.94968	100261	85831.6	1	62031.1	54201.9	87.3786
898.45878 Da 956.54 s	15.94	897.452	LWS	UHPLC-ESI-QTOF	80%MeOH	C37H62N20OS3	898.457		LWS-UHPLC-ESI-QTOF-80%MeOH-15.94-897.4515	MS4		Unknown-15.94-897.4515	2863.97	5913.67	6551.9	5109.84	1970.99	38.5725	96691.2	103709	134798	111733	20281	18.1514	24876.9	35003.5	32061.4	30647.3	5209.3	16.9976	73459.2	75837	72995.5	74097.3	1524.42	2.05732	101499	82670.7	1	61390.3	53991.8	87.9484
803.44996 Da 960.66 s	16.01	802.443	LWS	UHPLC-ESI-QTOF	80%MeOH	C36H62N13O4PS	803.449		LWS-UHPLC-ESI-QTOF-80%MeOH-16.01-802.44268	MS4		Unknown-16.01-802.44268	1	478.158	167.689	215.616	242.163	112.312	3909.35	17800.8	16457.9	12722.7	7662.03	60.2235	2331.43	5251.68	881.51	2821.54	2225.93	78.8905	36436.9	37163	22332.9	31977.6	8360.45	26.1447	178586	155602	1	111397	97153.5	87.214
856.45030 Da 965.43 s	16.09	855.443	LWS	UHPLC-ESI-QTOF	80%MeOH	C62H56N4	856.449		LWS-UHPLC-ESI-QTOF-80%MeOH-16.09-855.44302	MS4		Unknown-16.09-855.44302	6744.66	11590.7	13153.3	10496.2	3341.57	31.836	12377	17191.7	21301.5	16956.7	4466.88	26.3428	19946.5	41629.5	24798.4	28791.5	11379.7	39.5245	62129.2	81401.3	63923.4	69151.3	10646.7	15.3962	38721.3	34898.5	1	24540.3	21337.4	86.9486
789.46994 Da 966.10 s	16.1	788.463	LWS	UHPLC-ESI-QTOF	80%MeOH	C36H64N13O3PS	789.47		LWS-UHPLC-ESI-QTOF-80%MeOH-16.1-788.46267	MS4		Unknown-16.1-788.46267	266.152	188.722	863.146	439.34	369.063	84.004	12084.5	12761.4	12018.5	12288.1	411.206	3.34636	5376.16	11027.3	8093.14	8165.53	2826.26	34.6121	135126	141792	119458	132125	11465.4	8.67766	198015	180776	1	126264	109686	86.8705
1074.52335 Da 975.74 s	16.26	1073.52	LWS	UHPLC-ESI-QTOF	80%MeOH	C46H76N16O8P2S	1074.52		LWS-UHPLC-ESI-QTOF-80%MeOH-16.26-1073.51607	MS4		Unknown-16.26-1073.51607	1	1	6083.44	2028.48	3511.7	173.12	50383.5	78532.6	86876	71930.7	19121.1	26.5826	10106.3	16362.6	10164.1	12211	3595.51	29.445	18131.5	1	1	6044.51	10467.7	173.176	1	1	1	1	0	0
294.18326 Da 975.87 s	16.26	293.176	LWS	UHPLC-ESI-QTOF	80%MeOH	C17H26O4	294.182		LWS-UHPLC-ESI-QTOF-80%MeOH-16.26-293.17598	MS4		Unknown-16.26-293.17598	58243.3	85498.8	125983	89908.4	34084.5	37.9103	90837.3	87535.5	99535	92635.9	6198.67	6.69143	98229	91380.1	90204.6	93271.2	4333.63	4.64626	90951.6	100719	87259.4	92976.7	6954.67	7.48001	97036.4	93308.2	86341.2	92228.6	5428.74	5.88617
821.49644 Da 976.63 s	16.28	820.489	LWS	UHPLC-ESI-QTOF	80%MeOH	C37H68N13O4PS	821.496		LWS-UHPLC-ESI-QTOF-80%MeOH-16.28-820.48917	MS4		Unknown-16.28-820.48917	535.156	2039.48	2557.21	1710.61	1050.38	61.4034	9519.61	11925.8	10976.6	10807.3	1211.98	11.2144	6167.84	13552.2	6571.52	8763.85	4151.73	47.3734	98598.6	105661	57802.7	87354.1	25834.7	29.5747	133780	146870	1	93550.2	81280	86.8838
789.46981 Da 980.88 s	16.35	788.463	LWS	UHPLC-ESI-QTOF	80%MeOH	C42H68N3O9P	789.468		LWS-UHPLC-ESI-QTOF-80%MeOH-16.35-788.46253	MS4		Unknown-16.35-788.46253	319.209	1	2272.54	864.249	1229.95	142.314	463.03	15268.9	16716.8	10816.2	8995.3	83.165	6192.95	14579.6	8252.15	9674.91	4370.61	45.1747	145900	150034	126680	140871	12462.5	8.84675	228124	216109	1	148078	128379	86.6969
926.42174 Da 983.02 s	16.38	925.414	LWS	UHPLC-ESI-QTOF	80%MeOH	C31H50N28O5S	926.423		LWS-UHPLC-ESI-QTOF-80%MeOH-16.38-925.41447	MS4		Unknown-16.38-925.41447	14188.3	1	1	4730.08	8191.01	173.168	1	1	1	1	0	0	1	1	1	1	0	0	1	84011.9	26829.4	36947.4	42909.7	116.137	78723.9	62993.5	1	47239.4	41658.9	88.1867
926.41280 Da 983.41 s	16.39	925.406	LWS	UHPLC-ESI-QTOF	80%MeOH	C45H66O20	926.413		LWS-UHPLC-ESI-QTOF-80%MeOH-16.39-925.40552	MS4		Unknown-16.39-925.40552	1	25765	17226.3	14330.7	13123.8	91.5778	261146	349177	246807	285710	55429.7	19.4007	26293.2	39468.9	26216.8	30659.6	7629.13	24.8833	44382.7	1	1	14794.9	25623.8	173.193	1	1	1	1	0	0
826.43871 Da 988.84 s	16.48	825.431	LWS	UHPLC-ESI-QTOF	80%MeOH	C44H58N8O8	826.436		LWS-UHPLC-ESI-QTOF-80%MeOH-16.48-825.43143	MS4		Unknown-16.48-825.43143	6248.87	8428.26	8072.66	7583.27	1169.22	15.4184	38205.5	40968.8	45137.3	41437.2	3489.56	8.42133	49252.9	120051	91787.4	87030.6	35638.2	40.949	172013	234493	237406	214638	36942.5	17.2116	107491	90525.1	1	66005.8	57787.8	87.5497
912.43806 Da 989.07 s	16.48	911.431	LWS	UHPLC-ESI-QTOF	80%MeOH	C45H65N6O12P	912.438		LWS-UHPLC-ESI-QTOF-80%MeOH-16.48-911.43079	MS4		Unknown-16.48-911.43079	19102.6	40977.7	40995	33691.8	12634.6	37.5005	284038	346886	330778	320568	32644.5	10.1833	186824	251486	233065	223792	33313.6	14.886	216750	253312	225392	231818	19109.1	8.24318	187631	151309	1	112980	99514	88.0809
912.25160 Da 989.19 s	16.49	911.244	LWS	UHPLC-ESI-QTOF	80%MeOH	C46H45N2O16P	912.249		LWS-UHPLC-ESI-QTOF-80%MeOH-16.49-911.24432	MS4		Unknown-16.49-911.24432	426.984	1	1	142.995	245.942	171.994	1	1	1	1	0	0	1	1	1	1	0	0	116.467	190.015	1	102.494	95.2788	92.9606	1	1	159018	53006.7	91808.5	173.202
768.39642 Da 991.55 s	16.53	767.389	LWS	UHPLC-ESI-QTOF	80%MeOH	C39H57N6O8P	768.396		LWS-UHPLC-ESI-QTOF-80%MeOH-16.53-767.38914	MS4		Unknown-16.53-767.38914	2345.49	5153.64	5278.76	4259.3	1658.58	38.9403	17553.7	24454.5	30665.8	24224.7	6559.08	27.076	9544.76	26583.7	14108.3	16745.6	8820.3	52.6724	86716.3	83685.2	76082.6	82161.4	5478.21	6.66763	107198	114013	118.658	73776.7	63880.6	86.5865
858.46551 Da 992.20 s	16.54	857.458	LWS	UHPLC-ESI-QTOF	80%MeOH	C35H54N24OS	858.463		LWS-UHPLC-ESI-QTOF-80%MeOH-16.54-857.45823	MS4		Unknown-16.54-857.45823	10662.8	19335.5	20709.3	16902.5	5447.26	32.2276	31913.4	36440.8	45952.4	38102.2	7165.46	18.8059	41859.2	74738.7	41897.3	52831.7	18972	35.9102	68405.8	71903	61708.1	67339	5180.51	7.69319	82244.7	76231.7	1	52825.8	45846.3	86.7877
912.43810 Da 997.14 s	16.62	911.431	LWS	UHPLC-ESI-QTOF	80%MeOH	C37H52N24O3S	912.437		LWS-UHPLC-ESI-QTOF-80%MeOH-16.62-911.43082	MS4		Unknown-16.62-911.43082	16266	30246.9	31377.4	25963.4	8417.19	32.4194	164266	192582	181485	179444	14268	7.95124	72528.4	124209	91218.2	95985.2	26168	27.2626	72200.1	83818	58952.1	71656.7	12441.8	17.3631	73944.3	46900.7	1	40282	37413.3	92.8786
852.45358 Da 1001.72 s	16.7	897.452	LWS	UHPLC-ESI-QTOF	80%MeOH	C40H64N14OS3	852.454		LWS-UHPLC-ESI-QTOF-80%MeOH-16.7-897.45175	MS4		Unknown-16.7-897.45175	163331	249556	294839	235909	66807.4	28.3192	1.07625e+06	1.23849e+06	1.41235e+06	1.24236e+06	168086	13.5295	628997	691315	602510	640941	45591.4	7.1132	727443	755391	693431	725422	31029.4	4.27743	941734	896669	1	612801	531179	86.6804
854.46840 Da 1001.89 s	16.7	853.461	LWS	UHPLC-ESI-QTOF	80%MeOH	C44H70O16	854.464		LWS-UHPLC-ESI-QTOF-80%MeOH-16.7-853.46113	MS4		Unknown-16.7-853.46113	19426.1	27622.5	35249.6	27432.7	7913.45	28.8467	160677	184319	200798	181931	20166.8	11.0849	85727.7	101620	88001.7	91783.2	8594.6	9.36403	108614	107075	101406	105699	3796.03	3.59137	138218	126956	1	88391.8	76755.5	86.8356
898.27764 Da 1001.89 s	16.7	897.27	LWS	UHPLC-ESI-QTOF	80%MeOH	C43H46N8O10S2	898.277		LWS-UHPLC-ESI-QTOF-80%MeOH-16.7-897.27036	MS4		Unknown-16.7-897.27036	1	1	1	1	0	0	1	940.615	2073.04	1004.88	1037.51	103.247	1	1	1	1	0	0	1	1	1	1	0	0	1	1	935188	311730	539931	173.205
2523.38641 Da 1003.31 s	16.72	1260.69	LWS	UHPLC-ESI-QTOF	80%MeOH				LWS-UHPLC-ESI-QTOF-80%MeOH-16.72-1260.68593	MS4		Unknown-16.72-1260.68593	1	422.348	1016.35	479.9	510.116	106.296	1	1	1	1	0	0	1	66072.5	47198.5	37757.3	34032.5	90.1349	74088.9	82357.6	1	52149.2	45350.5	86.963	1	1	1	1	0	0
858.30039 Da 1003.71 s	16.73	857.293	LWS	UHPLC-ESI-QTOF	80%MeOH	C38H38N18O5S	858.299		LWS-UHPLC-ESI-QTOF-80%MeOH-16.73-857.29311	MS4		Unknown-16.73-857.29311	1	1	1	1	0	0	1	1	1	1	0	0	1	898.351	775.732	558.361	486.567	87.142	1561.04	1395.42	2770.58	1909.02	750.722	39.3251	900.168	446.738	931337	310895	537319	172.83
2437.39211 Da 1004.09 s	16.73	1217.69	LWS	UHPLC-ESI-QTOF	80%MeOH				LWS-UHPLC-ESI-QTOF-80%MeOH-16.73-1217.68878	MS4		Unknown-16.73-1217.68878	1	1	144.024	48.6745	82.5747	169.647	1	1	1	1	0	0	1	67853.4	26470.7	31441.7	34198.2	108.767	74328.6	99202.6	88355.1	87295.4	12470.8	14.2858	16855.6	13114.4	1	9990.35	8850.96	88.5951
858.46480 Da 1004.27 s	16.74	857.457	LWS	UHPLC-ESI-QTOF	80%MeOH	C44H66N4O13	858.461		LWS-UHPLC-ESI-QTOF-80%MeOH-16.74-857.45667	MS4		Unknown-16.74-857.45667	320943	348577	432508	367343	58101.4	15.8167	231022	180812	275088	228974	47171.6	20.6013	1.19861e+06	1.44687e+06	1.25433e+06	1.29994e+06	130263	10.0207	1.51126e+06	1.67288e+06	1.52319e+06	1.56911e+06	90068	5.74007	1.03062e+06	935945	1	655520	569667	86.9029
926.25600 Da 1004.34 s	16.74	925.249	LWS	UHPLC-ESI-QTOF	80%MeOH	C39H42N8O19	926.255		LWS-UHPLC-ESI-QTOF-80%MeOH-16.74-925.24873	MS4		Unknown-16.74-925.24873	1	1	1	1	0	0	1	1	1	1	0	0	1	1	1	1	0	0	1	1	1	1	0	0	1	1	122763	40921.7	70876.8	173.201
812.45969 Da 1004.46 s	16.74	811.452	LWS	UHPLC-ESI-QTOF	80%MeOH	C40H70N4O9P2	812.46		LWS-UHPLC-ESI-QTOF-80%MeOH-16.74-811.45242	MS4		Unknown-16.74-811.45242	11347.6	12709.9	15227.6	13095.1	1968.47	15.0322	8924.54	6935.85	10072.6	8644.33	1587.04	18.3593	48312.7	57542.6	51288.2	52381.2	4711.02	8.99372	73771.4	77843.8	72113.4	74576.2	2948.77	3.95403	39113.6	32459.2	1	23858	20926.9	87.7147
2697.52923 Da 1006.80 s	16.78	1347.76	LWS	UHPLC-ESI-QTOF	80%MeOH				LWS-UHPLC-ESI-QTOF-80%MeOH-16.78-1347.75734	MS4		Unknown-16.78-1347.75734	1	1	1	1	0	0	1	1	1	1	0	0	1	18385.3	1	6129.11	10614.2	173.177	42967.9	49038.4	45459.3	45821.9	3051.45	6.65938	674.853	11718.9	1	4131.57	6579.41	159.247
988.30726 Da 1007.98 s	16.8	987.3	LWS	UHPLC-ESI-QTOF	80%MeOH	C46H55N8O9P3S	988.301		LWS-UHPLC-ESI-QTOF-80%MeOH-16.8-987.29999	MS4		Unknown-16.8-987.29999	1	1	1	1	0	0	1	1	1	1	0	0	1	1	1417.69	473.23	817.926	172.839	2122.64	1	1093.93	1072.52	1060.98	98.9239	1278.32	1	1.66271e+06	554664	959598	173.005
1056.26582 Da 1008.00 s	16.8	1055.26	LWS	UHPLC-ESI-QTOF	80%MeOH	C41H37N24O8PS	1056.27		LWS-UHPLC-ESI-QTOF-80%MeOH-16.8-1055.25854	MS4		Unknown-16.8-1055.25854	1	1	97.7595	33.2532	55.8641	167.996	1	1	1	1	0	0	1	1	1	1	0	0	1	1	1	1	0	0	1	1	175697	58566.4	101438	173.202
1884.64249 Da 1008.00 s	16.8	941.314	LWS	UHPLC-ESI-QTOF	80%MeOH	C86H98N22O22P2S	1884.64		LWS-UHPLC-ESI-QTOF-80%MeOH-16.8-941.31397	MS4		Unknown-16.8-941.31397	1	1	1	1	0	0	1	1	1	1	0	0	1	1	1	1	0	0	1	1	1	1	0	0	1	1	133879	44626.9	77294.3	173.201
988.52952 Da 1008.10 s	16.8	987.521	LWS	UHPLC-ESI-QTOF	80%MeOH	C44H69N20O3PS	988.531		LWS-UHPLC-ESI-QTOF-80%MeOH-16.8-987.52098	MS4		Unknown-16.8-987.52098	516630	597470	725617	613239	105382	17.1845	336456	327005	463606	375689	76284.9	20.3053	1.76919e+06	2.20089e+06	1.76667e+06	1.91225e+06	249968	13.0719	2.17924e+06	2.39868e+06	2.0692e+06	2.21571e+06	167737	7.57034	1.78377e+06	1.6884e+06	3022.61	1.1584e+06	1.00172e+06	86.4746
2849.58920 Da 1008.11 s	16.8	1423.79	LWS	UHPLC-ESI-QTOF	80%MeOH				LWS-UHPLC-ESI-QTOF-80%MeOH-16.8-1423.78733	MS4		Unknown-16.8-1423.78733	1	549.026	1	183.675	316.403	172.262	1	1	1	1	0	0	1	1	1	1	0	0	1	102211	87720	63310.7	55304.5	87.3541	66631.4	61479.1	1	42703.8	37071.3	86.8104
1953.03906 Da 1008.20 s	16.8	975.512	LWS	UHPLC-ESI-QTOF	80%MeOH	C84H124N46O9S	1953.04		LWS-UHPLC-ESI-QTOF-80%MeOH-16.8-975.51226	MS4		Unknown-16.8-975.51226	4661.57	7177.31	8984.25	6941.04	2171.01	31.2778	1	2975.89	5441.67	2806.19	2724.3	97.082	72977.4	108688	80236.6	87300.6	18874.1	21.6197	99621.2	113702	98403.6	103909	8502.75	8.1829	82754.5	85670.1	1	56141.8	48641.2	86.6399
2827.57802 Da 1008.21 s	16.8	1412.78	LWS	UHPLC-ESI-QTOF	80%MeOH				LWS-UHPLC-ESI-QTOF-80%MeOH-16.8-1412.78174	MS4		Unknown-16.8-1412.78174	1	1	6641.11	2214.37	3833.67	173.127	1	1	1	1	0	0	1	425007	228026	217678	212692	97.7094	430759	1	1	143587	248698	173.204	1	1	925.961	309.32	534.026	172.645
2827.60570 Da 1008.23 s	16.8	1412.8	LWS	UHPLC-ESI-QTOF	80%MeOH				LWS-UHPLC-ESI-QTOF-80%MeOH-16.8-1412.79557	MS4		Unknown-16.8-1412.79557	4223.1	6341.68	1	3521.93	3227.97	91.6535	1	144.376	1	48.7921	82.7784	169.655	1	1	1	1	0	0	128.398	536827	441881	326279	286416	87.7827	274759	245540	1	173433	150906	87.0108
2826.87996 Da 1008.26 s	16.8	1412.43	LWS	UHPLC-ESI-QTOF	80%MeOH				LWS-UHPLC-ESI-QTOF-80%MeOH-16.8-1412.4327	MS4		Unknown-16.8-1412.4327	1	257.185	1	86.395	147.909	171.2	1	1	1	1	0	0	1	1	1	1	0	0	1	368.888	1	123.629	212.4	171.804	1	1	216863	72288.2	125205	173.203
1885.05016 Da 1008.34 s	16.81	941.518	LWS	UHPLC-ESI-QTOF	80%MeOH	C89H147N24O13P3S	1885.05		LWS-UHPLC-ESI-QTOF-80%MeOH-16.81-941.5178	MS4		Unknown-16.81-941.5178	8893.06	11866.2	16975	12578.1	4087.71	32.4986	4754.21	4386.07	7609.69	5583.32	1764.51	31.6033	123338	210613	132777	155576	47896.6	30.7865	217856	255731	215248	229612	22657.4	9.86769	157325	144104	1	100477	87265.3	86.8512
978.50265 Da 1008.36 s	16.81	977.495	LWS	UHPLC-ESI-QTOF	80%MeOH	C38H90N8O6S7	978.501		LWS-UHPLC-ESI-QTOF-80%MeOH-16.81-977.49538	MS4		Unknown-16.81-977.49538	45143.5	48960.8	56878.2	50327.5	5985.55	11.8932	1	27805.5	36687.2	21497.9	19139.2	89.0282	85223.7	114873	91204.9	97100.4	15679.1	16.1473	113799	122488	105546	113944	8472.16	7.43535	96483	90063	1	62182.4	53946.2	86.7549
2849.55897 Da 1008.37 s	16.81	1423.77	LWS	UHPLC-ESI-QTOF	80%MeOH				LWS-UHPLC-ESI-QTOF-80%MeOH-16.81-1423.77221	MS4		Unknown-16.81-1423.77221	1	538.082	2555.37	1031.48	1346.77	130.566	1	1	1	1	0	0	1	88041.9	57487.9	48510.3	44701.8	92.1491	86124.8	1	1	28708.9	49723.6	173.199	1	1	1	1	0	0
2711.51741 Da 1009.87 s	16.83	1354.75	LWS	UHPLC-ESI-QTOF	80%MeOH				LWS-UHPLC-ESI-QTOF-80%MeOH-16.83-1354.75143	MS4		Unknown-16.83-1354.75143	1	238.664	1	80.2213	137.215	171.046	1	1	1	1	0	0	1	1	1	1	0	0	1989.19	86167.1	87690.6	58615.6	49045.9	83.6737	55475.7	46430.5	1	33969.1	29762.8	87.6175
2711.49384 Da 1009.88 s	16.83	1354.74	LWS	UHPLC-ESI-QTOF	80%MeOH				LWS-UHPLC-ESI-QTOF-80%MeOH-16.83-1354.73964	MS4		Unknown-16.83-1354.73964	1	1	322.181	108.06	185.434	171.602	1	1	1	1	0	0	1	42544.7	17540.4	20028.7	21380.7	106.75	70197.2	1	1	23399.7	40527.8	173.198	1	1	1	1	0	0
826.28837 Da 1010.87 s	16.85	825.281	LWS	UHPLC-ESI-QTOF	80%MeOH	C37H47N8O10PS	826.286		LWS-UHPLC-ESI-QTOF-80%MeOH-16.85-825.2811	MS4		Unknown-16.85-825.2811	1	1	1	1	0	0	1	1	1	1	0	0	1	1	1	1	0	0	1	734.043	1	245.348	423.223	172.499	1	452.65	511538	170664	295206	172.975
826.43888 Da 1011.19 s	16.85	825.43	LWS	UHPLC-ESI-QTOF	80%MeOH	C42H66O16	826.433	3-Glu-28-Glu Medicagenic acid _NMR_ - isomer2	3-Glu-28-Glu Medicagenic acid _NMR_ - isomer2	MS1	LFWLYNKBYSIXAH-UFPRFPELSA-N	LFWLYNKBYSIXAH-UFPRFPELSA-N	34172.7	35923	44656.8	38250.8	5616.34	14.6829	226946	226412	336327	263228	63305.8	24.0498	239805	318289	421930	326674	91351.3	27.964	563253	646363	732081	647232	84417.4	13.0428	583583	485180	578.818	356447	312094	87.5568
803.45090 Da 1013.39 s	16.89	802.444	LWS	UHPLC-ESI-QTOF	80%MeOH	C43H57N13OS	803.452		LWS-UHPLC-ESI-QTOF-80%MeOH-16.89-802.44362	MS4		Unknown-16.89-802.44362	1	929.024	467.533	465.852	464.014	99.6054	10930.3	14817.4	12596.8	12781.5	1950.11	15.2573	1182.8	4431.42	1870.47	2494.9	1711.96	68.6184	25208.7	22491.1	12441.5	20047.1	6725.33	33.5477	116980	99165.9	1	72048.9	63027.8	87.4793
900.46703 Da 1013.50 s	16.89	899.46	LWS	UHPLC-ESI-QTOF	80%MeOH	C43H73N4O12PS	900.466		LWS-UHPLC-ESI-QTOF-80%MeOH-16.89-899.45975	MS4		Unknown-16.89-899.45975	1	16474.1	18301.6	11592.2	10079.8	86.9531	88324.9	113158	130306	110596	21107.6	19.0852	28672.1	44164	32036	34957.4	8148.62	23.3102	18367.9	27344.5	17166.7	20959.7	5561.94	26.5364	19687.1	18722.7	230.452	12880.1	10965.5	85.1354
810.44325 Da 1015.21 s	16.92	809.436	LWS	UHPLC-ESI-QTOF	80%MeOH	C37H58N14O5S	810.442		LWS-UHPLC-ESI-QTOF-80%MeOH-16.92-809.43598	MS4		Unknown-16.92-809.43598	6110.51	2976.58	3406.86	4164.65	1698.84	40.7919	19496.3	17863.1	22115.9	19825.1	2145.38	10.8216	91741.8	172312	136768	133607	40377.9	30.2214	202651	268225	261618	244165	36103.3	14.7865	112330	95455.3	1	69262.2	60572.5	87.4539
448.14140 Da 1019.74 s	17	447.134	LWS	UHPLC-ESI-QTOF	80%MeOH	C22H21N6O3P	448.141		LWS-UHPLC-ESI-QTOF-80%MeOH-17-447.13412	MS4		Unknown-17-447.13412	48238.1	52523.2	111772	70844.4	35509.1	50.1226	56920.9	64684.3	93554.5	71719.9	19303.7	26.9153	52628.3	49617.6	40766.8	47670.9	6165.73	12.9339	19334.5	29791.5	23368.6	24164.8	5273.77	21.8241	13629.6	9748.27	1	7792.95	7021.54	90.1012
754.41530 Da 1021.64 s	17.03	753.408	LWS	UHPLC-ESI-QTOF	80%MeOH	C29H54N16O6S	754.412		LWS-UHPLC-ESI-QTOF-80%MeOH-17.03-753.40803	MS4		Unknown-17.03-753.40803	3118.53	7804.69	7654.6	6192.6	2663.28	43.0075	39273.5	76382.2	81036.7	65564.2	22887	34.9078	7107.64	14691.6	10584	10794.4	3796.35	35.1696	33388.7	30600.8	22219.9	28736.5	5813.12	20.229	62239.3	59660.1	1	40633.5	35212.4	86.6585
1090.56859 Da 1024.15 s	17.07	1089.56	LWS	UHPLC-ESI-QTOF	80%MeOH	C54H88N6O11P2S	1090.57		LWS-UHPLC-ESI-QTOF-80%MeOH-17.07-1089.56131	MS4		Unknown-17.07-1089.56131	3274.53	7837.78	1	3704.44	3936.04	106.252	1	1	1	1	0	0	1	27536.6	32724	20087.2	17587.5	87.5556	46856.3	33661.7	72447.8	50988.6	19720.5	38.6762	125217	81535.7	1	68918.1	63554.7	92.2177
664.38361 Da 1024.35 s	17.07	663.376	LWS	UHPLC-ESI-QTOF	80%MeOH	C36H56O11	664.381		LWS-UHPLC-ESI-QTOF-80%MeOH-17.07-663.37633	MS4		Unknown-17.07-663.37633	6164.16	5112.04	5162.7	5479.64	593.358	10.8284	48295.3	50682.2	75477.4	58151.6	15051.9	25.8839	47435.8	97685.6	79969.5	75030.3	25486.4	33.9681	139629	176714	184642	166995	24029	14.3891	93279.4	79132.8	1	57471.1	50270.6	87.4712
678.27782 Da 1024.42 s	17.07	677.271	LWS	UHPLC-ESI-QTOF	80%MeOH	C36H42N2O11	678.278		LWS-UHPLC-ESI-QTOF-80%MeOH-17.07-677.27054	MS4		Unknown-17.07-677.27054	1	1	1	1	0	0	1	369.299	1	123.766	212.637	171.806	123.799	252.962	1	125.92	125.994	100.059	1	1	165.232	55.7439	94.8192	170.098	1	1	133836	44612.6	77269.5	173.201
678.36267 Da 1024.59 s	17.08	677.355	LWS	UHPLC-ESI-QTOF	80%MeOH	C36H54O12	678.36		LWS-UHPLC-ESI-QTOF-80%MeOH-17.08-677.35539	MS4		Unknown-17.08-677.35539	14073.4	29497.6	21366.4	21645.8	7715.85	35.646	321835	406939	409109	379294	49772.8	13.1225	40245.8	72770.8	41351.9	51456.2	18467.3	35.8895	110418	123922	68670.9	101004	28803.5	28.5173	210201	174750	1	128317	112530	87.6966
920.44315 Da 1031.33 s	17.19	919.436	LWS	UHPLC-ESI-QTOF	80%MeOH	C36H56N24O2S2	920.445		LWS-UHPLC-ESI-QTOF-80%MeOH-17.19-919.43587	MS4		Unknown-17.19-919.43587	5814.84	7343.61	8791.42	7316.62	1488.47	20.3437	34587.7	38844	43253.5	38895	4333.11	11.1405	47567.6	93860	73643.9	71690.5	23207.9	32.3724	101385	126613	114621	114206	12618.9	11.0492	77285.4	72213	1	49833.1	43230.4	86.7502
854.46897 Da 1031.46 s	17.19	899.467	LWS	UHPLC-ESI-QTOF	80%MeOH	C45H66N4O12	854.466		LWS-UHPLC-ESI-QTOF-80%MeOH-17.19-899.46715	MS4		Unknown-17.19-899.46715	38933.4	72534.8	58297.8	56588.6	16865.8	29.8042	381259	416090	500767	432705	61461.9	14.2041	519831	817534	618563	651976	151638	23.2582	968275	1.19889e+06	1.08072e+06	1.08263e+06	115319	10.6518	664285	606597	1	423628	368004	86.8696
986.51498 Da 1031.59 s	17.19	985.508	LWS	UHPLC-ESI-QTOF	80%MeOH	C39H74N18O6S3	986.519		LWS-UHPLC-ESI-QTOF-80%MeOH-17.19-985.50771	MS4		Unknown-17.19-985.50771	3896.8	6410.09	6356.34	5554.41	1435.79	25.8495	1	10397.1	7721.74	6039.95	5398.25	89.3758	40981.2	77851.3	44098.5	54310.3	20446.6	37.6476	53881.7	65274.8	76366.6	65174.4	11242.8	17.2503	35166.6	33672.1	1	22946.5	19885.5	86.66
900.29317 Da 1031.61 s	17.19	899.286	LWS	UHPLC-ESI-QTOF	80%MeOH	C45H45N10O7PS	900.292		LWS-UHPLC-ESI-QTOF-80%MeOH-17.19-899.2859	MS4		Unknown-17.19-899.2859	1	1	1	1	0	0	1	1	749.329	250.443	432.048	172.513	1	891.571	1	297.857	514.171	172.624	390.59	1	387.041	259.543	223.912	86.2716	1	1	559160	186387	322831	173.204
738.42167 Da 1034.77 s	17.25	737.414	LWS	UHPLC-ESI-QTOF	80%MeOH	C30H50N20OS	738.419		LWS-UHPLC-ESI-QTOF-80%MeOH-17.25-737.4144	MS4		Unknown-17.25-737.4144	2814.71	3873	3974.75	3554.15	642.394	18.0745	37010.4	42677.4	40538.8	40075.5	2861.76	7.14093	15911.5	26848	20269.9	21009.8	5505.66	26.2052	64683.6	74674	59273.2	66210.3	7813.09	11.8004	75310.4	70325.4	1	48545.6	42114.7	86.7528
1300.81409 Da 1037.74 s	17.3	1299.81	LWS	UHPLC-ESI-QTOF	80%MeOH	C71H114N8O10P2	1300.81		LWS-UHPLC-ESI-QTOF-80%MeOH-17.3-1299.80681	MS4		Unknown-17.3-1299.80681	1	1	10400.5	3467.48	6004.13	173.155	1	1	1	1	0	0	1	65188.1	21129.3	28772.8	33258.9	115.592	86720.4	1	1	28907.5	50067.5	173.199	1	1	1	1	0	0
1300.82504 Da 1037.88 s	17.3	1299.82	LWS	UHPLC-ESI-QTOF	80%MeOH	C72H109N12O8P	1300.82		LWS-UHPLC-ESI-QTOF-80%MeOH-17.3-1299.81777	MS4		Unknown-17.3-1299.81777	5617.05	6724.52	1	4114.19	3604.91	87.6214	1	1	1	1	0	0	1	1	1	1	0	0	1	93031.2	71541.6	54857.9	48707.4	88.7883	102883	96160	1	66348.1	57556.5	86.7493
696.41003 Da 1037.89 s	17.3	695.402	LWS	UHPLC-ESI-QTOF	80%MeOH	C38H56N4O8	696.408		LWS-UHPLC-ESI-QTOF-80%MeOH-17.3-695.40231	MS4		Unknown-17.3-695.40231	328829	395017	508289	410712	90753.4	22.0966	514933	600329	714257	609840	100002	16.3981	754253	1.01978e+06	640068	804699	194815	24.2097	1.16528e+06	1.26162e+06	1.06999e+06	1.16563e+06	95817.3	8.22022	1.26074e+06	1.19638e+06	1	819038	710037	86.6915
696.31650 Da 1037.98 s	17.3	695.309	LWS	UHPLC-ESI-QTOF	80%MeOH	C37H49N2O9P	696.316		LWS-UHPLC-ESI-QTOF-80%MeOH-17.3-695.30922	MS4		Unknown-17.3-695.30922	1	1	1	1	0	0	1	1	1	1	0	0	1	1	775.789	259.263	447.325	172.537	1	1	1	1	0	0	1458.48	1	1.20282e+06	401427	694028	172.89
748.36653 Da 1038.63 s	17.31	747.359	LWS	UHPLC-ESI-QTOF	80%MeOH	C39H56O14	748.365		LWS-UHPLC-ESI-QTOF-80%MeOH-17.31-747.35925	MS4		Unknown-17.31-747.35925	1359.45	5471.59	5011.48	3947.51	2253.1	57.0765	44806.2	83142.7	95455.6	74468.2	26415.4	35.4721	10841.4	18367.1	13164.2	14124.2	3853.61	27.2837	35782.8	37901.9	37126.6	36937.1	1072.2	2.90278	37949.4	37457.3	1	25135.9	21768.9	86.6046
842.46882 Da 1039.62 s	17.33	841.462	LWS	UHPLC-ESI-QTOF	80%MeOH	C35H54N24S	842.468		LWS-UHPLC-ESI-QTOF-80%MeOH-17.33-841.46155	MS4		Unknown-17.33-841.46155	6068.63	5053.3	4554.42	5225.45	771.645	14.7671	2169.77	1549.99	1703.64	1807.8	322.749	17.8532	71691.5	110166	66659.3	82838.9	23799.2	28.7295	63144	87416.3	56479.1	69013.1	16282.3	23.5931	23806.6	21333.2	1	15047	13088.7	86.9859
1314.80613 Da 1039.78 s	17.33	1313.8	LWS	UHPLC-ESI-QTOF	80%MeOH	C72H119N2O15PS	1314.8		LWS-UHPLC-ESI-QTOF-80%MeOH-17.33-1313.79885	MS4		Unknown-17.33-1313.79885	1766.17	2895.42	3941.35	2867.65	1087.86	37.9355	1	1	1	1	0	0	1	1	1	1	0	0	1	31764.4	26755.2	19506.9	17077.2	87.5447	55945.2	49674.7	1	35206.9	30650	87.0567
1328.75992 Da 1041.41 s	17.36	1327.75	LWS	UHPLC-ESI-QTOF	80%MeOH	C73H109N4O16P	1328.75		LWS-UHPLC-ESI-QTOF-80%MeOH-17.36-1327.75265	MS4		Unknown-17.36-1327.75265	1	1	1	1	0	0	117753	144098	201620	154491	42888.4	27.7612	31149.4	1	1	10383.8	17983.5	173.188	1	1	1	1	0	0	1	1	1	1	0	0
664.30301 Da 1041.47 s	17.36	663.296	LWS	UHPLC-ESI-QTOF	80%MeOH	C35H45N4O7P	664.301		LWS-UHPLC-ESI-QTOF-80%MeOH-17.36-663.29573	MS4		Unknown-17.36-663.29573	1	1	1	1	0	0	1	1	1	1	0	0	1	1	1	1	0	0	1	1	1	1	0	0	1	1506.5	2.33239e+06	777964	1.34617e+06	173.037
1282.78069 Da 1041.72 s	17.36	1327.78	LWS	UHPLC-ESI-QTOF	80%MeOH	C74H108N8O7P2	1282.78		LWS-UHPLC-ESI-QTOF-80%MeOH-17.36-1327.77692	MS4		Unknown-17.36-1327.77692	5521.61	1	1	1841.2	3187.33	173.111	1	1	1	1	0	0	1	1	585.886	195.962	337.684	172.321	1	225352	214862	146738	127186	86.6757	464739	397328	1	287356	251129	87.393
664.38331 Da 1041.80 s	17.36	663.376	LWS	UHPLC-ESI-QTOF	80%MeOH	C36H56O11	664.381	Medicagenic acid base + O-Hex_ PlaSMA ID-1816	Medicagenic acid base + O-Hex_ PlaSMA ID-1816	MS2	XCHARIIIZLLEBL-UHFFFAOYSA-N	XCHARIIIZLLEBL-UHFFFAOYSA-N	243538	352779	388413	328243	75489.7	22.9981	1.22883e+06	1.41231e+06	1.7059e+06	1.44901e+06	240644	16.6074	672441	933308	784947	796898	130844	16.4191	1.8489e+06	1.66411e+06	1.58143e+06	1.69815e+06	136945	8.06438	2.40801e+06	2191620	1	1.53321e+06	1.3322e+06	86.8895
732.26441 Da 1042.60 s	17.38	731.257	LWS	UHPLC-ESI-QTOF	80%MeOH	C37H40N4O12	732.263		LWS-UHPLC-ESI-QTOF-80%MeOH-17.38-731.25713	MS4		Unknown-17.38-731.25713	1	1	1	1	0	0	1	90.2057	1	30.7352	51.503	167.57	1	57.765	1	19.9217	32.7733	164.511	59.2136	1	1	20.4045	33.6096	164.717	1	1	241861	80620.9	139638	173.203
896.44268 Da 1046.28 s	17.44	895.435	LWS	UHPLC-ESI-QTOF	80%MeOH	C37H52N24O2S	896.442		LWS-UHPLC-ESI-QTOF-80%MeOH-17.44-895.4354	MS4		Unknown-17.44-895.4354	6328.52	9075.7	11455.2	8953.13	2565.52	28.655	73912.1	69154.7	74254.2	72440.3	2850.62	3.93513	107407	135534	140371	127771	17800.9	13.9319	88654.3	104168	92219.6	95013.9	8125.46	8.55186	60848.7	39093.3	1	33314.3	30832.7	92.551
690.40057 Da 1046.57 s	17.44	689.393	LWS	UHPLC-ESI-QTOF	80%MeOH	C32H54N10O5S	690.399		LWS-UHPLC-ESI-QTOF-80%MeOH-17.44-689.39329	MS4		Unknown-17.44-689.39329	2606.75	7076.72	7809.17	5830.88	2816.09	48.2962	28302	41248.7	48412.7	39321.1	10193	25.9223	5181.55	16846.7	8204.52	10077.6	6053.96	60.0734	37750	37512.6	30941.5	35401.4	3864.15	10.9152	60462.8	63298.4	1	41254.1	35754.3	86.6686
810.44343 Da 1050.21 s	17.5	809.435	LWS	UHPLC-ESI-QTOF	80%MeOH	C43H62N4O11	810.44		LWS-UHPLC-ESI-QTOF-80%MeOH-17.5-809.43479	MS4		Unknown-17.5-809.43479	14014.1	8671.34	8981.1	10555.5	2999.2	28.4137	95516.1	89950.7	90933	92133.3	2970.51	3.22415	297928	509658	445746	417777	108600	25.9948	622863	774786	771665	723105	86825.9	12.0074	377733	325368	1808.57	234970	203614	86.6554
810.29893 Da 1050.49 s	17.51	809.292	LWS	UHPLC-ESI-QTOF	80%MeOH	C44H46N2O13	810.299		LWS-UHPLC-ESI-QTOF-80%MeOH-17.51-809.29166	MS4		Unknown-17.51-809.29166	1	1	1	1	0	0	1	1	1	1	0	0	78.4174	1	1	26.8058	44.697	166.744	1	1	806.297	269.432	464.938	172.562	1467.24	1	335354	112274	193194	172.074
826.43398 Da 1052.15 s	17.54	825.427	LWS	UHPLC-ESI-QTOF	80%MeOH	C42H66O16	826.433		LWS-UHPLC-ESI-QTOF-80%MeOH-17.54-825.42671	MS4		Unknown-17.54-825.42671	2585.73	4475.38	5264.32	4108.48	1376.47	33.5032	44468.8	72089.2	90394.2	68984.1	23119.6	33.5144	9549.39	17323.6	14108.4	13660.5	3906.4	28.5964	26720.5	26592.4	24426.6	25913.2	1289.04	4.97445	31223.7	28945	1	20056.6	17406	86.7844
882.28782 Da 1055.05 s	17.58	881.281	LWS	UHPLC-ESI-QTOF	80%MeOH	C41H38N16O6S	882.287		LWS-UHPLC-ESI-QTOF-80%MeOH-17.58-881.28054	MS4		Unknown-17.58-881.28054	1	388.696	1	130.232	223.836	171.875	758.509	1	1	253.503	437.348	172.522	1	1	1	1	0	0	333.893	1	1	111.964	192.196	171.658	1	1	255353	85118.4	147428	173.203
882.46376 Da 1055.15 s	17.59	881.456	LWS	UHPLC-ESI-QTOF	80%MeOH	C46H76O10P2S	882.461		LWS-UHPLC-ESI-QTOF-80%MeOH-17.59-881.45648	MS4		Unknown-17.59-881.45648	20327	27838.5	48287.4	32151	14470.5	45.0079	128168	118749	172110	139676	28481.1	20.3909	253572	309511	277055	280046	28089.3	10.0302	273494	279700	253059	268751	13939.7	5.18684	286507	253837	1	180115	156836	87.0756
764.24333 Da 1055.37 s	17.59	763.236	LWS	UHPLC-ESI-QTOF	80%MeOH	C39H36N6O11	764.243		LWS-UHPLC-ESI-QTOF-80%MeOH-17.59-763.23605	MS4		Unknown-17.59-763.23605	1	1	1	1	0	0	1	89.5786	1	30.5262	51.1409	167.531	1	1	1	1	0	0	1	1	1	1	0	0	1	1	99567.1	33189.7	57484.5	173.2
720.37159 Da 1055.62 s	17.59	719.364	LWS	UHPLC-ESI-QTOF	80%MeOH	C39H52N4O9	720.372		LWS-UHPLC-ESI-QTOF-80%MeOH-17.59-719.36431	MS4		Unknown-17.59-719.36431	7578.29	13904	12712.4	11398.2	3361.39	29.4904	181671	203431	199492	194865	11594.6	5.95009	12032.1	14591.8	10426.4	12350.1	2100.87	17.011	1	1	1	1	0	0	1	1	1	1	0	0
764.36239 Da 1055.63 s	17.59	763.355	LWS	UHPLC-ESI-QTOF	80%MeOH	C39H56O15	764.36		LWS-UHPLC-ESI-QTOF-80%MeOH-17.59-763.35512	MS4		Unknown-17.59-763.35512	21668.5	44649	27546.1	31287.9	11938.4	38.1568	396401	559128	409222	454917	90477.1	19.8887	24256.4	37034.4	26736.1	29342.3	6775.99	23.0929	59975.2	82921.8	26498.1	56465	28375.2	50.2527	124320	94398	1	72906.4	64886.4	88.9995
942.32183 Da 1059.56 s	17.66	941.315	LWS	UHPLC-ESI-QTOF	80%MeOH	C41H43N20O4PS	942.323		LWS-UHPLC-ESI-QTOF-80%MeOH-17.66-941.31456	MS4		Unknown-17.66-941.31456	1	1	1	1	0	0	1	1	97.6368	33.2123	55.7933	167.99	1	1	1	1	0	0	1	1	1	1	0	0	1	612.885	556989	185868	321401	172.919
942.52565 Da 1059.57 s	17.66	987.521	LWS	UHPLC-ESI-QTOF	80%MeOH	C48H78O18	942.517	3-Rha(1-2)Gal(1-2)GluA-Soyasapogenol B _NMR_	3-Rha(1-2)Gal(1-2)GluA-Soyasapogenol B _NMR_	MS1	PTDAHAWQAGSZDD-VJQGOKKYSA-N	PTDAHAWQAGSZDD-VJQGOKKYSA-N	152157	260793	209121	207357	54339.5	26.2058	1.02587e+06	1.04902e+06	1.02357e+06	1.03282e+06	14075.7	1.36284	349572	532502	350380	410818	105382	25.6518	692760	727165	471233	630386	138900	22.0341	1.10709e+06	1.00103e+06	2199.53	703437	609601	86.6603
988.30734 Da 1059.74 s	17.66	987.3	LWS	UHPLC-ESI-QTOF	80%MeOH	C54H53O16P	988.306		LWS-UHPLC-ESI-QTOF-80%MeOH-17.66-987.30006	MS4		Unknown-17.66-987.30006	1	1	1	1	0	0	1	1	1	1	0	0	1	1	1	1	0	0	1	1	1	1	0	0	1	359.701	1.02629e+06	342218	592427	173.114
978.49537 Da 1059.96 s	17.67	977.488	LWS	UHPLC-ESI-QTOF	80%MeOH	C43H94O9S7	978.492		LWS-UHPLC-ESI-QTOF-80%MeOH-17.67-977.48809	MS4		Unknown-17.67-977.48809	1	1	1	1	0	0	112682	125772	121985	120146	6735.57	5.60614	20837.6	1	1	6946.52	12030	173.18	64385.4	1	1	21462.5	37172.4	173.197	1	1	1	1	0	0
764.36356 Da 1060.92 s	17.68	763.356	LWS	UHPLC-ESI-QTOF	80%MeOH	C39H56O15	764.36		LWS-UHPLC-ESI-QTOF-80%MeOH-17.68-763.35628	MS4		Unknown-17.68-763.35628	35861.2	89277.3	54841.7	59993.4	27078.1	45.1352	380861	477046	437354	431754	48336.4	11.1954	93182.3	115566	86918.1	98555.6	15061	15.2818	131487	157905	99200.7	129531	29400.9	22.698	289285	221495	1	170260	151294	88.8607
786.34503 Da 1060.93 s	17.68	785.338	LWS	UHPLC-ESI-QTOF	80%MeOH	C28H38N26OS	786.344		LWS-UHPLC-ESI-QTOF-80%MeOH-17.68-785.33775	MS4		Unknown-17.68-785.33775	17450.5	30172.7	24845	24156	6389.02	26.449	81496.4	104960	90974.1	92476.9	11803.8	12.7641	26294.3	28734.1	23965.4	26331.2	2384.54	9.05593	34697.2	37990.2	24199.8	32295.8	7201.99	22.3001	72922.2	69289	1	47404.1	41092.4	86.6855
720.37347 Da 1061.07 s	17.68	719.366	LWS	UHPLC-ESI-QTOF	80%MeOH	C38H56O13	720.37	C38H56O13_ PlaSMA ID-1929	C38H56O13_ PlaSMA ID-1929	MS3		Unknown-17.68-719.36619	178156	332862	277751	262923	78411.9	29.8231	1.27116e+06	1.7149e+06	1.44847e+06	1.47818e+06	223358	15.1104	344771	419668	317346	360595	52964.3	14.688	494923	540977	323238	453046	114751	25.3288	939195	769251	1	569482	500452	87.8784
720.27097 Da 1061.33 s	17.69	719.264	LWS	UHPLC-ESI-QTOF	80%MeOH	C39H45O11P	720.269		LWS-UHPLC-ESI-QTOF-80%MeOH-17.69-719.26369	MS4		Unknown-17.69-719.26369	1	1	1	1	0	0	1	1976.53	471.708	816.412	1031.89	126.393	494.624	1	1	165.541	284.994	172.159	1	453.569	1	151.856	261.291	172.064	464.382	831.225	546695	182663	315260	172.591
764.24354 Da 1061.38 s	17.69	763.236	LWS	UHPLC-ESI-QTOF	80%MeOH	C38H40N2O15	764.242		LWS-UHPLC-ESI-QTOF-80%MeOH-17.69-763.23626	MS4		Unknown-17.69-763.23626	198.463	1	1	66.821	114.005	170.613	1	1	1	1	0	0	1	1	1	1	0	0	1	1	1	1	0	0	1	1	159750	53250.5	92230.8	173.202
692.32230 Da 1062.17 s	17.7	691.315	LWS	UHPLC-ESI-QTOF	80%MeOH	C36H54O9P2	692.323		LWS-UHPLC-ESI-QTOF-80%MeOH-17.7-691.31502	MS4		Unknown-17.7-691.31502	1	1	1	1	0	0	1	1	239.181	80.3937	137.514	171.051	1	1	1	1	0	0	1	1	1	1	0	0	1	1	78963.3	26321.8	45588.9	173.199
738.30822 Da 1062.17 s	17.7	737.301	LWS	UHPLC-ESI-QTOF	80%MeOH	C40H52O9P2	738.307		LWS-UHPLC-ESI-QTOF-80%MeOH-17.7-737.30094	MS4		Unknown-17.7-737.30094	246.881	107.838	1	118.573	123.291	103.979	1	1	1	1	0	0	1	1	169.592	57.1974	97.3367	170.177	1	1	1	1	0	0	262.87	1	138067	46110.3	79637	172.71
692.41431 Da 1062.34 s	17.71	737.412	LWS	UHPLC-ESI-QTOF	80%MeOH	C33H57N8O6P	692.413		LWS-UHPLC-ESI-QTOF-80%MeOH-17.71-737.41229	MS4		Unknown-17.71-737.41229	22661.6	31886	35034.7	29860.8	6430.4	21.5346	131202	150505	182923	154877	26136.1	16.8754	193281	265474	199623	219459	39975.8	18.2156	190550	224477	200951	205326	17381.2	8.46517	131298	134826	1	88708.3	76843	86.6244
736.29352 Da 1062.42 s	17.71	735.286	LWS	UHPLC-ESI-QTOF	80%MeOH				LWS-UHPLC-ESI-QTOF-80%MeOH-17.71-735.28624	MS4		Unknown-17.71-735.28624	1	1	1	1	0	0	1	1	1	1	0	0	1	1	1	1	0	0	1	1	1	1	0	0	1	1	102473	34158.4	59162.4	173.2
736.40486 Da 1062.49 s	17.71	735.398	LWS	UHPLC-ESI-QTOF	80%MeOH				LWS-UHPLC-ESI-QTOF-80%MeOH-17.71-735.39758	MS4		Unknown-17.71-735.39758	22857.1	32813.6	37601.7	31090.8	7521.76	24.1929	108966	116516	99255.2	108246	8653.08	7.9939	172048	232655	177803	194169	33454	17.2293	152191	191428	167749	170456	19758.2	11.5914	103376	109688	1	71021.7	61586.7	86.7152
1486.79589 Da 1063.10 s	17.72	1485.79	LWS	UHPLC-ESI-QTOF	80%MeOH	C81H120N2O19P2	1486.79		LWS-UHPLC-ESI-QTOF-80%MeOH-17.72-1485.78861	MS4		Unknown-17.72-1485.78861	1	4537.17	4466.39	3001.52	2598.77	86.5817	1	1	1	1	0	0	1	166514	117605	94706.6	85585.5	90.369	164215	1	1	54739.1	94809.1	173.202	1	1374.47	1	458.825	792.975	172.828
1486.77994 Da 1063.30 s	17.72	1485.77	LWS	UHPLC-ESI-QTOF	80%MeOH	C74H107N18O11PS	1486.78		LWS-UHPLC-ESI-QTOF-80%MeOH-17.72-1485.77266	MS4		Unknown-17.72-1485.77266	1	1	1	1	0	0	79988.9	97668.5	132743	103467	26850.7	25.951	87604.2	1	1	29202.1	50577.7	173.199	430.989	1	1	144.33	248.254	172.005	1	1	1	1	0	0
1486.81235 Da 1063.39 s	17.72	1485.81	LWS	UHPLC-ESI-QTOF	80%MeOH	C71H110N18O15S	1486.81		LWS-UHPLC-ESI-QTOF-80%MeOH-17.72-1485.80507	MS4		Unknown-17.72-1485.80507	1364.71	1	1	455.571	787.34	172.825	1	1	1	1	0	0	1	1	1	1	0	0	1	215081	169517	128200	113337	88.4063	96731.9	91739.9	1	62824.3	54463.8	86.6922
750.38404 Da 1064.00 s	17.73	749.377	LWS	UHPLC-ESI-QTOF	80%MeOH	C39H58O14	750.381		LWS-UHPLC-ESI-QTOF-80%MeOH-17.73-749.37677	MS4		Unknown-17.73-749.37677	244784	419569	446291	370215	109445	29.5626	2.3113e+06	2.49771e+06	2.95166e+06	2.58689e+06	329367	12.7321	1.43989e+06	1.79452e+06	1.57878e+06	1.6044e+06	178700	11.1382	2.29491e+06	2.56102e+06	2.2901e+06	2.38201e+06	155049	6.50915	2.35718e+06	2244441	1035.56	1.53422e+06	1.32897e+06	86.622
850.31034 Da 1064.05 s	17.73	849.303	LWS	UHPLC-ESI-QTOF	80%MeOH	C52H51O7PS	850.308		LWS-UHPLC-ESI-QTOF-80%MeOH-17.73-849.30307	MS4		Unknown-17.73-849.30307	8293.18	12374.8	15425.5	12031.1	3578.54	29.744	97491.4	108494	120793	108926	11656.6	10.7014	28475.9	40138.3	31913.4	33509.2	5992.78	17.884	88560.7	95660.6	76752.4	86991.2	9551.31	10.9796	72399.3	46710.2	1	39703.5	36704.2	92.4458
750.26834 Da 1064.17 s	17.74	749.261	LWS	UHPLC-ESI-QTOF	80%MeOH	C38H39N8O7P	750.267		LWS-UHPLC-ESI-QTOF-80%MeOH-17.74-749.26106	MS4		Unknown-17.74-749.26106	1	1	410.373	137.458	236.352	171.945	1233.2	822.764	2271.23	1442.4	746.552	51.7576	471.443	680.33	441.344	531.039	130.163	24.511	2884.08	1894.01	1	1593.03	1464.91	91.9579	1	263.013	2.11035e+06	703537	1.21833e+06	173.173
910.42272 Da 1064.42 s	17.74	909.415	LWS	UHPLC-ESI-QTOF	80%MeOH	C44H67N2O16P	910.421		LWS-UHPLC-ESI-QTOF-80%MeOH-17.74-909.41544	MS4		Unknown-17.74-909.41544	27944.9	49222	46542.2	41236.4	11588.5	28.1026	206205	212184	195264	204551	8580.41	4.19476	195933	219863	219693	211830	13767.3	6.49921	172117	186554	198793	185821	13353	7.18592	141563	120242	133.467	87312.9	76248.5	87.3279
910.23730 Da 1064.59 s	17.74	909.23	LWS	UHPLC-ESI-QTOF	80%MeOH	C40H54N2O12P4S	910.234		LWS-UHPLC-ESI-QTOF-80%MeOH-17.74-909.23002	MS4		Unknown-17.74-909.23002	1	1	1	1	0	0	1	1	1	1	0	0	1	1	1	1	0	0	1	1	1	1	0	0	1	1	143368	47790	82773	173.201
772.24323 Da 1065.40 s	17.76	771.236	LWS	UHPLC-ESI-QTOF	80%MeOH	C39H40N4O11S	772.24		LWS-UHPLC-ESI-QTOF-80%MeOH-17.76-771.23596	MS4		Unknown-17.76-771.23596	1	1	1	1	0	0	1	1	1	1	0	0	1	1	1	1	0	0	110.369	1	1	37.4565	63.1445	168.581	1	1	223464	74488.8	129017	173.203
772.36728 Da 1065.58 s	17.76	771.36	LWS	UHPLC-ESI-QTOF	80%MeOH	C37H62N2O9P2S	772.364		LWS-UHPLC-ESI-QTOF-80%MeOH-17.76-771.36001	MS4		Unknown-17.76-771.36001	24269	36003.4	37308.1	32526.8	7181.21	22.0778	194721	204916	219184	206273	12287.6	5.95694	132867	198886	187752	173168	35342.8	20.4095	231243	252042	245225	242837	10603.3	4.36642	216015	213792	1	143269	124079	86.6054
706.39392 Da 1066.92 s	17.78	705.387	LWS	UHPLC-ESI-QTOF	80%MeOH	C38H58O12	706.391		LWS-UHPLC-ESI-QTOF-80%MeOH-17.78-705.38664	MS4		Unknown-17.78-705.38664	24981.7	34120.8	37713.3	32271.9	6564.09	20.3399	483827	562306	541920	529351	40721.1	7.69265	397215	632704	482734	504218	119205	23.6416	909681	1.08922e+06	985610	994837	90124.3	9.0592	722073	665428	1	462501	401537	86.8186
706.29741 Da 1067.14 s	17.79	705.29	LWS	UHPLC-ESI-QTOF	80%MeOH	C29H38N16O4S	706.298		LWS-UHPLC-ESI-QTOF-80%MeOH-17.79-705.29014	MS4		Unknown-17.79-705.29014	1	1	1	1	0	0	1	1	334.934	112.311	192.797	171.663	1	1	1	1	0	0	1	384.475	1	128.825	221.4	171.861	1	881.782	657625	219503	379425	172.857
842.46959 Da 1067.35 s	17.79	841.462	LWS	UHPLC-ESI-QTOF	80%MeOH	C35H54N24S	842.468		LWS-UHPLC-ESI-QTOF-80%MeOH-17.79-841.46231	MS4		Unknown-17.79-841.46231	10520.6	11506.3	14932.9	12319.9	2315.94	18.7984	4198.28	2432.55	5334.9	3988.57	1462.5	36.6671	87193.8	121812	95721.1	101576	18036.3	17.7565	105612	127598	118023	117078	11023.5	9.41553	75811.6	66320.9	1	47377.8	41303.1	87.178
724.40620 Da 1068.33 s	17.81	723.399	LWS	UHPLC-ESI-QTOF	80%MeOH	C31H57N12O4PS	724.407		LWS-UHPLC-ESI-QTOF-80%MeOH-17.81-723.39892	MS4		Unknown-17.81-723.39892	2797.48	6840.44	6403.93	5347.28	2218.95	41.4968	27379	36398.5	40992.4	34923.3	6925.57	19.8308	7990.83	24571.5	13884	15482.1	8405.05	54.2888	74350.4	77108.5	69704.3	73721.1	3741.96	5.07584	112945	133643	1	82196.4	71931.7	87.512
884.48046 Da 1069.62 s	17.83	883.473	LWS	UHPLC-ESI-QTOF	80%MeOH	C34H65N18O6PS	884.478		LWS-UHPLC-ESI-QTOF-80%MeOH-17.83-883.47318	MS4		Unknown-17.83-883.47318	2058.11	2239.82	2374.57	2224.17	158.807	7.14008	5362.71	5095.4	5606.83	5354.98	255.802	4.77689	30878.4	69283.6	30595.4	43585.8	22255.4	51.0611	34012.8	58466.7	34616.4	42365.3	13947.5	32.9219	16426.5	17323.9	1	11250.5	9752.66	86.6866
852.45275 Da 1072.05 s	17.87	851.445	LWS	UHPLC-ESI-QTOF	80%MeOH	C44H68O16	852.449		LWS-UHPLC-ESI-QTOF-80%MeOH-17.87-851.44547	MS4		Unknown-17.87-851.44547	24443.6	34520.5	45617.8	34860.6	10591.2	30.3816	195493	216498	236304	216098	20408.3	9.44398	163477	183558	160969	169335	12381.6	7.31191	200239	214822	191598	202220	11738.3	5.80475	200064	174525	1	124863	108885	87.2036
850.43773 Da 1072.06 s	17.87	895.436	LWS	UHPLC-ESI-QTOF	80%MeOH	C39H74N6O4S5	850.436		LWS-UHPLC-ESI-QTOF-80%MeOH-17.87-895.43612	MS4		Unknown-17.87-895.43612	100677	157337	179858	145957	40798.6	27.9525	602046	649411	746804	666087	73805.9	11.0805	515914	602402	525208	547841	47478.8	8.66651	647648	681420	622486	650518	29571.5	4.54585	619901	553779	519.037	391400	340123	86.8992
852.29290 Da 1072.34 s	17.87	851.286	LWS	UHPLC-ESI-QTOF	80%MeOH	C46H50N2O10P2	852.293		LWS-UHPLC-ESI-QTOF-80%MeOH-17.87-851.28562	MS4		Unknown-17.87-851.28562	1	1	1	1	0	0	1	1	1	1	0	0	1	1	1	1	0	0	1	1	1	1	0	0	1	1	180227	60076.4	104054	173.202
896.26349 Da 1072.51 s	17.88	895.256	LWS	UHPLC-ESI-QTOF	80%MeOH	C43H60O8S6	896.26		LWS-UHPLC-ESI-QTOF-80%MeOH-17.88-895.25621	MS4		Unknown-17.88-895.25621	1	1	1	1	0	0	1	423.464	1	141.821	243.91	171.984	1	1	510.58	170.86	294.206	172.191	1	1	1	1	0	0	367.548	373.5	594518	198420	343031	172.882
1486.81390 Da 1075.25 s	17.92	1485.81	LWS	UHPLC-ESI-QTOF	80%MeOH	C67H103N30O6PS	1486.81		LWS-UHPLC-ESI-QTOF-80%MeOH-17.92-1485.80662	MS4		Unknown-17.92-1485.80662	5396.14	894.871	1	2097.34	2891.59	137.87	1	1	1	1	0	0	1	1	1	1	0	0	1	1	318815	106272	184068	173.203	219498	204841	1	141447	122715	86.7568
706.39399 Da 1075.35 s	17.92	705.387	LWS	UHPLC-ESI-QTOF	80%MeOH	C38H58O12	706.391	Unknown _carbon number 38_ PlaSMA ID-1902	Unknown _carbon number 38_ PlaSMA ID-1902	MS3		Unknown-17.92-705.38671	277238	411160	386779	358392	71331.3	19.9031	2.34989e+06	2.46114e+06	2.50267e+06	2.4379e+06	78994.9	3.24028	1.63456e+06	1.90892e+06	1.73871e+06	1.76073e+06	138498	7.86597	2.41493e+06	2.64592e+06	2.3845e+06	2.48178e+06	142958	5.7603	2.40791e+06	2203807	1	1.53724e+06	1.33519e+06	86.8566
1486.77956 Da 1075.46 s	17.92	1485.77	LWS	UHPLC-ESI-QTOF	80%MeOH	C64H99N34O3PS2	1486.78		LWS-UHPLC-ESI-QTOF-80%MeOH-17.92-1485.77228	MS4		Unknown-17.92-1485.77228	1	1	1	1	0	0	148796	172621	189320	170246	20366	11.9627	187198	1	217.737	62472.2	108016	172.902	1	1	1	1	0	0	1	1	1	1	0	0
850.30971 Da 1075.54 s	17.93	849.302	LWS	UHPLC-ESI-QTOF	80%MeOH	C45H51N6O5PS2	850.309		LWS-UHPLC-ESI-QTOF-80%MeOH-17.93-849.30244	MS4		Unknown-17.93-849.30244	12331.2	16300.5	18603.1	15744.9	3172.65	20.1503	104930	111885	111614	109477	3939.73	3.5987	38483.6	77326	42065.4	52625	21466.5	40.7915	100298	103842	65827.3	89989	20999.6	23.3357	79198.3	64712.6	1	47970.6	42169.6	87.9071
1486.79927 Da 1075.62 s	17.93	1485.79	LWS	UHPLC-ESI-QTOF	80%MeOH	C75H116N12O13P2S	1486.8		LWS-UHPLC-ESI-QTOF-80%MeOH-17.93-1485.792	MS4		Unknown-17.93-1485.792	1	7644.54	7473.06	5039.54	4364.34	86.6021	1	1	1	1	0	0	1	330685	217534	182740	168065	91.9697	316415	396665	1	237694	209722	88.2321	1	1	1	1	0	0
1486.44726 Da 1075.73 s	17.93	1485.44	LWS	UHPLC-ESI-QTOF	80%MeOH	C69H59N28O9PS	1486.45		LWS-UHPLC-ESI-QTOF-80%MeOH-17.93-1485.43998	MS4		Unknown-17.93-1485.43998	1	1	1	1	0	0	1	1	1	1	0	0	1	1	1	1	0	0	1	1	1	1	0	0	1	1	160182	53394.5	92480.3	173.202
750.26872 Da 1075.89 s	17.93	749.261	LWS	UHPLC-ESI-QTOF	80%MeOH	C34H30N20S	750.268		LWS-UHPLC-ESI-QTOF-80%MeOH-17.93-749.26144	MS4		Unknown-17.93-749.26144	1	1	622.304	208.101	358.71	172.373	1	1	486.295	162.765	280.185	172.141	1	1	1	1	0	0	1	1	1	1	0	0	1	1	771282	257095	445299	173.204
670.32173 Da 1075.91 s	17.93	705.29	LWS	UHPLC-ESI-QTOF	80%MeOH				LWS-UHPLC-ESI-QTOF-80%MeOH-17.93-705.28979	MS4		Unknown-17.93-705.28979	1	1	1	1	0	0	1110.05	1	2868.2	1326.42	1445.79	109	1	2379.78	1	793.926	1373.39	172.987	1	953.123	2414.53	1122.89	1215.69	108.265	1232.33	1	2.06057e+06	687269	1.18932e+06	173.05
692.41485 Da 1076.21 s	17.94	737.413	LWS	UHPLC-ESI-QTOF	80%MeOH	C38H60O11	692.412	Bayogenin base + O-HexA_ PlaSMA ID-1962	Bayogenin base + O-HexA_ PlaSMA ID-1962	MS2	GMMCESHTNIUAQD-UHFFFAOYSA-N	GMMCESHTNIUAQD-UHFFFAOYSA-N	114908	142998	151930	136612	19319.5	14.1418	370643	406208	439074	405308	34224	8.44395	682123	891614	645555	739764	132771	17.9478	651821	764028	671426	695759	59930.7	8.61372	437470	451502	534.926	296502	256411	86.4787
704.37894 Da 1076.28 s	17.94	749.377	LWS	UHPLC-ESI-QTOF	80%MeOH	C38H56O12	704.376		LWS-UHPLC-ESI-QTOF-80%MeOH-17.94-749.3769	MS4		Unknown-17.94-749.3769	95491.6	149923	134767	126727	28092.4	22.1676	884398	957056	1.00441e+06	948620	60446.5	6.37205	603263	709976	627520	646920	55938.6	8.64691	875140	985908	879223	913424	62806.4	6.87593	891506	843365	1	578290	501392	86.7024
772.24203 Da 1077.11 s	17.95	771.235	LWS	UHPLC-ESI-QTOF	80%MeOH	C34H37N12O6PS	772.241		LWS-UHPLC-ESI-QTOF-80%MeOH-17.95-771.23476	MS4		Unknown-17.95-771.23476	241.311	1	1	81.1035	138.743	171.069	1	1	1	1	0	0	1	1	1	1	0	0	1	1	1	1	0	0	1	1	242825	80942.4	140195	173.203
706.39410 Da 1083.99 s	18.07	705.387	LWS	UHPLC-ESI-QTOF	80%MeOH	C38H58O12	706.391	Unknown _carbon number 38_ PlaSMA ID-1902	Unknown _carbon number 38_ PlaSMA ID-1902	MS3		Unknown-18.07-705.38682	122258	199271	186170	169233	41205.6	24.3485	980894	1.02709e+06	991351	999780	24225.6	2.42309	634797	713667	648549	665671	42131	6.32911	719198	761744	642802	707915	60268.6	8.51354	924129	836365	1	586832	510101	86.9246
706.29729 Da 1084.31 s	18.07	705.29	LWS	UHPLC-ESI-QTOF	80%MeOH	C35H42N6O10	706.295		LWS-UHPLC-ESI-QTOF-80%MeOH-18.07-705.29001	MS4		Unknown-18.07-705.29001	1	1	1	1	0	0	519.138	1	1673.29	731.142	856.064	117.086	1	411.44	1	137.813	236.967	171.948	805.003	1	1	269.001	464.191	172.561	613.185	353.324	774786	258584	447044	172.881
1486.81191 Da 1084.87 s	18.08	1485.8	LWS	UHPLC-ESI-QTOF	80%MeOH	C75H129N2O19P3S	1486.81		LWS-UHPLC-ESI-QTOF-80%MeOH-18.08-1485.80463	MS4		Unknown-18.08-1485.80463	4934.16	54.1057	1	1663.09	2832.95	170.343	1	1	1	1	0	0	1	1	1	1	0	0	1	188648	150813	113154	99802.5	88.2008	233242	192747	366.503	142119	124419	87.5462
1486.79752 Da 1085.06 s	18.08	1485.79	LWS	UHPLC-ESI-QTOF	80%MeOH	C78H114N6O22	1486.8		LWS-UHPLC-ESI-QTOF-80%MeOH-18.08-1485.79024	MS4		Unknown-18.08-1485.79024	1	9831.2	9363.11	6398.44	5545.29	86.6662	1	1	1	1	0	0	1	128261	86985.1	71749.2	65473.5	91.2534	172505	1	1	57502.4	99595.4	173.202	1	1	1	1	0	0
1486.44573 Da 1085.18 s	18.09	1485.44	LWS	UHPLC-ESI-QTOF	80%MeOH	C79H82N2O19P4	1486.44		LWS-UHPLC-ESI-QTOF-80%MeOH-18.09-1485.43846	MS4		Unknown-18.09-1485.43846	299.434	310.4	1	203.611	175.552	86.2193	1	1	1	1	0	0	1	1	1	1	0	0	1	1	133.9	45.3	76.7299	169.382	1	1	176843	58948.3	102100	173.202
1486.78008 Da 1085.24 s	18.09	1485.77	LWS	UHPLC-ESI-QTOF	80%MeOH	C76H117N10O12P3S	1486.78		LWS-UHPLC-ESI-QTOF-80%MeOH-18.09-1485.7728	MS4		Unknown-18.09-1485.7728	1	1	1	1	0	0	166993	201019	219018	195677	26420.5	13.5021	75075.7	1	1	25025.9	43344.4	173.198	1	1	1	1	0	0	1	1	1	1	0	0
836.33113 Da 1086.17 s	18.1	835.324	LWS	UHPLC-ESI-QTOF	80%MeOH	C44H44N12O4S	836.332		LWS-UHPLC-ESI-QTOF-80%MeOH-18.1-835.32386	MS4		Unknown-18.1-835.32386	14745.9	19862.8	24889.3	19832.7	5071.82	25.5731	96459.9	126124	142427	121670	23305.1	19.1543	28802.6	68884.9	31494.3	43060.6	22405	52.0313	133664	144758	110764	129729	17335.7	13.3631	113033	99389.2	1	70807.7	61698.7	87.1356
738.30982 Da 1086.22 s	18.1	737.303	LWS	UHPLC-ESI-QTOF	80%MeOH	C40H52O9P2	738.307		LWS-UHPLC-ESI-QTOF-80%MeOH-18.1-737.30254	MS4		Unknown-18.1-737.30254	1	1	470.852	157.617	271.269	172.106	1	783.098	1	261.699	451.545	172.543	1	415.254	1892.02	769.425	994.016	129.189	1205.22	652.16	3542.61	1799.99	1534.27	85.2376	1	1	2.5918e+06	863935	1.49638e+06	173.205
1472.80100 Da 1086.25 s	18.1	1471.79	LWS	UHPLC-ESI-QTOF	80%MeOH	C70H105N24O8PS	1472.8		LWS-UHPLC-ESI-QTOF-80%MeOH-18.1-1471.79372	MS4		Unknown-18.1-1471.79372	1	1	1	1	0	0	372204	503639	601504	492449	115059	23.3647	148346	1	1	49449.3	85647	173.202	1	1	1	1	0	0	231.326	1	1	77.7754	132.979	170.978
1472.81764 Da 1086.43 s	18.11	1471.81	LWS	UHPLC-ESI-QTOF	80%MeOH	C72H110N22O6P2S	1472.82		LWS-UHPLC-ESI-QTOF-80%MeOH-18.11-1471.81037	MS4		Unknown-18.11-1471.81037	1	1	23853.2	7951.73	13771.1	173.183	1	1	1	1	0	0	1	334267	168994	167754	167136	99.6318	659231	1	1	219744	380606	173.204	1	1	1	1	0	0
692.41477 Da 1086.44 s	18.11	737.413	LWS	UHPLC-ESI-QTOF	80%MeOH	C38H60O11	692.412	Bayogenin base + O-HexA_ PlaSMA ID-1962	Bayogenin base + O-HexA_ PlaSMA ID-1962	MS2	GMMCESHTNIUAQD-UHFFFAOYSA-N	GMMCESHTNIUAQD-UHFFFAOYSA-N	450708	661486	692881	601692	131694	21.8873	2.2291e+06	2.54959e+06	2.78605e+06	2.52158e+06	279530	11.0855	1.42612e+06	2.07142e+06	1.48977e+06	1.66243e+06	355617	21.3913	2.69909e+06	3.04659e+06	2.66885e+06	2.80484e+06	209906	7.48372	2.57465e+06	2526139	6167.17	1.70232e+06	1.46911e+06	86.3006
1472.46674 Da 1086.59 s	18.11	1471.46	LWS	UHPLC-ESI-QTOF	80%MeOH	C69H61N28O8PS	1472.47		LWS-UHPLC-ESI-QTOF-80%MeOH-18.11-1471.45947	MS4		Unknown-18.11-1471.45947	1	1	1	1	0	0	1	1	1	1	0	0	1	1	1	1	0	0	1	1	1	1	0	0	1	631.923	579546	193393	334418	172.922
1426.82751 Da 1086.76 s	18.11	1471.82	LWS	UHPLC-ESI-QTOF	80%MeOH	C74H129N2O16P3S	1426.82		LWS-UHPLC-ESI-QTOF-80%MeOH-18.11-1471.82479	MS4		Unknown-18.11-1471.82479	13057	25946.1	1	13001.4	12972.6	99.779	1	1	1	1	0	0	1	1	1	1	0	0	1	783750	632887	472213	415846	88.0632	667755	638400	1611.01	435922	376411	86.3482
692.32445 Da 1086.92 s	18.12	691.317	LWS	UHPLC-ESI-QTOF	80%MeOH	C34H40N14OS	692.322		LWS-UHPLC-ESI-QTOF-80%MeOH-18.12-691.31717	MS4		Unknown-18.12-691.31717	1	1	212.963	71.6544	122.377	170.788	1	1	1	1	0	0	1	1	1	1	0	0	1	1	1	1	0	0	1	1	318739	106247	184023	173.203
1028.52730 Da 1090.55 s	18.18	1027.52	LWS	UHPLC-ESI-QTOF	80%MeOH	C55H81O16P	1028.52		LWS-UHPLC-ESI-QTOF-80%MeOH-18.18-1027.52002	MS4		Unknown-18.18-1027.52002	2215.98	4697.35	3407.82	3440.38	1241.01	36.0717	1	1	1	1	0	0	1	28878.3	38011.2	22296.8	19841.4	88.9874	381737	389138	243757	338211	81883.3	24.2107	628076	875872	1529.77	501826	450636	89.7993
1028.51761 Da 1090.72 s	18.18	1027.51	LWS	UHPLC-ESI-QTOF	80%MeOH	C38H64N26O7S	1028.52		LWS-UHPLC-ESI-QTOF-80%MeOH-18.18-1027.51033	MS4		Unknown-18.18-1027.51033	1	1	1	1	0	0	95059.2	90939.2	109307	98435	9637.89	9.79111	17657.3	1	1	5886.45	10193.9	173.176	1	1	1	1	0	0	1	1	1	1	0	0
810.44203 Da 1102.92 s	18.38	809.435	LWS	UHPLC-ESI-QTOF	80%MeOH	C43H62N4O11	810.44		LWS-UHPLC-ESI-QTOF-80%MeOH-18.38-809.43475	MS4		Unknown-18.38-809.43475	30976.9	47298.6	55227.5	44501	12365	27.7858	401320	431455	591433	474736	102180	21.5234	126335	207173	193713	175740	43312.3	24.6456	409281	451950	417943	426391	22554.1	5.28954	444617	484995	822.084	310145	268641	86.6179
706.39456 Da 1103.77 s	18.4	705.387	LWS	UHPLC-ESI-QTOF	80%MeOH	C38H58O12	706.391	Unknown _carbon number 38_ PlaSMA ID-1902	Unknown _carbon number 38_ PlaSMA ID-1902	MS3		Unknown-18.4-705.38728	7223.96	11111.6	12062.9	10132.8	2563.67	25.3006	43559.7	82306.3	70768.8	65544.9	19894.5	30.3525	28052.3	42384.8	37536	35991	7290.1	20.2553	106750	138603	95874.4	113742	22205.6	19.5227	233644	205225	901.538	146590	126968	86.6141
810.30143 Da 1103.83 s	18.4	809.294	LWS	UHPLC-ESI-QTOF	80%MeOH	C43H47N4O10P	810.302		LWS-UHPLC-ESI-QTOF-80%MeOH-18.4-809.29415	MS4		Unknown-18.4-809.29415	1	1	1	1	0	0	1	336.175	1	112.725	193.513	171.669	1	1	1	1	0	0	1	1	1	1	0	0	1	1	424399	141467	245026	173.204
680.41491 Da 1105.09 s	18.42	679.408	LWS	UHPLC-ESI-QTOF	80%MeOH	C38H56N4O7	680.413		LWS-UHPLC-ESI-QTOF-80%MeOH-18.42-679.40763	MS4		Unknown-18.42-679.40763	27538.9	27595.4	37979.8	31038	6011.8	19.3692	24300.4	23030.3	30126.3	25819	3783.87	14.6554	333614	445802	280929	353448	84207.1	23.8245	311500	368102	283898	321167	42926.2	13.3657	265345	262530	1	175958	152390	86.6057
680.32727 Da 1105.18 s	18.42	679.32	LWS	UHPLC-ESI-QTOF	80%MeOH	C35H49N6O4PS	680.326		LWS-UHPLC-ESI-QTOF-80%MeOH-18.42-679.32	MS4		Unknown-18.42-679.32	1	1	1	1	0	0	1	1	1	1	0	0	1	452.856	1	151.619	260.879	172.063	1	1	1	1	0	0	1	1	214401	71467.5	123784	173.203
662.36799 Da 1105.32 s	18.42	661.361	LWS	UHPLC-ESI-QTOF	80%MeOH	C36H54O11	662.365		LWS-UHPLC-ESI-QTOF-80%MeOH-18.42-661.36071	MS4		Unknown-18.42-661.36071	6306.67	4745.6	4111.56	5054.61	1129.71	22.35	54553.4	66799.4	50493.4	57282.1	8488.54	14.8188	48582.9	101615	92895.4	81031.1	28437.2	35.0942	128110	167324	171356	155597	23889.5	15.3535	78300	64029.5	1	47443.5	41701.4	87.8969
792.39373 Da 1106.06 s	18.43	791.386	LWS	UHPLC-ESI-QTOF	80%MeOH	C45H62O8P2	792.39		LWS-UHPLC-ESI-QTOF-80%MeOH-18.43-791.38646	MS4		Unknown-18.43-791.38646	5253.69	10953.2	8736.67	8314.53	2873.13	34.5555	106166	126835	136413	123138	15458.8	12.5541	21059.3	27816.6	27091.4	25322.4	3709.78	14.6502	37223.8	38861.5	33999.6	36695	2473.71	6.74129	68352.7	36389.4	1	34914.4	34199.7	97.9532
836.38549 Da 1106.09 s	18.43	835.378	LWS	UHPLC-ESI-QTOF	80%MeOH	C40H60N4O13S	836.386		LWS-UHPLC-ESI-QTOF-80%MeOH-18.43-835.37821	MS4		Unknown-18.43-835.37821	8545.49	21012.2	18475.8	16011.2	6588.67	41.1505	194000	233535	253357	226964	30219.2	13.3146	36649.9	70274.1	47967.6	51630.5	17108.7	33.1368	94238.4	91791.5	81293.9	89107.9	6876.83	7.71742	131301	100411	1	77237.6	68649	88.8802
836.23349 Da 1106.33 s	18.44	835.226	LWS	UHPLC-ESI-QTOF	80%MeOH	C36H28N20O4S	836.232		LWS-UHPLC-ESI-QTOF-80%MeOH-18.44-835.22622	MS4		Unknown-18.44-835.22622	1	1	1	1	0	0	124.771	1	1	42.257	71.4592	169.106	1	1	1	1	0	0	1	1	1	1	0	0	1	1	110110	36704.1	63571.6	173.2
740.40014 Da 1109.46 s	18.49	739.393	LWS	UHPLC-ESI-QTOF	80%MeOH	C29H48N20O2S	740.398		LWS-UHPLC-ESI-QTOF-80%MeOH-18.49-739.39286	MS4		Unknown-18.49-739.39286	6874.04	15559.8	14301.6	12245.1	4693.85	38.3324	72753.9	116267	111243	100088	23804.9	23.784	24600	81332.9	34199.4	46710.8	30365.4	65.0072	222536	206535	183096	204056	19836.9	9.72132	237706	228683	702.441	155697	134305	86.2605
694.39418 Da 1115.18 s	18.59	693.387	LWS	UHPLC-ESI-QTOF	80%MeOH	C37H58O12	694.391		LWS-UHPLC-ESI-QTOF-80%MeOH-18.59-693.38691	MS4		Unknown-18.59-693.38691	83416	113028	127190	107878	22337	20.7058	235349	301464	300073	278962	37776.5	13.5418	325998	488292	266778	360356	114684	31.8252	453143	606005	387537	482228	112100	23.2463	372084	367317	1	246467	213459	86.6076
694.30232 Da 1115.79 s	18.6	693.295	LWS	UHPLC-ESI-QTOF	80%MeOH	C37H47N2O9P	694.301		LWS-UHPLC-ESI-QTOF-80%MeOH-18.6-693.29505	MS4		Unknown-18.6-693.29505	289.238	1	1	97.0794	166.414	171.421	1	1	101.339	34.4462	57.9305	168.177	1	812.945	1	271.648	468.777	172.567	777.295	578.54	1	452.278	403.256	89.1609	1	1	289475	96492.3	167128	173.203
754.41703 Da 1123.43 s	18.72	753.41	LWS	UHPLC-ESI-QTOF	80%MeOH	C34H54N14O4S	754.416		LWS-UHPLC-ESI-QTOF-80%MeOH-18.72-753.40975	MS4		Unknown-18.72-753.40975	4657.1	13902.5	13249	10602.9	5159.55	48.6618	25821.9	42417.8	47145.6	38461.8	11198.8	29.1167	10146.2	31605.5	17096	19615.9	10949.4	55.8188	104825	108163	86042.2	99676.8	11925.2	11.9639	105846	122218	1	76021.7	66342.8	87.2683
792.39498 Da 1124.65 s	18.74	791.388	LWS	UHPLC-ESI-QTOF	80%MeOH	C42H56N4O11	792.393		LWS-UHPLC-ESI-QTOF-80%MeOH-18.74-791.3877	MS4		Unknown-18.74-791.3877	11290	17572.1	18874.4	15912.2	4055.56	25.4872	255144	293066	296616	281609	22987.7	8.16298	185107	287764	235935	236269	51329.3	21.725	390934	446441	345284	394220	50658.3	12.8503	398557	354789	1	251116	218570	87.0396
792.26178 Da 1125.36 s	18.76	791.255	LWS	UHPLC-ESI-QTOF	80%MeOH	C39H32N14O6	792.262		LWS-UHPLC-ESI-QTOF-80%MeOH-18.76-791.25451	MS4		Unknown-18.76-791.25451	1	1	1	1	0	0	1	1	1	1	0	0	1	1	1	1	0	0	1	1	1	1	0	0	1	1	292001	97334.3	168586	173.203
722.31949 Da 1126.86 s	18.78	721.312	LWS	UHPLC-ESI-QTOF	80%MeOH	C29H47N12O6PS	722.319		LWS-UHPLC-ESI-QTOF-80%MeOH-18.78-721.31221	MS4		Unknown-18.78-721.31221	1	1	1	1	0	0	1	1	1	1	0	0	1	1	1	1	0	0	1	1	1	1	0	0	1	1	58040.3	19347.4	33509	173.196
788.39788 Da 1126.96 s	18.78	787.391	LWS	UHPLC-ESI-QTOF	80%MeOH	C33H48N20O2S	788.398		LWS-UHPLC-ESI-QTOF-80%MeOH-18.78-787.39061	MS4		Unknown-18.78-787.39061	3211.62	4210.76	4258.86	3893.75	591.229	15.1841	19012.7	17739.3	21088.4	19280.2	1690.46	8.76787	79100.5	104925	87304.8	90443.4	13195.2	14.5894	49140.5	81814.9	65685.9	65547.1	16337.6	24.925	23771.3	22175	1	15315.8	13287	86.7536
720.41159 Da 1127.01 s	18.78	719.404	LWS	UHPLC-ESI-QTOF	80%MeOH				LWS-UHPLC-ESI-QTOF-80%MeOH-18.78-719.40432	MS4		Unknown-18.78-719.40432	8931.46	10169.7	10081.8	9727.65	690.923	7.10267	41869.4	42027.8	53388.7	45761.9	6605.41	14.4343	146477	226962	172253	181897	41100.1	22.5952	128871	159983	122226	137027	20156.8	14.7101	72762.9	71052.8	1	47938.9	41524.2	86.6191
676.41979 Da 1127.04 s	18.78	721.418	LWS	UHPLC-ESI-QTOF	80%MeOH	C38H60O10	676.417		LWS-UHPLC-ESI-QTOF-80%MeOH-18.78-721.41765	MS4		Unknown-18.78-721.41765	7673.67	10312.6	12100.9	10029	2227.19	22.2074	43218.3	51011.9	74132.2	56120.8	16077.7	28.6485	212928	323205	235290	257141	58295.2	22.6705	177494	216793	173120	189136	24051.7	12.7167	74766.5	70901.9	101.405	48589.9	42036.7	86.5132
812.45931 Da 1129.05 s	18.82	811.452	LWS	UHPLC-ESI-QTOF	80%MeOH	C41H69N2O12P	812.457		LWS-UHPLC-ESI-QTOF-80%MeOH-18.82-811.45204	MS4		Unknown-18.82-811.45204	6273.1	11484	14744.4	10833.9	4272.93	39.4405	2718.34	3112.27	510.34	2113.65	1402.41	66.35	38335.2	73857.3	63751.3	58647.9	18302.7	31.2077	134154	187059	165673	162295	26614.2	16.3986	180548	137123	1	105891	94238.7	88.9961
972.31720 Da 1133.17 s	18.89	971.31	LWS	UHPLC-ESI-QTOF	80%MeOH	C49H52N2O19	972.315		LWS-UHPLC-ESI-QTOF-80%MeOH-18.89-971.30992	MS4		Unknown-18.89-971.30992	1	1	1	1	0	0	1	1	1	1	0	0	1	1	1	1	0	0	1	1	1	1	0	0	1	1	500095	166699	288729	173.204
972.53602 Da 1133.20 s	18.89	971.527	LWS	UHPLC-ESI-QTOF	80%MeOH	C49H77N6O12P	972.532		LWS-UHPLC-ESI-QTOF-80%MeOH-18.89-971.52701	MS4		Unknown-18.89-971.52701	53331.5	90345.3	107774	83817	27802.2	33.1702	19210.3	20966.6	31716.5	23964.5	6770.67	28.253	390435	671987	404293	488905	158705	32.4612	777172	917934	785849	826985	78883.4	9.53867	558193	513173	1	357122	310094	86.8314
1853.06217 Da 1133.23 s	18.89	925.524	LWS	UHPLC-ESI-QTOF	80%MeOH	C90H39NO43S	1853.06		LWS-UHPLC-ESI-QTOF-80%MeOH-18.89-925.52381	MS4		Unknown-18.89-925.52381	1039.5	507.685	2561.76	1369.65	1066.09	77.8368	836.982	1	513.517	450.5	421.539	93.5714	21340.1	82576.9	26854.8	43590.6	33875.5	77.713	113601	156172	115361	128378	24086.3	18.762	59771.1	53986.5	1	37919.6	32965.6	86.9355
2779.60395 Da 1133.34 s	18.89	1388.79	LWS	UHPLC-ESI-QTOF	80%MeOH				LWS-UHPLC-ESI-QTOF-80%MeOH-18.89-1388.7947	MS4		Unknown-18.89-1388.7947	1	1	1	1	0	0	1	1	1	1	0	0	1	18691.7	7463.65	8718.79	9408.36	107.909	61910.6	88071.8	1	49994.5	45228.4	90.4669	1	11417	224.59	3880.86	6527.45	168.196
690.30787 Da 1135.99 s	18.93	689.301	LWS	UHPLC-ESI-QTOF	80%MeOH	C33H42N10O5S	690.305		LWS-UHPLC-ESI-QTOF-80%MeOH-18.93-689.30059	MS4		Unknown-18.93-689.30059	1	1	148.015	50.005	84.8792	169.741	1	1	1	1	0	0	130.653	1	1	44.2177	74.8553	169.288	1	1	1	1	0	0	1	1	262093	87364.9	151319	173.203
690.39896 Da 1136.18 s	18.94	689.392	LWS	UHPLC-ESI-QTOF	80%MeOH	C38H58O11	690.396		LWS-UHPLC-ESI-QTOF-80%MeOH-18.94-689.39169	MS4		Unknown-18.94-689.39169	10875.5	6232.18	12267.2	9791.62	3160.13	32.2738	170502	176621	188199	178441	8987.87	5.03689	254129	387327	320433	320629	66599.2	20.7714	438260	533457	448295	473337	52306.2	11.0505	321143	305648	1	208931	181104	86.6815
734.38970 Da 1138.92 s	18.98	733.382	LWS	UHPLC-ESI-QTOF	80%MeOH				LWS-UHPLC-ESI-QTOF-80%MeOH-18.98-733.38242	MS4		Unknown-18.98-733.38242	4215.56	5588.08	6577.05	5460.23	1185.92	21.7193	47545	75461.2	71651.8	64886	15138.1	23.3302	51543.8	116567	83004.7	83705.1	32517.2	38.8473	107593	139934	115867	121131	16800.8	13.8699	66060	61639.3	1	42566.8	36929.3	86.756
736.40423 Da 1138.98 s	18.98	735.397	LWS	UHPLC-ESI-QTOF	80%MeOH	C29H52N16O5S	736.402		LWS-UHPLC-ESI-QTOF-80%MeOH-18.98-735.39696	MS4		Unknown-18.98-735.39696	3024.88	4446.82	4951.08	4140.92	998.868	24.1219	33082.1	39933.9	50444	41153.3	8744.93	21.2496	39843.9	85915.7	61003.2	62254.3	23061.4	37.0439	80822.3	98249.9	80468.2	86513.4	10165.6	11.7503	35510.7	32139.1	1	22550.3	19600.9	86.9208
792.39476 Da 1139.60 s	18.99	791.387	LWS	UHPLC-ESI-QTOF	80%MeOH	C41H60O15	792.391		LWS-UHPLC-ESI-QTOF-80%MeOH-18.99-791.38749	MS4		Unknown-18.99-791.38749	9774.52	12052.3	9219.5	10348.8	1501.17	14.5058	178771	203894	176643	186436	15156.2	8.12944	184247	280076	217267	227197	48680	21.4264	352829	390592	307983	350468	41355.2	11.8	340146	289782	1	209976	183579	87.4285
792.25966 Da 1139.74 s	19	791.252	LWS	UHPLC-ESI-QTOF	80%MeOH	C41H42N6O7P2	792.258		LWS-UHPLC-ESI-QTOF-80%MeOH-19-791.25238	MS4		Unknown-19-791.25238	1	1	360.194	120.731	207.381	171.77	1	1	1	1	0	0	129.716	1	1	43.9053	74.3142	169.26	1	1	1	1	0	0	1	1	233196	77732.6	134635	173.203
748.40575 Da 1139.77 s	19	747.398	LWS	UHPLC-ESI-QTOF	80%MeOH	C39H61N2O10P	748.405		LWS-UHPLC-ESI-QTOF-80%MeOH-19-747.39847	MS4		Unknown-19-747.39847	1324.94	2562	1926.91	1937.95	618.603	31.9204	32190.9	37048.2	31402.5	33547.2	3057.49	9.11398	32013.2	59972.2	35733	42572.8	15182.7	35.6629	76916.8	88164.3	69434.3	78171.8	9427.85	12.0604	76381.1	65036.6	1	47139.6	41215.4	87.4327
722.32051 Da 1146.63 s	19.11	721.313	LWS	UHPLC-ESI-QTOF	80%MeOH	C42H46N2O9	722.319		LWS-UHPLC-ESI-QTOF-80%MeOH-19.11-721.31324	MS4		Unknown-19.11-721.31324	1	1	1	1	0	0	80.7609	1	1	27.587	46.05	166.927	1	1	1	1	0	0	445.889	1	1	149.296	256.857	172.045	1	1	204328	68110.1	117968	173.203
676.41979 Da 1146.71 s	19.11	721.418	LWS	UHPLC-ESI-QTOF	80%MeOH	C38H60O10	676.417	Hederagenin base + O-AcetylHex_ PlaSMA ID-1940	Hederagenin base + O-AcetylHex_ PlaSMA ID-1940	MS2	VBPRYVPCTXJOKZ-UHFFFAOYSA-N	VBPRYVPCTXJOKZ-UHFFFAOYSA-N	21282.7	16808	19446.2	19179	2249.3	11.7279	99480.8	104001	109400	104294	4965.98	4.76153	416402	657793	449903	508033	130774	25.7412	463934	571192	456592	497239	64150.1	12.9013	288743	261207	1	183317	159352	86.9271
788.39851 Da 1146.92 s	19.12	787.391	LWS	UHPLC-ESI-QTOF	80%MeOH	C29H44N26S	788.396		LWS-UHPLC-ESI-QTOF-80%MeOH-19.12-787.39123	MS4		Unknown-19.12-787.39123	3258.84	3911.12	2640.6	3270.19	635.34	19.4282	12688.5	13374.3	14224.6	13429.1	769.506	5.73012	53613.6	99000.9	74734.5	75783	22711.8	29.9696	57166.9	90708.1	76726	74867	16847.7	22.5035	34745.1	35171.4	1	23305.8	20183.7	86.6037
940.50676 Da 1147.27 s	19.12	985.505	LWS	UHPLC-ESI-QTOF	80%MeOH	C48H76O18	940.501	3-Rha_1-2_Gal_1-2_GluA-Soyasapogenol E _NMR_	3-Rha_1-2_Gal_1-2_GluA-Soyasapogenol E _NMR_	MS1	CROUPKILZUPLQA-SXXIBTJASA-N	CROUPKILZUPLQA-SXXIBTJASA-N	24869.2	44275.2	40589.7	36578	10306.2	28.1759	362690	388173	388053	379639	14678.6	3.86646	48743.1	83947.6	62386.9	65025.9	17750	27.2969	147901	150030	106359	134763	24621.8	18.2704	335415	245145	1	193520	173564	89.6877
940.30830 Da 1147.76 s	19.13	939.301	LWS	UHPLC-ESI-QTOF	80%MeOH	C45H50N8O11P2	940.306		LWS-UHPLC-ESI-QTOF-80%MeOH-19.13-939.30103	MS4		Unknown-19.13-939.30103	1	1	1	1	0	0	1	1	1	1	0	0	1	1	1	1	0	0	1	1	1	1	0	0	1	1	192842	64281.4	111337	173.202
986.29424 Da 1148.01 s	19.13	985.287	LWS	UHPLC-ESI-QTOF	80%MeOH	C40H38N22O8S	986.296		LWS-UHPLC-ESI-QTOF-80%MeOH-19.13-985.28697	MS4		Unknown-19.13-985.28697	78.3766	270.906	1	116.761	138.987	119.035	1	1	1	1	0	0	1	1	1	1	0	0	1	1	1	1	0	0	1	1	306021	102008	176681	173.203
1496.76066 Da 1152.31 s	19.21	1495.75	LWS	UHPLC-ESI-QTOF	80%MeOH	C72H100N22O12S	1496.76		LWS-UHPLC-ESI-QTOF-80%MeOH-19.21-1495.75339	MS4		Unknown-19.21-1495.75339	1	1	1	1	0	0	1	1	1	1	0	0	1	1	1	1	0	0	1	110525	95495.7	68673.8	59945.2	87.2898	55906.1	34571.7	228.721	30235.5	28090.8	92.9068
770.35123 Da 1152.58 s	19.21	769.344	LWS	UHPLC-ESI-QTOF	80%MeOH	C28H38N26S	770.349		LWS-UHPLC-ESI-QTOF-80%MeOH-19.21-769.34395	MS4		Unknown-19.21-769.34395	3761.18	6846.85	4890.17	5166.07	1561.23	30.2208	103840	129043	120741	117874	12843.7	10.8961	63039.9	116379	100615	93344.6	27402.6	29.3564	173447	215290	185548	191428	21532.1	11.2481	149121	141970	1	97030.7	84106.2	86.68
704.37821 Da 1152.83 s	19.21	703.371	LWS	UHPLC-ESI-QTOF	80%MeOH	C38H56O12	704.376		LWS-UHPLC-ESI-QTOF-80%MeOH-19.21-703.37093	MS4		Unknown-19.21-703.37093	22521.8	40803.3	31662.8	31662.6	9140.75	28.8692	866122	1.02965e+06	1.01972e+06	971832	91682.3	9.43396	606413	970704	783656	786924	182168	23.1493	1.557e+06	1.9772e+06	1.72865e+06	1.75428e+06	211270	12.0431	1.27659e+06	1.16167e+06	1	812753	706206	86.8906
704.28264 Da 1153.27 s	19.22	703.275	LWS	UHPLC-ESI-QTOF	80%MeOH	C40H40N4O8	704.284		LWS-UHPLC-ESI-QTOF-80%MeOH-19.22-703.27536	MS4		Unknown-19.22-703.27536	1	1	1	1	0	0	1	819.5	579.108	466.536	420.702	90.1756	1	362.394	1	121.465	208.651	171.779	1	1442.51	824.425	755.98	723.19	95.6627	1	1	1.0222e+06	340735	590168	173.205
794.44811 Da 1154.41 s	19.24	793.441	LWS	UHPLC-ESI-QTOF	80%MeOH	C42H63N6O7P	794.448		LWS-UHPLC-ESI-QTOF-80%MeOH-19.24-793.44083	MS4		Unknown-19.24-793.44083	15385.9	15104.9	16782.7	15757.9	898.635	5.70277	37755.8	41694.2	52981.9	44144	7903.11	17.903	88574.2	141950	119430	116651	26796.1	22.9711	213364	260414	260894	244891	27304.2	11.1496	195344	169621	1	121655	106138	87.2447
690.39922 Da 1157.26 s	19.29	735.397	LWS	UHPLC-ESI-QTOF	80%MeOH	C38H58O11	690.396	Hederagenin base -2H + 1O, O-AcetylHex_ PlaSMA ID-1960	Hederagenin base -2H + 1O, O-AcetylHex_ PlaSMA ID-1960	MS2	XLTWUPQILPHRFU-UHFFFAOYSA-N	XLTWUPQILPHRFU-UHFFFAOYSA-N	12275.9	18086.9	17249.6	15870.8	3141.28	19.7928	150077	170267	184249	168198	17179.9	10.2141	238281	388417	269411	298703	79238.7	26.5276	353336	424049	322189	366525	52194.6	14.2404	200323	180335	1	126887	110340	86.9593
736.29580 Da 1157.65 s	19.29	735.289	LWS	UHPLC-ESI-QTOF	80%MeOH	C37H44N4O12	736.294		LWS-UHPLC-ESI-QTOF-80%MeOH-19.29-735.28853	MS4		Unknown-19.29-735.28853	1	1	1	1	0	0	1	1	1	1	0	0	135.972	1	1	45.9906	77.9261	169.439	1	1	148.627	50.2089	85.2323	169.755	1	1	129858	43286.7	74973	173.201
676.42005 Da 1160.29 s	19.34	675.413	LWS	UHPLC-ESI-QTOF	80%MeOH	C38H60O10	676.417		LWS-UHPLC-ESI-QTOF-80%MeOH-19.34-675.41278	MS4		Unknown-19.34-675.41278	7449.91	10465.6	12577.1	10164.2	2576.83	25.3521	37924.4	43197.7	77610.1	52910.7	21552.2	40.7331	53286.1	89734	67472.8	70164.3	18372.4	26.1848	112587	133159	113131	119626	11723.6	9.80024	117063	123150	1	80071.2	69409.5	86.6848
722.42524 Da 1160.32 s	19.34	721.418	LWS	UHPLC-ESI-QTOF	80%MeOH	C39H62O12	722.422		LWS-UHPLC-ESI-QTOF-80%MeOH-19.34-721.41797	MS4		Unknown-19.34-721.41797	37939.5	54465	83883.2	58762.6	23271.4	39.6024	294435	353819	420814	356356	63227.6	17.7428	349698	534257	402063	428672	95113.5	22.1879	710609	788755	652154	717173	68536.4	9.55646	748311	723233	1	490515	424983	86.6401
1440.83964 Da 1160.46 s	19.34	1439.83	LWS	UHPLC-ESI-QTOF	80%MeOH	C74H118N14O9P2S	1440.84		LWS-UHPLC-ESI-QTOF-80%MeOH-19.34-1439.83236	MS4		Unknown-19.34-1439.83236	1	1	1	1	0	0	1	1	1	1	0	0	1	1	1	1	0	0	1	54645.2	31021.4	28555.9	27405.4	95.9713	53618.9	50047.7	1	34555.9	29978.6	86.7541
722.32219 Da 1160.63 s	19.34	721.315	LWS	UHPLC-ESI-QTOF	80%MeOH	C40H51O10P	722.321		LWS-UHPLC-ESI-QTOF-80%MeOH-19.34-721.31492	MS4		Unknown-19.34-721.31492	1	1	1	1	0	0	1	1	1	1	0	0	1	1	1	1	0	0	425.972	1	1	142.657	245.358	171.991	1	1	652669	217557	376818	173.204
794.44892 Da 1161.30 s	19.35	793.442	LWS	UHPLC-ESI-QTOF	80%MeOH	C35H63N12O5PS	794.449		LWS-UHPLC-ESI-QTOF-80%MeOH-19.35-793.44165	MS4		Unknown-19.35-793.44165	6283.91	4009.77	3345.93	4546.53	1540.78	33.8892	7629.33	8378.6	7659.52	7889.15	424.144	5.37629	49830.2	126281	62452.8	79521.2	40983.7	51.5381	176085	242598	225737	214807	34577.4	16.097	90760.7	74148.7	1	54970.1	48323.8	87.9093
834.31556 Da 1167.27 s	19.45	833.308	LWS	UHPLC-ESI-QTOF	80%MeOH	C50H46N2O10	834.314		LWS-UHPLC-ESI-QTOF-80%MeOH-19.45-833.30829	MS4		Unknown-19.45-833.30829	8008.77	10953.3	12126.8	10363	2121.53	20.4723	43810.5	48573.3	47091.9	46491.9	2437.43	5.24271	26234.3	34298.3	25028.4	28520.3	5040.07	17.6719	68219	79244.3	40519	62660.7	19952	31.8413	34504.5	26692.2	1	20399.2	18092.1	88.6901
690.39907 Da 1167.28 s	19.45	735.397	LWS	UHPLC-ESI-QTOF	80%MeOH	C38H58O11	690.396	Hederagenin base -2H + 1O, O-AcetylHex_ PlaSMA ID-1960	Hederagenin base -2H + 1O, O-AcetylHex_ PlaSMA ID-1960	MS2	XLTWUPQILPHRFU-UHFFFAOYSA-N	XLTWUPQILPHRFU-UHFFFAOYSA-N	191056	276935	267473	245155	47089	19.2079	1.57711e+06	1.87177e+06	1.92739e+06	1.79209e+06	188243	10.5041	977732	1.53735e+06	1.16105e+06	1.22538e+06	285299	23.2826	2.2595e+06	2.44106e+06	2.08642e+06	2.26233e+06	177340	7.83882	2.01497e+06	1.89045e+06	1	1.30181e+06	1.12912e+06	86.7344
1468.76975 Da 1167.29 s	19.45	1467.76	LWS	UHPLC-ESI-QTOF	80%MeOH	C73H109N14O14PS	1468.77		LWS-UHPLC-ESI-QTOF-80%MeOH-19.45-1467.76247	MS4		Unknown-19.45-1467.76247	1	1	1	1	0	0	183352	247509	268396	233086	44318.8	19.0139	85491	1	1	28497.7	49357.7	173.199	1	1	1	1	0	0	1	1	1	1	0	0
1422.79489 Da 1167.30 s	19.45	1467.79	LWS	UHPLC-ESI-QTOF	80%MeOH	C67H98N28O6S	1422.79		LWS-UHPLC-ESI-QTOF-80%MeOH-19.45-1467.79117	MS4		Unknown-19.45-1467.79117	1800.03	6348.48	61.6512	2736.72	3246.4	118.624	1	1	1	1	0	0	1	1	1	1	0	0	1	441620	351534	264385	233352	88.2621	330946	294657	729.905	208777	181086	86.7363
2203.18611 Da 1167.37 s	19.46	1100.59	LWS	UHPLC-ESI-QTOF	80%MeOH				LWS-UHPLC-ESI-QTOF-80%MeOH-19.46-1100.58578	MS4		Unknown-19.46-1100.58578	1	1	1	1	0	0	1	1	1	1	0	0	1	20307.8	9343.31	9884.04	10164.2	102.834	85876.9	109344	80912	92044.3	15186.3	16.4989	71875	61966.7	1	44614.2	38952.5	87.3096
734.39101 Da 1167.45 s	19.46	1467.78	LWS	UHPLC-ESI-QTOF	80%MeOH	C39H55N6O6P	734.391		LWS-UHPLC-ESI-QTOF-80%MeOH-19.46-1467.77757	MS4		Unknown-19.46-1467.77757	1	1	5744.74	1915.58	3316.15	173.115	1	1	1	1	0	0	1	191156	103835	98330.8	95696.3	97.3208	370994	1	1	123665	214193	173.204	1	1	345.989	115.996	199.179	171.712
630.37805 Da 1167.51 s	19.46	629.371	LWS	UHPLC-ESI-QTOF	80%MeOH	C30H50N10O3S	630.378		LWS-UHPLC-ESI-QTOF-80%MeOH-19.46-629.37077	MS4		Unknown-19.46-629.37077	5918.33	9724.53	8490.07	8044.31	1941.86	24.1395	48385.3	57876.3	62098.3	56120	7023.19	12.5146	33616.1	49159.6	32874.6	38550.1	9195.53	23.8534	61705.3	95239.3	79090.2	78678.3	16770.8	21.3157	58807.2	72351.6	1	43719.9	38462.6	87.975
690.30896 Da 1167.60 s	19.46	689.302	LWS	UHPLC-ESI-QTOF	80%MeOH	C36H52O9P2	690.307		LWS-UHPLC-ESI-QTOF-80%MeOH-19.46-689.30168	MS4		Unknown-19.46-689.30168	1	1	1	1	0	0	1	1	69.0899	23.6966	39.3117	165.896	1	147.646	1	49.8822	84.6664	169.733	1	1	1	1	0	0	1	1	411126	137043	237363	173.204
736.29511 Da 1167.61 s	19.46	735.288	LWS	UHPLC-ESI-QTOF	80%MeOH	C38H40N8O8	736.296		LWS-UHPLC-ESI-QTOF-80%MeOH-19.46-735.28783	MS4		Unknown-19.46-735.28783	179.195	1	1	60.3982	102.881	170.337	1	1	1291.34	431.112	744.975	172.803	1	4169.63	1834.35	2001.66	2089.35	104.381	3289.57	1	1922.02	1737.53	1652.03	95.0791	503.751	1057.28	1.71234e+06	571301	988171	172.968
1468.43617 Da 1167.74 s	19.46	1467.43	LWS	UHPLC-ESI-QTOF	80%MeOH	C69H186N21O6PS	1468.43		LWS-UHPLC-ESI-QTOF-80%MeOH-19.46-1467.42889	MS4		Unknown-19.46-1467.42889	1	1	1	1	0	0	1	1	500.622	167.541	288.457	172.171	1	1	1	1	0	0	1	1	1	1	0	0	1	1	244318	81439.9	141056	173.203
1026.51188 Da 1176.30 s	19.61	1025.5	LWS	UHPLC-ESI-QTOF	80%MeOH	C45H88O19P2S	1026.51		LWS-UHPLC-ESI-QTOF-80%MeOH-19.61-1025.50461	MS4		Unknown-19.61-1025.50461	1	1	163.631	55.2104	93.8952	170.068	1	1	24475.8	8159.28	14130.5	173.184	161.311	5871.56	1729.7	2587.52	2950.19	114.016	72025.4	78094.6	48503.9	66208	15629.6	23.6068	121090	151213	1	90767.9	80036.4	88.177
502.32969 Da 1176.46 s	19.61	501.322	LWS	UHPLC-ESI-QTOF	80%MeOH	C30H46O6	502.328	Medicagenic acid	Medicagenic acid	MS2	IDGXIXSKISLYAC-WNTKNEGGSA-N	IDGXIXSKISLYAC-WNTKNEGGSA-N	21534.1	35136.2	44751	33807.1	11665.4	34.5057	26898	32714.3	73534.2	44382.2	25413.4	57.2603	9510.03	14140	8886.28	10845.4	2870.17	26.4643	33295.1	43679.7	25304	34092.9	9213.78	27.0255	66137	35589.8	1	33909.2	33100	97.6135
896.44385 Da 1180.05 s	19.67	895.437	LWS	UHPLC-ESI-QTOF	80%MeOH	C44H69N2O15P	896.442		LWS-UHPLC-ESI-QTOF-80%MeOH-19.67-895.43658	MS4		Unknown-19.67-895.43658	5989.2	9065.92	10371.6	8475.58	2250.06	26.5476	86067.3	74315.4	72106.3	77496.3	7504.43	9.68359	97001.7	138993	113046	116347	21189.1	18.212	187781	216969	203264	202671	14603.2	7.20535	143902	120806	1	88236.5	77281.9	87.5849
882.46430 Da 1192.52 s	19.88	881.457	LWS	UHPLC-ESI-QTOF	80%MeOH				LWS-UHPLC-ESI-QTOF-80%MeOH-19.88-881.45702	MS4		Unknown-19.88-881.45702	42028.7	58365.6	96689.7	65694.7	28057.8	42.7095	152800	180614	220934	184783	34257.6	18.5394	172745	249432	184119	202099	41384.3	20.4773	304393	338089	279706	307396	29307.1	9.53399	254692	234225	716.173	163211	141096	86.4502
838.31727 Da 1192.74 s	19.88	837.31	LWS	UHPLC-ESI-QTOF	80%MeOH	C44H57O10P3	838.315		LWS-UHPLC-ESI-QTOF-80%MeOH-19.88-837.30999	MS4		Unknown-19.88-837.30999	1	1	1	1	0	0	1	292.662	1	98.2206	168.391	171.442	1	1	1	1	0	0	1	1	1	1	0	0	1	1	247918	82640.1	143135	173.203
904.44601 Da 1192.94 s	19.88	903.439	LWS	UHPLC-ESI-QTOF	80%MeOH	C42H65N8O12P	904.444		LWS-UHPLC-ESI-QTOF-80%MeOH-19.88-903.43874	MS4		Unknown-19.88-903.43874	11792.4	19106.6	22812.2	17903.7	5607.52	31.3204	48398.4	76857.5	94331	73195.6	23184.2	31.6743	81308.1	104589	72799.6	86232.4	16457.1	19.0846	115591	136260	119234	123695	11033.1	8.91955	109159	102806	1	70655.2	61270.7	86.7179
838.47294 Da 1193.07 s	19.88	883.471	LWS	UHPLC-ESI-QTOF	80%MeOH	C39H67N8O10P	838.47		LWS-UHPLC-ESI-QTOF-80%MeOH-19.88-883.47087	MS4		Unknown-19.88-883.47087	42381.1	75796.8	98685.3	72287.7	28315.7	39.1708	212215	249640	294435	252097	41165.2	16.3291	233447	315362	227834	258881	48994.5	18.9255	374762	429926	359469	388052	37060.8	9.55047	330009	306038	1248.19	212432	183283	86.2784
884.30377 Da 1193.46 s	19.89	883.296	LWS	UHPLC-ESI-QTOF	80%MeOH	C43H54N2O14P2	884.304		LWS-UHPLC-ESI-QTOF-80%MeOH-19.89-883.29649	MS4		Unknown-19.89-883.29649	1	1	1	1	0	0	1	1	1	1	0	0	1	1	149.539	50.513	85.759	169.776	801.096	1	1	267.699	461.936	172.558	59.1503	1	300219	100093	173314	173.153
882.29138 Da 1194.03 s	19.9	881.284	LWS	UHPLC-ESI-QTOF	80%MeOH				LWS-UHPLC-ESI-QTOF-80%MeOH-19.9-881.28411	MS4		Unknown-19.9-881.28411	1	1	1	1	0	0	227.319	1	1	76.4398	130.666	170.939	1	1	1	1	0	0	1	1	1	1	0	0	1	1	239988	79996.7	138557	173.203
794.44903 Da 1204.04 s	20.07	793.442	LWS	UHPLC-ESI-QTOF	80%MeOH	C42H63N6O7P	794.448		LWS-UHPLC-ESI-QTOF-80%MeOH-20.07-793.44176	MS4		Unknown-20.07-793.44176	2455.05	707.028	565.565	1242.55	1052.44	84.6999	5234.54	5660.29	5403.11	5432.64	214.407	3.94664	26678.7	75443.4	42010.7	48044.3	24936	51.902	122364	171333	164723	152806	26570.4	17.3882	66754.4	57242.6	1	41332.7	36108.8	87.3615
880.45026 Da 1220.60 s	20.34	879.443	LWS	UHPLC-ESI-QTOF	80%MeOH	C38H73N8O7PS3	880.449		LWS-UHPLC-ESI-QTOF-80%MeOH-20.34-879.44299	MS4		Unknown-20.34-879.44299	1475.52	2803.64	924.15	1734.44	966.128	55.7026	14490.5	15928.7	15871.1	15430.1	814.237	5.27695	27255.5	41533	30421.5	33070	7498.2	22.6737	79005.9	87402.4	83047.1	83151.8	4199.19	5.05003	49504.5	42795.2	1	30766.9	26854.4	87.2834
836.46005 Da 1220.67 s	20.34	835.453	LWS	UHPLC-ESI-QTOF	80%MeOH	C43H69N2O12P	836.457		LWS-UHPLC-ESI-QTOF-80%MeOH-20.34-835.45278	MS4		Unknown-20.34-835.45278	2885.35	3080.99	2515.71	2827.35	287.071	10.1534	16681.6	18072.2	18277.9	17677.2	868.336	4.91217	31110.4	44620.1	34422.7	36717.7	7041.19	19.1766	91184.1	101031	93578.8	95264.6	5135.35	5.39062	73871.5	61424	1	45098.8	39548.7	87.6933
722.42573 Da 1227.11 s	20.45	721.418	LWS	UHPLC-ESI-QTOF	80%MeOH	C40H58N4O8	722.424		LWS-UHPLC-ESI-QTOF-80%MeOH-20.45-721.41845	MS4		Unknown-20.45-721.41845	3050.61	4104.95	5585.37	4246.98	1273.33	29.9821	31092.2	38631.8	43185.6	37636.5	6107.8	16.2284	22983.4	40525.2	28509	30672.5	8968.76	29.2403	89937.2	111702	89369.7	97002.9	12732.8	13.1262	79898.9	74962.3	1	51620.7	44772.1	86.7328
866.46828 Da 1230.40 s	20.51	865.461	LWS	UHPLC-ESI-QTOF	80%MeOH				LWS-UHPLC-ESI-QTOF-80%MeOH-20.51-865.46101	MS4		Unknown-20.51-865.46101	13433.7	17481.1	26739.1	19218	6820.6	35.4907	34642.6	40100.3	76242	50328.3	22607.2	44.9195	68376.5	99398.4	68285.1	78686.7	17937	22.7954	129818	133556	118808	127394	7666.88	6.01824	138346	121757	1	86701.3	75541.4	87.1283
822.47935 Da 1230.52 s	20.51	867.477	LWS	UHPLC-ESI-QTOF	80%MeOH	C37H72N6O10P2	822.477		LWS-UHPLC-ESI-QTOF-80%MeOH-20.51-867.47738	MS4		Unknown-20.51-867.47738	10107.6	16716.1	24374.2	17065.9	7139.71	41.836	31573.4	37990	54059.4	41207.6	11583.2	28.1094	79121.5	104747	76891.1	86919.9	15478.9	17.8083	139051	154401	130722	141391	12012	8.49559	148927	136355	1	95094.2	82592.6	86.8535
648.38885 Da 1234.54 s	20.58	647.382	LWS	UHPLC-ESI-QTOF	80%MeOH	C36H56O10	648.386	HexA-Hederagenin _PUT_	HexA-Hederagenin _PUT_	MS3		Unknown-20.58-647.38157	6933.9	4551.98	4058.2	5181.36	1537.69	29.6774	23049.7	26333.3	21217	23533.3	2592.21	11.0151	34501.7	87742.4	41689.2	54644.4	28888.1	52.8655	104382	149013	133684	129026	22677	17.5755	61603.6	36234.3	1	32613	30960.6	94.9333
680.41466 Da 1250.22 s	20.84	679.407	LWS	UHPLC-ESI-QTOF	80%MeOH	C38H56N4O7	680.413		LWS-UHPLC-ESI-QTOF-80%MeOH-20.84-679.40739	MS4		Unknown-20.84-679.40739	54900	129904	137835	107546	45765	42.5538	86504.9	126939	125823	113089	23029	20.3637	217672	318194	152370	229412	83532.9	36.4117	303278	415715	272064	330352	75555.8	22.8713	236887	237514	1	158134	136948	86.6022
680.32739 Da 1250.42 s	20.84	679.32	LWS	UHPLC-ESI-QTOF	80%MeOH	C33H44N8O8	680.327		LWS-UHPLC-ESI-QTOF-80%MeOH-20.84-679.32011	MS4		Unknown-20.84-679.32011	1	1	1	1	0	0	1	1	243.085	81.695	139.768	171.085	1	1	1	1	0	0	1	1	1	1	0	0	447.902	1	194828	65092.3	112355	172.608
722.42621 Da 1271.77 s	21.2	721.419	LWS	UHPLC-ESI-QTOF	80%MeOH	C39H62O12	722.422		LWS-UHPLC-ESI-QTOF-80%MeOH-21.2-721.41893	MS4		Unknown-21.2-721.41893	4162.3	13366.7	12410.3	9979.76	5060.72	50.7098	64982.6	80688.9	90847.2	78839.6	13031.1	16.5287	89951.3	195428	118194	134525	54601.9	40.5887	240914	305240	236964	261039	38330.1	14.6837	179729	169289	1	116340	100887	86.718
722.42597 Da 1277.80 s	21.3	721.419	LWS	UHPLC-ESI-QTOF	80%MeOH	C39H59N6O5P	722.427		LWS-UHPLC-ESI-QTOF-80%MeOH-21.3-721.4187	MS4		Unknown-21.3-721.4187	6653.42	8719.58	10042.5	8471.84	1708.09	20.1619	44879.4	72891.9	95403.6	71058.3	25312	35.6214	17227.6	31825.3	26323.6	25125.5	7372.23	29.3416	92140.4	107426	89252.1	96272.8	9766.3	10.1444	114476	139486	1	84654.3	74370.8	87.8523
632.39384 Da 1285.28 s	21.42	631.387	LWS	UHPLC-ESI-QTOF	80%MeOH	C36H56O9	632.391		LWS-UHPLC-ESI-QTOF-80%MeOH-21.42-631.38657	MS4		Unknown-21.42-631.38657	6087.31	242.014	1	2110.11	3446.46	163.331	3508.58	3756	2907.61	3390.73	436.299	12.8674	37140.6	86229	47855	57074.8	25810.3	45.2219	50066.4	95740.4	95466.5	80424.5	26291.2	32.6905	18605.1	12725.7	1	10443.9	9509.61	91.0539
690.39891 Da 1285.36 s	21.42	689.392	LWS	UHPLC-ESI-QTOF	80%MeOH	C38H58O11	690.396		LWS-UHPLC-ESI-QTOF-80%MeOH-21.42-689.39164	MS4		Unknown-21.42-689.39164	20155.9	23522.2	15440.2	19706.1	4059.71	20.6012	389030	567154	479791	478658	89067.3	18.6077	348563	644609	398231	463801	158542	34.1831	1.20169e+06	1.49939e+06	1.2666e+06	1.32256e+06	156541	11.8362	823507	757008	901.648	527139	456946	86.6842
1468.79245 Da 1285.40 s	21.42	1467.79	LWS	UHPLC-ESI-QTOF	80%MeOH	C71H109N18O12PS	1468.79		LWS-UHPLC-ESI-QTOF-80%MeOH-21.42-1467.78517	MS4		Unknown-21.42-1467.78517	1	1	1	1	0	0	1	1	1	1	0	0	1	20077.7	9044.14	9707.6	10054.8	103.576	77041.1	109490	1	62177.3	56237.4	90.4469	1	28629	1	9543.65	16528.4	173.187
756.37264 Da 1285.46 s	21.42	755.365	LWS	UHPLC-ESI-QTOF	80%MeOH	C40H57N2O10P	756.374		LWS-UHPLC-ESI-QTOF-80%MeOH-21.42-755.36536	MS4		Unknown-21.42-755.36536	3674.78	3510.64	2831.26	3338.89	447.217	13.3942	42847.6	58286.5	50079.8	50404.6	7724.54	15.3251	40496.2	80905	42574.6	54658.6	22753.8	41.629	158452	199887	176411	178250	20778.7	11.6571	118589	111289	1	76626.3	66459.8	86.7323
690.30900 Da 1285.94 s	21.43	689.302	LWS	UHPLC-ESI-QTOF	80%MeOH	C39H43N6O4P	690.307		LWS-UHPLC-ESI-QTOF-80%MeOH-21.43-689.30172	MS4		Unknown-21.43-689.30172	1	1	1	1	0	0	130.007	1	1	44.0024	74.4824	169.269	1	1	209.424	70.4747	120.334	170.747	1335.6	486.035	1	607.546	675.549	111.193	1	358.676	647365	215908	373652	173.061
266.15514 Da 1291.78 s	21.53	265.148	LWS	UHPLC-ESI-QTOF	80%MeOH	C12H26O4S	266.154		LWS-UHPLC-ESI-QTOF-80%MeOH-21.53-265.14786	MS4		Unknown-21.53-265.14786	274300	216194	518724	336406	160543	47.7229	209876	414142	451026	358348	129896	36.2486	242007	1.25881e+06	724456	741757	508622	68.5699	152756	86511.8	165122	134797	42270.4	31.3587	148545	3727.89	1	50757.9	84706.4	166.883
722.42601 Da 1294.80 s	21.58	721.419	LWS	UHPLC-ESI-QTOF	80%MeOH	C34H54N14O2S	722.426		LWS-UHPLC-ESI-QTOF-80%MeOH-21.58-721.41873	MS4		Unknown-21.58-721.41873	10460.1	11389.8	13869.9	11906.6	1762.64	14.8039	31583.8	40589.3	49748.4	40640.5	9082.37	22.3481	111229	201638	105744	139537	53850.6	38.5923	172626	220785	167921	187111	29257.5	15.6364	101593	97839	1	66477.6	57601	86.6473
742.39382 Da 1305.94 s	21.77	787.391	LWS	UHPLC-ESI-QTOF	80%MeOH	C31H50N16O4S	742.391		LWS-UHPLC-ESI-QTOF-80%MeOH-21.77-787.39072	MS4		Unknown-21.77-787.39072	21530	30725.3	31604	27953.1	5579.9	19.9617	82981.1	104096	109306	98794.4	13940.3	14.1104	58969.9	107120	76785.3	80958.4	24344.9	30.0708	155680	183467	151980	163709	17210.4	10.5128	141889	133645	1	91845.2	79646.2	86.7178
676.41986 Da 1306.30 s	21.77	721.418	LWS	UHPLC-ESI-QTOF	80%MeOH	C38H60O10	676.417	Hederagenin base + O-AcetylHex_ PlaSMA ID-1842	Hederagenin base + O-AcetylHex_ PlaSMA ID-1842	MS2	VBPRYVPCTXJOKZ-UHFFFAOYSA-N	VBPRYVPCTXJOKZ-UHFFFAOYSA-N	245181	362857	365826	324621	68813.5	21.1981	761355	929996	1.02679e+06	906048	134330	14.8259	656832	1.1469e+06	680982	828237	276232	33.3518	1.57583e+06	1.86696e+06	1.51401e+06	1.65227e+06	188483	11.4075	1.28457e+06	1.2517e+06	1	845423	732341	86.6243
1440.83015 Da 1306.31 s	21.77	1439.82	LWS	UHPLC-ESI-QTOF	80%MeOH	C68H108N22O11S	1440.83		LWS-UHPLC-ESI-QTOF-80%MeOH-21.77-1439.82287	MS4		Unknown-21.77-1439.82287	1	16992.5	16193.1	11062.2	9587.61	86.6701	1	1	1	1	0	0	1	158151	70609.5	76253.9	79226.1	103.898	302197	371254	1	224484	197450	87.9575	1	1	1	1	0	0
616.39912 Da 1306.32 s	21.77	615.392	LWS	UHPLC-ESI-QTOF	80%MeOH	C35H57N2O5P	616.399		LWS-UHPLC-ESI-QTOF-80%MeOH-21.77-615.39155	MS4		Unknown-21.77-615.39155	15681	21386	25773.7	20946.9	5060.68	24.1596	49126.2	59291.9	61203.2	56540.4	6491.66	11.4815	37971.6	82942.7	41586.2	54166.8	24986.1	46.128	133843	145153	113937	130978	15804	12.0662	107371	99377	1	68916.2	59816	86.7953
1440.84293 Da 1306.35 s	21.77	1439.84	LWS	UHPLC-ESI-QTOF	80%MeOH	C69H100N32O2S	1440.84		LWS-UHPLC-ESI-QTOF-80%MeOH-21.77-1439.83565	MS4		Unknown-21.77-1439.83565	7866.67	1	1	2622.89	4541.24	173.139	1	1	1	1	0	0	231.718	1	273.243	168.654	146.669	86.9648	1	1	269190	89730.7	155416	173.203	210628	200088	1	136906	118680	86.6874
1440.81210 Da 1306.58 s	21.78	1439.8	LWS	UHPLC-ESI-QTOF	80%MeOH	C81H124N2O12P4	1440.81		LWS-UHPLC-ESI-QTOF-80%MeOH-21.78-1439.80482	MS4		Unknown-21.78-1439.80482	1	1	1	1	0	0	77877.7	107270	119801	101650	21519.6	21.1703	46208.9	1	1	15403.6	26678.1	173.194	1	1	1	1	0	0	1	1	1	1	0	0
722.32163 Da 1306.85 s	21.78	721.314	LWS	UHPLC-ESI-QTOF	80%MeOH	C36H42N12O3S	722.322		LWS-UHPLC-ESI-QTOF-80%MeOH-21.78-721.31436	MS4		Unknown-21.78-721.31436	1	1	1	1	0	0	1	517.097	2522.92	1013.67	1332.27	131.431	1	1	729.412	243.804	420.549	172.495	398.171	1	332.18	243.784	212.83	87.3028	468.659	641.235	1.12971e+06	376941	651920	172.95
660.42542 Da 1322.67 s	22.04	705.424	LWS	UHPLC-ESI-QTOF	80%MeOH	C38H60O9	660.422		LWS-UHPLC-ESI-QTOF-80%MeOH-22.04-705.42353	MS4		Unknown-22.04-705.42353	4135.03	4542.63	5370.06	4682.57	629.293	13.4391	9751.19	10628.3	12891.1	11090.2	1620.12	14.6086	47440.6	112839	68374.6	76218.1	33397.3	43.818	94500	125453	103876	107943	15872.4	14.7045	38312.3	36570.1	1	24961.1	21633.7	86.6694
674.40441 Da 1338.60 s	22.31	673.397	LWS	UHPLC-ESI-QTOF	80%MeOH	C39H54N4O6	674.403		LWS-UHPLC-ESI-QTOF-80%MeOH-22.31-673.39713	MS4		Unknown-22.31-673.39713	8252.92	4344.35	2909.27	5168.85	2765.59	53.5049	50666.9	89770.3	48199.1	62878.8	23321.4	37.0895	162873	323852	206894	231206	83197.9	35.9843	537638	709553	585018	610737	88796	14.5392	324164	300208	1	208124	180638	86.7931
706.43114 Da 1354.74 s	22.58	705.424	LWS	UHPLC-ESI-QTOF	80%MeOH	C38H63N2O8P	706.431		LWS-UHPLC-ESI-QTOF-80%MeOH-22.58-705.42387	MS4		Unknown-22.58-705.42387	2732.65	3245.61	3490.91	3156.39	386.922	12.2584	6081.52	7310.74	9367.38	7586.55	1660.2	21.8835	38864.7	105476	42469.8	62270.1	37460.7	60.1584	88504.2	112260	84472.3	95078.9	15015.4	15.7926	36721.2	33347.8	1	23356.7	20296.8	86.8994
660.42492 Da 1369.46 s	22.82	705.423	LWS	UHPLC-ESI-QTOF	80%MeOH	C38H60O9	660.422	C38H60O9_ PlaSMA ID-1904	C38H60O9_ PlaSMA ID-1904	MS3		Unknown-22.82-705.42303	25954.1	34108.1	33284.1	31115.4	4488.81	14.4263	75854.5	91437.7	95106.6	87466.3	10222	11.6868	172846	312203	189670	224907	76067.6	33.8219	418585	503737	416187	446170	49869.6	11.1773	322590	308955	147.72	210564	182353	86.6023
1408.84982 Da 1369.47 s	22.82	1407.84	LWS	UHPLC-ESI-QTOF	80%MeOH	C76H120N4O20	1408.85		LWS-UHPLC-ESI-QTOF-80%MeOH-22.82-1407.84254	MS4		Unknown-22.82-1407.84254	1	1	1	1	0	0	1	1	1	1	0	0	1	1	1	1	0	0	1	139895	102651	80849.1	72450.6	89.6121	66249.5	58477.7	1	41576.1	36214.2	87.1034
600.40367 Da 1369.50 s	22.82	599.396	LWS	UHPLC-ESI-QTOF	80%MeOH	C36H56O7	600.401		LWS-UHPLC-ESI-QTOF-80%MeOH-22.82-599.39639	MS4		Unknown-22.82-599.39639	6709.63	9418.5	9620.82	8582.99	1625.52	18.9389	14652.8	17837.8	19455.6	17315.4	2443.64	14.1126	35820.7	55913.2	33403.2	41712.4	12357.6	29.6257	99095.4	125649	93120.1	105955	17315.5	16.3423	74797.4	77061.9	1	50620.1	43852	86.6297
704.41788 Da 1369.50 s	22.83	771.397	LWS	UHPLC-ESI-QTOF	80%MeOH	C38H61N2O8P	704.415		LWS-UHPLC-ESI-QTOF-80%MeOH-22.83-771.39717	MS4		Unknown-22.83-771.39717	8201.98	10166.7	11295.1	9887.96	1565.31	15.8305	14181.9	19258.7	19584.5	17675	3029.55	17.1403	36298.9	82189.3	43615.7	54034.7	24655.6	45.6292	115348	141738	115593	124226	15166	12.2084	92921.6	91667.1	1	61529.9	53289.3	86.6071
565.33981 Da 1392.58 s	23.21	564.333	LWS	UHPLC-ESI-QTOF	80%MeOH	C26H53N3O6P2	565.34		LWS-UHPLC-ESI-QTOF-80%MeOH-23.21-564.33253	MS4		Unknown-23.21-564.33253	4484.67	4155.2	6425.81	5021.89	1226.94	24.4318	2888.6	5545.24	9087.96	5840.6	3110.22	53.2517	8782.23	38592.4	15195	20856.5	15690.8	75.2322	41313.8	74444.1	71564.2	62440.7	18353	29.3928	31479.2	28134.4	1	19871.5	17289.5	87.0062
312.17655 Da 1424.91 s	23.75	311.169	LWS	UHPLC-ESI-QTOF	80%MeOH	C17H28O3S	312.175		LWS-UHPLC-ESI-QTOF-80%MeOH-23.75-311.16927	MS4		Unknown-23.75-311.16927	29093.2	1	12282.4	13792.2	14604.7	105.891	17931.5	7163.52	11735.7	12276.9	5404.36	44.0205	11785.9	1	1	3929.31	6804.03	173.161	1	1	907344	302449	523854	173.205	714219	670193	651561	678657	32175.2	4.741
312.17593 Da 1436.96 s	23.95	311.169	LWS	UHPLC-ESI-QTOF	80%MeOH	C17H28O3S	312.175		LWS-UHPLC-ESI-QTOF-80%MeOH-23.95-311.16866	MS4		Unknown-23.95-311.16866	1.00034e+06	1.10841e+06	1.46432e+06	1.19102e+06	242770	20.3833	847512	930110	912804	896809	43560.3	4.85726	814079	790089	826764	810311	18625.6	2.29857	891024	477877	1	456301	445903	97.7213	1	1	1	1	0	0
446.24334 Da 1466.59 s	24.44	445.236	LWS	UHPLC-ESI-QTOF	80%MeOH	C22H39O7P	446.242		LWS-UHPLC-ESI-QTOF-80%MeOH-24.44-445.23606	MS4		Unknown-24.44-445.23606	1	49.1466	991.616	347.254	558.553	160.848	2570.37	852.124	462.993	1295.16	1121.37	86.5814	984027	580701	1.2235e+06	929409	324862	34.9536	328358	339938	402374	356890	39813.4	11.1557	7292.65	1	1	2431.55	4209.84	173.134
453.28560 Da 1492.29 s	24.87	452.278	LWS	UHPLC-ESI-QTOF	80%MeOH	C21H44NO7P	453.284	Hexadecanoyl-hydroxy-sn-glyceroethanolamine _PUT_	Hexadecanoyl-hydroxy-sn-glyceroethanolamine _PUT_	MS3		Unknown-24.87-452.27833	144560	139384	139041	140995	3092.47	2.19332	42704	131355	115378	96479	47250.7	48.9751	147088	270769	79424.9	165761	97029	58.5356	510722	526554	361024	466100	91341.9	19.5971	442992	349407	1	264133	233482	88.3956
541.33812 Da 1500.59 s	25.01	540.331	LWS	UHPLC-ESI-QTOF	80%MeOH	C25H52NO9P	541.337	Hexadecanoyl-hydroxy-sn-glycerophosphocholine _PUT_	Hexadecanoyl-hydroxy-sn-glycerophosphocholine _PUT_	MS3		Unknown-25.01-540.33084	102816	102922	114620	106786	6785.07	6.3539	30553.7	88461.8	85051.9	68022.5	32493.7	47.769	113257	220857	39963.5	124692	90987.2	72.9693	324571	368081	247643	313432	60987	19.4578	281965	226975	1	169647	149468	88.1055
446.24338 Da 1506.69 s	25.11	445.236	LWS	UHPLC-ESI-QTOF	80%MeOH	C22H39O7P	446.242		LWS-UHPLC-ESI-QTOF-80%MeOH-25.11-445.2361	MS4		Unknown-25.11-445.2361	8025.7	752.677	3233.74	4004.04	3697.19	92.3366	64.7939	1	467.41	177.735	252.886	142.283	428717	453313	368431	416820	43673.7	10.4778	104972	187654	3215.46	98613.7	92383.4	93.6821	1	1	1	1	0	0
312.20928 Da 1542.96 s	25.72	311.202	LWS	UHPLC-ESI-QTOF	80%MeOH	C21H28O2	312.208		LWS-UHPLC-ESI-QTOF-80%MeOH-25.72-311.202	MS4		Unknown-25.72-311.202	142743	141789	147937	144156	3308.91	2.29536	130709	143875	144381	139655	7751.82	5.55069	146482	129994	135310	137262	8415.27	6.13081	141050	150941	139170	143720	6323.48	4.39985	151418	150912	158716	153682	4366.91	2.84152
326.19213 Da 1565.40 s	26.09	325.185	LWS	UHPLC-ESI-QTOF	80%MeOH	C18H30O3S	326.191		LWS-UHPLC-ESI-QTOF-80%MeOH-26.09-325.18485	MS4		Unknown-26.09-325.18485	1	16706.8	1	5569.61	9645.11	173.174	30943.8	20560.3	12028.7	21177.6	9472.64	44.7295	13536.4	15956.9	1	9831.44	8599	87.4643	1	1	1.12577e+06	375256	649961	173.205	845508	796149	823575	821744	24730.6	3.00952
326.19156 Da 1579.17 s	26.32	325.184	LWS	UHPLC-ESI-QTOF	80%MeOH	C18H30O3S	326.191		LWS-UHPLC-ESI-QTOF-80%MeOH-26.32-325.18428	MS4		Unknown-26.32-325.18428	1.23845e+06	1.41497e+06	1.81711e+06	1.49018e+06	296569	19.9016	939416	1.042e+06	995638	992352	51371.7	5.17676	1.00287e+06	1.01327e+06	1.01829e+06	1.01147e+06	7866.59	0.777735	1.03063e+06	1.09813e+06	1	709587	615446	86.733	1	1	1	1	0	0
294.18635 Da 1588.06 s	26.47	293.179	LWS	UHPLC-ESI-QTOF	80%MeOH	C14H30O4S	294.186		LWS-UHPLC-ESI-QTOF-80%MeOH-26.47-293.17908	MS4		Unknown-26.47-293.17908	140579	156675	421211	239488	157582	65.7996	72804.3	136087	111793	106895	31924.5	29.8653	107718	743533	361486	404246	320057	79.1739	1	1	3446.99	1149.66	1989.54	173.054	3983.63	6600.46	4820.41	5134.83	1336.45	26.0272
448.25895 Da 1604.71 s	26.75	447.252	LWS	UHPLC-ESI-QTOF	80%MeOH	C23H37N4O3P	448.259		LWS-UHPLC-ESI-QTOF-80%MeOH-26.75-447.25168	MS4		Unknown-26.75-447.25168	1	130.229	1	44.0763	74.6103	169.275	1	1	1	1	0	0	1	1	1	1	0	0	1	1	1	1	0	0	275219	253717	1	176312	153068	86.8165
448.24573 Da 1609.47 s	26.82	447.238	LWS	UHPLC-ESI-QTOF	80%MeOH	C17H42N2O7P2	448.246		LWS-UHPLC-ESI-QTOF-80%MeOH-26.82-447.23845	MS4		Unknown-26.82-447.23845	1	1	1	1	0	0	1	1	1	1	0	0	1	1	1	1	0	0	1	1	1	1	0	0	1	1	284427	94809.8	164214	173.203
448.25879 Da 1615.50 s	26.93	447.252	LWS	UHPLC-ESI-QTOF	80%MeOH	C22H41O7P	448.258		LWS-UHPLC-ESI-QTOF-80%MeOH-26.93-447.25151	MS4		Unknown-26.93-447.25151	1	1	3629.11	1210.37	2094.69	173.062	1	1	55.8006	19.2669	31.6391	164.215	911207	580991	983247	825149	214492	25.9944	524967	624817	662052	603945	70886	11.7371	1	6211.46	1	2071.15	3585.61	173.121
296.23504 Da 1619.56 s	26.99	295.228	LWS	UHPLC-ESI-QTOF	80%MeOH	C18H32O3	296.234		LWS-UHPLC-ESI-QTOF-80%MeOH-26.99-295.22776	MS4		Unknown-26.99-295.22776	5022.09	10262.5	9960.83	8415.15	2942.35	34.9649	2592.37	1781.46	5473.34	3282.39	1940.26	59.1111	157114	91114.2	101717	116648	35443.3	30.3847	82434.1	149618	71807.9	101287	42192	41.656	28665.7	23259	20213.7	24046.2	4280.63	17.8017
448.25900 Da 1661.47 s	27.69	447.252	LWS	UHPLC-ESI-QTOF	80%MeOH	C22H41O7P	448.258		LWS-UHPLC-ESI-QTOF-80%MeOH-27.69-447.25173	MS4		Unknown-27.69-447.25173	1	3087.15	184.478	1090.88	1731.26	158.703	74.7048	257.508	248.568	193.594	103.058	53.234	394933	391104	312540	366192	46503.6	12.6992	171576	314217	18007.6	167934	148138	88.2125	4552.19	3903.5	1	2818.9	2461.83	87.3331
117.93578 Da 1671.12 s	27.85	116.929	LWS	UHPLC-ESI-QTOF	80%MeOH				LWS-UHPLC-ESI-QTOF-80%MeOH-27.85-116.92851	MS4		Unknown-27.85-116.92851	1.06107e+07	6.87416e+06	785187	6.09001e+06	4.95947e+06	81.436	1	1	6.21701e+06	2.07234e+06	3.58939e+06	173.205	1	1	57308.1	19103.4	33086.3	173.196	388269	1	385363	257877	223332	86.604	263899	1	246429	170110	147577	86.7541
272.23558 Da 1703.29 s	28.39	271.228	LWS	UHPLC-ESI-QTOF	80%MeOH	C16H32O3	272.234		LWS-UHPLC-ESI-QTOF-80%MeOH-28.39-271.2283	MS4		Unknown-28.39-271.2283	270240	424097	530018	408118	130624	32.0065	402590	594787	842614	613330	220597	35.9671	366831	674809	230999	424213	227401	53.6055	395081	627448	252937	425156	189058	44.468	343128	329809	256315	309751	46753.4	15.0939
340.20718 Da 1723.61 s	28.73	339.2	LWS	UHPLC-ESI-QTOF	80%MeOH	C19H32O3S	340.206		LWS-UHPLC-ESI-QTOF-80%MeOH-28.73-339.19991	MS4		Unknown-28.73-339.19991	1	1	1	1	0	0	30625.9	1	24565.8	18397.6	16217.5	88.1501	16152.8	1	1	5384.94	9325.26	173.173	911000	998113	866844	925319	66795.5	7.21864	1	1	1	1	0	0
340.20712 Da 1737.51 s	28.96	339.2	LWS	UHPLC-ESI-QTOF	80%MeOH	C19H32O3S	340.206		LWS-UHPLC-ESI-QTOF-80%MeOH-28.96-339.19984	MS4		Unknown-28.96-339.19984	1.14714e+06	1.17147e+06	1.52645e+06	1.28168e+06	212320	16.5657	422375	662658	596326	560453	124093	22.1416	674603	928136	827485	810075	127660	15.759	1	1	1	1	0	0	152525	1	1	50842.3	88059.8	173.202
424.25633 Da 1769.43 s	29.49	423.249	LWS	UHPLC-ESI-QTOF	80%MeOH	C16H37N6O5P	424.255		LWS-UHPLC-ESI-QTOF-80%MeOH-29.49-423.24905	MS4		Unknown-29.49-423.24905	455.879	209.786	1	222.222	227.694	102.463	1	64.5469	1	22.1823	36.6888	165.397	1890.88	1	2701.39	1531.09	1385.68	90.5029	1	1	1	1	0	0	798006	752139	442985	664377	193098	29.0645
424.25787 Da 1781.06 s	29.68	423.251	LWS	UHPLC-ESI-QTOF	80%MeOH	C20H41O7P	424.258		LWS-UHPLC-ESI-QTOF-80%MeOH-29.68-423.2506	MS4		Unknown-29.68-423.2506	70.7879	95.0321	152.482	106.101	41.9569	39.5444	1	1	1	1	0	0	1	2.34223e+06	856928	1.06639e+06	1.18508e+06	111.13	1.40616e+06	1.91174e+06	920348	1.41275e+06	495728	35.0896	1	1	1	1	0	0
607.38702 Da 1787.81 s	29.8	606.38	LWS	UHPLC-ESI-QTOF	80%MeOH	C29H59N3O6P2	607.386		LWS-UHPLC-ESI-QTOF-80%MeOH-29.8-606.37974	MS4		Unknown-29.8-606.37974	8796.07	30302.5	35943.2	25013.9	14325.5	57.2699	36161.5	62141.3	66568.8	54957.2	16427.4	29.8913	8098.77	23734	13162.3	14998.3	7977.66	53.1903	74316.8	77835.7	118464	90205.3	24535.5	27.1996	128481	79561.9	1	69348.1	64846.3	93.5084
695.43948 Da 1790.20 s	29.84	694.432	LWS	UHPLC-ESI-QTOF	80%MeOH	C35H62N5O7P	695.437		LWS-UHPLC-ESI-QTOF-80%MeOH-29.84-694.43221	MS4		Unknown-29.84-694.43221	19610.9	37305.1	57736	38217.3	19078.9	49.9222	45263.3	84982.3	127106	85784	40927.4	47.7098	9416.08	28423.4	13905.3	17248.2	9934.85	57.5992	85887.9	88428.8	143471	105929	32536.8	30.7156	126551	100006	1	75519.4	66734	88.3667

## Sheet: Region Comparisons
Working Name	Border Cell Average	Border Cell StDev	Border Cell RSD	Secreted Average	Secreted StDev	Secreted RSD	Root Cap Average	Root Cap StDev	Root Cap RSD	Elongation Zone Average	Elongation Zone StDev	Elongation Zone RSD	Mature Tissue Average	Mature Tissue StDev	Mature Tissue RSD		BC/Secreted	BC/RC	BC/EZ	BC/MT		Secreted/BC	Secreted/RC	Secreted/EZ	Secreted/MT		RC/BC	RC/Secreted	RC/EZ	RC/MT		EZ/BC	EZ/Secreted	EZ/RC	EZ/MT		MT/BC	MT/Secreted	MT/RC	MT/EZ
LWS-UHPLC-ESI-QTOF-80%MeOH-0.41-174.95504	97366.8	154878	159.067	163897	283876	173.204	294652	255205	86.6123	185950	227022	122.088	83825.2	26777.7	31.9447		0.594074	0.330447	0.523618	1.16155		1.68329	0.556239	0.881403	1.95522		3.0262	1.79779	1.58458	3.51508		1.90979	1.13456	0.631084	2.21831		0.860921	0.511451	0.284489	0.450794
LWS-UHPLC-ESI-QTOF-80%MeOH-0.49-272.95907	141163	84895.8	60.1403	621826	83448.4	13.4199	196568	48756.6	24.804	602608	50715.4	8.41598	593391	18809.6	3.16985		0.227014	0.718139	0.234254	0.237892		4.40502	3.16342	1.03189	1.04792		1.39249	0.316114	0.326195	0.331262		4.26888	0.969094	3.06565	1.01553		4.20359	0.954273	3.01876	0.984706
LWS-UHPLC-ESI-QTOF-80%MeOH-0.49-114.98871	20365.3	7361.44	36.1469	72354.5	9727.26	13.4439	25925.1	3680.64	14.1972	70741.8	6389.5	9.03214	70791.3	1487.26	2.10091		0.281466	0.785544	0.287882	0.287681		3.55283	2.7909	1.0228	1.02208		1.273	0.358307	0.366475	0.366219		3.47364	0.977711	2.7287	0.999302		3.47607	0.978394	2.7306	1.0007
LWS-UHPLC-ESI-QTOF-80%MeOH-0.5-158.97831	74208.5	31417.2	42.3364	186698	21582.6	11.5602	92579	9989.5	10.7902	181486	13127.2	7.2332	171548	3896.42	2.27133		0.39748	0.80157	0.408894	0.432583		2.51585	2.01663	1.02872	1.08831		1.24755	0.495877	0.510117	0.53967		2.44562	0.972085	1.96034	1.05793		2.3117	0.918852	1.85299	0.945239
LWS-UHPLC-ESI-QTOF-80%MeOH-0.52-175.08328	16064.4	6141.05	38.2276	177357	38632.1	21.7821	24693.1	2286.77	9.26074	27966.5	6165.4	22.0457	17533	3857.5	22.0014		0.090577	0.650563	0.574418	0.916241		11.0403	7.18243	6.34177	10.1156		1.53713	0.139229	0.882955	1.40838		1.74089	0.157685	1.13256	1.59508		1.09142	0.0988571	0.710035	0.626929
LWS-UHPLC-ESI-QTOF-80%MeOH-0.53-248.96085	170818	42469.4	24.8624	1363.74	2360.34	173.078	13284.5	5057.13	38.068	3262.13	1141.21	34.9835	2742.31	2377.4	86.6935		125.257	12.8584	52.3638	62.2897		0.00798361	0.102657	0.418052	0.497297		0.07777	9.7412	4.07233	4.84427		0.0190972	2.39205	0.24556	1.18956		0.016054	2.01087	0.206429	0.840649
LWS-UHPLC-ESI-QTOF-80%MeOH-0.53-296.88172	2899.31	853.353	29.433	13734.3	1654.8	12.0487	30804.1	4819.78	15.6466	20621.2	4393.27	21.3047	6675.14	2031.44	30.4329		0.211101	0.0941209	0.140599	0.434344		4.73708	0.445858	0.666027	2.05752		10.6246	2.24287	1.49381	4.61475		7.11244	1.50144	0.669429	3.08925		2.30232	0.486021	0.216697	0.323704
LWS-UHPLC-ESI-QTOF-80%MeOH-0.54-128.9596	6458.95	4044.51	62.6187	64235.1	8813.62	13.7209	75371.1	6994.2	9.27968	57640.6	17320.7	30.0494	27102.9	4320.02	15.9393		0.100552	0.0856953	0.112055	0.238312		9.94514	0.852251	1.11441	2.37005		11.6693	1.17336	1.3076	2.78092		8.92415	0.897338	0.764758	2.12673		4.19618	0.421933	0.359593	0.470205
LWS-UHPLC-ESI-QTOF-80%MeOH-0.54-264.93382	37046.6	19977.7	53.926	14395.4	3797.08	26.3769	42689.2	6160.21	14.4304	9150	1194.33	13.0528	13948.8	1254.74	8.99532		2.57349	0.867821	4.04881	2.65589		0.388577	0.337215	1.57327	1.03202		1.15231	2.96547	4.66549	3.06042		0.246986	0.635618	0.21434	0.655969		0.376521	0.968975	0.326753	1.52446
LWS-UHPLC-ESI-QTOF-80%MeOH-0.54-154.06189	29882	12872.1	43.0764	584703	38374.7	6.56311	118541	30554.3	25.7752	336747	53342.6	15.8406	291481	276769	94.9527		0.0511063	0.252081	0.0887373	0.102518		19.5671	4.93247	1.73633	2.00597		3.96699	0.202738	0.35202	0.406687		11.2692	0.575928	2.84075	1.1553		9.75439	0.498511	2.45889	0.865579
LWS-UHPLC-ESI-QTOF-80%MeOH-0.55-285.0818	170282	28185.1	16.552	44857.9	13378.4	29.8241	39978.9	15744	39.3808	41483	3715.04	8.95557	22647.7	17978.9	79.3848		3.79603	4.2593	4.10486	7.51871		0.263433	1.12204	1.08136	1.98068		0.234781	0.891233	0.963741	1.76525		0.243614	0.924764	1.03762	1.83166		0.133002	0.504878	0.566493	0.545953
LWS-UHPLC-ESI-QTOF-80%MeOH-0.56-114.01967	16696.1	4333.34	25.9542	52164.1	6524.04	12.5068	14911.1	1856.98	12.4537	31834.5	2666.92	8.37746	19135.6	10085.4	52.7051		0.320069	1.11971	0.524465	0.872514		3.12433	3.49834	1.6386	2.72602		0.893088	0.28585	0.468393	0.779232		1.90671	0.610277	2.13496	1.66363		1.14611	0.366835	1.28331	0.601096
LWS-UHPLC-ESI-QTOF-80%MeOH-0.56-113.0355	30573.1	10427.9	34.108	38970.6	34814.3	89.3349	20185.8	1276.73	6.32491	42283.2	10002	23.6548	28096.4	12207	43.4469		0.784518	1.51459	0.723056	1.08815		1.27467	1.9306	0.921657	1.38703		0.660245	0.517974	0.477395	0.718447		1.38302	1.085	2.0947	1.50493		0.918989	0.720964	1.39189	0.664481
LWS-UHPLC-ESI-QTOF-80%MeOH-0.56-284.09948	10291.2	2545.83	24.738	21919.6	6925.47	31.5948	13589.4	2336.55	17.194	28130.2	6685.3	23.7655	66270.6	18577.9	28.0334		0.469496	0.757297	0.365841	0.15529		2.12994	1.613	0.779219	0.33076		1.32049	0.619964	0.483088	0.205059		2.73343	1.28334	2.07002	0.424475		6.43955	3.02334	4.87665	2.35585
LWS-UHPLC-ESI-QTOF-80%MeOH-0.56-104.0355	46348.8	7807.58	16.8453	86417.2	28210.1	32.6441	68649.4	5322.31	7.75289	100132	12354.2	12.3379	129416	124581	96.2644		0.536337	0.675151	0.462877	0.358139		1.8645	1.25882	0.863034	0.667749		1.48115	0.794396	0.68559	0.530457		2.1604	1.1587	1.4586	0.773723		2.79221	1.49757	1.88517	1.29245
LWS-UHPLC-ESI-QTOF-80%MeOH-0.56-145.06135	53940.4	11175.7	20.7186	93053.8	5548.9	5.96311	68055.2	22664.5	33.3031	151994	7050.62	4.63874	207078	45022.4	21.7417		0.579669	0.792598	0.354884	0.260483		1.72512	1.36733	0.612219	0.449366		1.26167	0.731353	0.447748	0.328645		2.81782	1.6334	2.2334	0.733995		3.83902	2.22536	3.0428	1.36241
LWS-UHPLC-ESI-QTOF-80%MeOH-0.56-131.04574	716624	99208.2	13.8438	1.38306e+06	178527	12.9081	689088	63889.1	9.27154	1.53659e+06	184355	11.9977	1.18251e+06	614282	51.9473		0.518145	1.03996	0.466374	0.60602		1.92996	2.00709	0.900085	1.1696		0.961575	0.498235	0.448454	0.582733		2.1442	1.11101	2.22989	1.29943		1.65011	0.854996	1.71605	0.769569
LWS-UHPLC-ESI-QTOF-80%MeOH-0.56-298.11457	12609.6	2319.61	18.3956	44073.6	22116.8	50.1815	16624.9	312.321	1.87863	41434.4	5406.7	13.0488	83074.5	18697.4	22.5068		0.286104	0.758477	0.304327	0.151787		3.49523	2.65106	1.06369	0.530531		1.31843	0.377208	0.401234	0.200121		3.28594	0.94012	2.49231	0.498763		6.58818	1.8849	4.99698	2.00496
LWS-UHPLC-ESI-QTOF-80%MeOH-0.56-118.05089	53059.5	6656.64	12.5456	166001	89812.8	54.1038	65045.1	3811.54	5.85984	107945	12393.5	11.4813	191504	27368.1	14.2911		0.319634	0.815734	0.491544	0.277067		3.12858	2.55209	1.53783	0.866825		1.22589	0.391836	0.602579	0.339653		2.03441	0.650265	1.65953	0.563666		3.60924	1.15364	2.94418	1.7741
LWS-UHPLC-ESI-QTOF-80%MeOH-0.56-311.10964	57568.6	10445.5	18.1444	124747	20146.2	16.1497	53595.6	7067.23	13.1862	271387	17883.1	6.58954	208636	101370	48.5872		0.461482	1.07413	0.212128	0.275929		2.16693	2.32756	0.459666	0.597919		0.930986	0.429634	0.197488	0.256886		4.71414	2.17549	5.0636	1.30077		3.62412	1.67247	3.89278	0.768777
LWS-UHPLC-ESI-QTOF-80%MeOH-0.56-229.01838	4248.98	2532.66	59.6062	25994	667.127	2.56646	16583.7	2027.89	12.2282	44607.6	2670.38	5.98637	57808.4	16310.9	28.2155		0.16346	0.256214	0.0952525	0.0735012		6.11769	1.56744	0.582725	0.449658		3.90299	0.637983	0.371769	0.286874		10.4984	1.71607	2.68984	0.771646		13.6052	2.22391	3.48585	1.29593
LWS-UHPLC-ESI-QTOF-80%MeOH-0.57-132.02917	74071	23591.8	31.8502	141919	32543.6	22.9311	202463	177675	87.7567	223492	23495	10.5127	276426	48377.5	17.5011		0.521926	0.365849	0.331425	0.26796		1.91598	0.70096	0.635005	0.513406		2.73337	1.42661	0.905907	0.732432		3.01727	1.57479	1.10387	0.808507		3.7319	1.94778	1.36532	1.23685
DL-threo-beta-methylaspartic acid_ LC-ESI-QTOF_ MS2_ CE	73130	12002.8	16.413	149076	18161.2	12.1825	333202	26423.3	7.9301	343992	6224.5	1.80949	294284	52520.5	17.8469		0.490554	0.219476	0.212592	0.248501		2.03851	0.447405	0.433371	0.506573		4.5563	2.23511	0.968633	1.13225		4.70385	2.30749	1.03238	1.16891		4.02412	1.97405	0.883199	0.855496
LWS-UHPLC-ESI-QTOF-80%MeOH-0.58-245.04281	3663.84	258.207	7.04744	3779.82	1486.53	39.3281	31842.4	14247.3	44.7431	16912	3152	18.6376	13732.4	1378.69	10.0397		0.969316	0.115062	0.216641	0.266802		1.03166	0.118704	0.223499	0.275248		8.69097	8.4243	1.88282	2.31877		4.61593	4.47429	0.531117	1.23154		3.74809	3.63308	0.431263	0.811991
LWS-UHPLC-ESI-QTOF-80%MeOH-0.58-215.03269	270938	10686	3.94406	285261	142929	50.1047	245327	27947.2	11.3918	476444	59120.2	12.4086	384015	30112.6	7.84152		0.949789	1.1044	0.568667	0.705541		1.05287	1.16278	0.598729	0.742839		0.905471	0.860007	0.514912	0.638847		1.7585	1.6702	1.94208	1.24069		1.41735	1.34619	1.56532	0.806002
LWS-UHPLC-ESI-QTOF-80%MeOH-0.58-273.03776	9289.25	15686.8	168.87	1	0	0	282990	24407	8.62471	5837.68	1986.31	34.0256	2304.94	737.807	32.0098		9289.25	0.0328254	1.59126	4.03015		0.000107651	3.5337e-06	0.000171301	0.000433851		30.4642	282990	48.4764	122.775		0.628433	5837.68	0.0206286	2.53268		0.24813	2304.94	0.00814497	0.394839
LWS-UHPLC-ESI-QTOF-80%MeOH-0.58-234.01642	546.305	472.29	86.4518	32842.8	10203.8	31.0687	16325.8	318.155	1.94879	40667.6	7448.39	18.3153	56779.2	8895.81	15.6674		0.0166339	0.0334627	0.0134334	0.00962156		60.118	2.01171	0.807591	0.578429		29.884	0.497088	0.401444	0.28753		74.4412	1.23825	2.49101	0.71624		103.933	1.72882	3.47789	1.39618
LWS-UHPLC-ESI-QTOF-80%MeOH-0.58-473.16247	34663.3	9986.31	28.8095	89946.3	12809.4	14.2412	74361.5	14975.5	20.1388	134502	26017.4	19.3435	79493.5	80434.6	101.184		0.385377	0.466145	0.257715	0.436052		2.59486	1.20958	0.668734	1.13149		2.14525	0.826732	0.552864	0.935441		3.88025	1.49536	1.80876	1.69199		2.29331	0.883789	1.06901	0.59102
LWS-UHPLC-ESI-QTOF-80%MeOH-0.58-259.02261	42967	49048.4	114.154	51179.2	22219.6	43.4153	600660	161916	26.9564	204843	44505.3	21.7265	168233	32472.8	19.3023		0.839541	0.071533	0.209756	0.255402		1.19113	0.0852049	0.249846	0.304217		13.9796	11.7364	2.93229	3.57041		4.76745	4.00247	0.34103	1.21762		3.91539	3.28713	0.28008	0.821275
LWS-UHPLC-ESI-QTOF-80%MeOH-0.58-473.14428	1	0	0	1	0	0	1	0	0	1	0	0	48776.8	84482.1	173.202		1	1	1	2.05016e-05		1	1	1	2.05016e-05		1	1	1	2.05016e-05		1	1	1	2.05016e-05		48776.8	48776.8	48776.8	48776.8
LWS-UHPLC-ESI-QTOF-80%MeOH-0.58-517.13386	2921.81	2578.41	88.247	1250.96	475.702	38.0268	1594.47	78.2662	4.90861	1229.38	211.061	17.1681	52973.1	90169.5	170.218		2.33565	1.83247	2.37666	0.0551565		0.428147	0.784566	1.01756	0.0236151		0.545712	1.27459	1.29697	0.0300996		0.420759	0.982744	0.771027	0.0232076		18.1302	42.3458	33.2231	43.0894
LWS-UHPLC-ESI-QTOF-80%MeOH-0.58-601.13868	2608.41	857.52	32.8752	3751.79	2230.28	59.4456	69875.7	12146	17.3823	20626.4	1546.44	7.49739	12914	11418.6	88.4203		0.695243	0.0373293	0.12646	0.201983		1.43835	0.0536924	0.181893	0.290522		26.7886	18.6246	3.38768	5.41085		7.90767	5.49775	0.295187	1.59722		4.95091	3.44208	0.184814	0.626089
LWS-UHPLC-ESI-QTOF-80%MeOH-0.58-439.07354	1	0	0	60.8816	103.718	170.36	1	0	0	31688.4	54884.3	173.2	255901	443231	173.204		0.0164253	1	3.15573e-05	3.90777e-06		60.8816	60.8816	0.00192126	0.000237911		1	0.0164253	3.15573e-05	3.90777e-06		31688.4	520.493	31688.4	0.123831		255901	4203.25	255901	8.07552
LWS-UHPLC-ESI-QTOF-80%MeOH-0.58-175.04699	140043	38048.6	27.1692	228561	83432.6	36.5035	223578	9198.66	4.1143	419931	73393.6	17.4775	456747	95788	20.9718		0.612718	0.626373	0.333491	0.30661		1.63207	1.02229	0.544282	0.50041		1.59649	0.9782	0.532416	0.489501		2.99858	1.83728	1.87823	0.919395		3.26147	1.99836	2.0429	1.08767
LWS-UHPLC-ESI-QTOF-80%MeOH-0.58-537.06269	259.773	448.208	172.538	11215.1	7596.62	67.7358	51794.3	14537.2	28.0672	20515.5	4158.76	20.2713	56346.8	48801.4	86.609		0.0231628	0.00501548	0.0126623	0.00461025		43.1726	0.216531	0.546664	0.199037		199.383	4.61827	2.52464	0.919205		78.9747	1.82928	0.396096	0.364093		216.908	5.0242	1.0879	2.74655
LWS-UHPLC-ESI-QTOF-80%MeOH-0.58-576.13356	1	0	0	15955.9	8179.15	51.2609	20638.4	1008.1	4.88458	32212.3	9502.46	29.4995	32455.4	28903.7	89.0566		6.26727e-05	4.84533e-05	3.10441e-05	3.08115e-05		15955.9	0.773117	0.495337	0.491625		20638.4	1.29347	0.640701	0.6359		32212.3	2.01883	1.56079	0.992507		32455.4	2.03407	1.57257	1.00755
LWS-UHPLC-ESI-QTOF-80%MeOH-0.58-517.16324	21449.7	8807.64	41.0619	41854.1	23030.9	55.0267	76396.7	14761	19.3215	89960.9	16362.2	18.1882	64656.1	57898.3	89.5481		0.512487	0.280767	0.238433	0.33175		1.95127	0.547852	0.465248	0.647335		3.56167	1.82531	0.849222	1.18159		4.19404	2.14939	1.17755	1.39138		3.01431	1.5448	0.84632	0.718713
LWS-UHPLC-ESI-QTOF-80%MeOH-0.58-110.98544	1779.31	2489.81	139.931	1834.64	308.148	16.7961	139560	28897.9	20.7064	213593	28832.2	13.4987	208969	181007	86.6194		0.969845	0.0127494	0.00833041	0.00851474		1.03109	0.0131459	0.00858942	0.00877949		78.4348	76.0696	0.653394	0.667852		120.042	116.422	1.53047	1.02213		117.443	113.902	1.49734	0.978351
LWS-UHPLC-ESI-QTOF-80%MeOH-0.58-209.03017	25607.5	14666.9	57.2756	95925.5	47224.1	49.23	180284	26921.5	14.9328	294536	48380	16.4258	374410	44679.8	11.9334		0.266952	0.14204	0.0869419	0.0683943		3.74599	0.53208	0.325683	0.256204		7.04026	1.87942	0.612094	0.481514		11.5019	3.07047	1.63374	0.786667		14.6211	3.90314	2.07678	1.27119
LWS-UHPLC-ESI-QTOF-80%MeOH-0.58-165.04002	119942	42450	35.3922	439114	126571	28.8242	243022	13966.3	5.74691	513076	25352.3	4.94125	596230	57812.3	9.69631		0.273144	0.493541	0.23377	0.201167		3.66107	1.80689	0.855847	0.736485		2.02617	0.553437	0.473658	0.407599		4.27771	1.16843	2.11123	0.860534		4.971	1.3578	2.45339	1.16207
LWS-UHPLC-ESI-QTOF-80%MeOH-0.58-291.04915	2301.29	1640.21	71.2736	648.622	580.506	89.4983	75859.9	7759.6	10.2289	152122	32020.6	21.0493	245000	38502.7	15.7154		3.54796	0.030336	0.0151279	0.009393		0.281852	0.00855026	0.00426384	0.00264743		32.9641	116.956	0.498679	0.309632		66.1028	234.531	2.0053	0.620904		106.462	377.724	3.22964	1.61055
LWS-UHPLC-ESI-QTOF-80%MeOH-0.58-615.15111	299.92	517.745	172.628	3247.29	1723.27	53.0679	37383.1	9966.59	26.6607	7520.09	6522.46	86.7338	4014.64	6951.83	173.162		0.0923601	0.00802289	0.0398825	0.0747066		10.8272	0.0868653	0.431815	0.808863		124.643	11.5121	4.97109	9.31169		25.0737	2.3158	0.201163	1.87317		13.3857	1.2363	0.107392	0.533855
LWS-UHPLC-ESI-QTOF-80%MeOH-0.58-171.04076	153506	26266.5	17.1111	440096	157096	35.6959	94460.8	12540.3	13.2757	138182	12261.8	8.87369	144775	12709	8.77848		0.348801	1.62507	1.1109	1.06031		2.86696	4.65903	3.1849	3.03987		0.615356	0.214637	0.683597	0.652468		0.900174	0.313982	1.46285	0.954463		0.943121	0.328962	1.53264	1.04771
LWS-UHPLC-ESI-QTOF-80%MeOH-0.58-781.20381	68.5048	116.922	170.677	3741.99	2581.93	68.999	59574.3	16746.5	28.1103	28311	8995.81	31.775	34062.3	29682	87.1404		0.0183071	0.0011499	0.00241973	0.00201116		54.6237	0.062812	0.132174	0.109857		869.637	15.9205	2.10429	1.74898		413.27	7.56576	0.475221	0.831153		497.225	9.10273	0.571761	1.20315
LWS-UHPLC-ESI-QTOF-80%MeOH-0.58-119.03487	13352.1	3923.96	29.3884	18739.3	3675.46	19.6137	40998.5	12151.1	29.6379	75831	10467.6	13.8039	124829	36331.5	29.1051		0.712517	0.325672	0.176077	0.106963		1.40347	0.457072	0.247119	0.15012		3.07058	2.18784	0.540657	0.328439		5.67935	4.04663	1.8496	0.607481		9.34901	6.66133	3.04471	1.64614
LWS-UHPLC-ESI-QTOF-80%MeOH-0.59-132.04196	79827.1	16728	20.9553	106330	9812.61	9.22847	12722.6	4163.18	32.7228	126218	4166.21	3.3008	114390	16390.7	14.3287		0.75075	6.27444	0.632453	0.697847		1.332	8.35757	0.842429	0.929534		0.159377	0.119652	0.100798	0.111221		1.58114	1.18704	9.9208	1.1034		1.43298	1.07581	8.99114	0.906292
LWS-UHPLC-ESI-QTOF-80%MeOH-0.59-267.0724	13957.3	4460.91	31.961	12232	2482.29	20.2934	39205.3	8677.79	22.1342	53378.7	3787.33	7.0952	68515.4	13957.5	20.3713		1.14105	0.356007	0.261478	0.203711		0.876385	0.311999	0.229155	0.178529		2.80893	3.20514	0.734473	0.572211		3.82442	4.36386	1.36152	0.779077		4.90891	5.60132	1.74761	1.28357
LWS-UHPLC-ESI-QTOF-80%MeOH-0.59-367.10528	26334.1	6096.22	23.1495	17801.9	10235.4	57.496	123335	11240.6	9.11388	96849.1	18815.1	19.4272	97636.3	15987	16.3741		1.47928	0.213518	0.271908	0.269716		0.676003	0.144338	0.183811	0.182329		4.68346	6.92816	1.27347	1.2632		3.67771	5.44038	0.785255	0.991938		3.7076	5.4846	0.791638	1.00813
LWS-UHPLC-ESI-QTOF-80%MeOH-0.59-179.05566	213702	26711.8	12.4996	351836	75145.2	21.358	508762	43106.1	8.47273	989449	101710	10.2795	1.3209e+06	76009.2	5.75437		0.60739	0.420042	0.215981	0.161785		1.64639	0.691553	0.355588	0.266362		2.38071	1.44602	0.514188	0.385165		4.63004	2.81224	1.94481	0.749074		6.18102	3.75429	2.59629	1.33498
LWS-UHPLC-ESI-QTOF-80%MeOH-0.59-105.01995	4940.66	337.68	6.83471	93059.6	103433	111.147	5912.1	1049.97	17.7597	8566.69	940.21	10.9752	8239.3	708.382	8.59761		0.0530914	0.835686	0.576729	0.599646		18.8355	15.7405	10.863	11.2946		1.19662	0.0635303	0.690126	0.717549		1.73392	0.092056	1.44901	1.03974		1.66765	0.0885379	1.39363	0.961783
LWS-UHPLC-ESI-QTOF-80%MeOH-0.59-195.05084	69550.4	18629.2	26.7852	148312	63780.6	43.0042	190132	4616.98	2.4283	304215	43933.4	14.4415	164561	212001	128.828		0.468945	0.365801	0.228622	0.422643		2.13245	0.78005	0.487524	0.901263		2.73373	1.28197	0.624991	1.15539		4.37403	2.05118	1.60002	1.84865		2.36606	1.10955	0.865509	0.540935
LWS-UHPLC-ESI-QTOF-80%MeOH-0.59-341.10898	46361.1	14378.9	31.0151	59918.7	15001.7	25.0368	157980	34975.9	22.1395	88022.7	11881.8	13.4986	123914	33006.5	26.6366		0.773733	0.293462	0.526694	0.37414		1.29244	0.379281	0.680718	0.483551		3.4076	2.63657	1.79476	1.27492		1.89863	1.46904	0.557177	0.710355		2.6728	2.06803	0.784365	1.40775
LWS-UHPLC-ESI-QTOF-80%MeOH-0.59-453.08678	1	0	0	1	0	0	1	0	0	1	0	0	34432.6	59637.3	173.2		1	1	1	2.90423e-05		1	1	1	2.90423e-05		1	1	1	2.90423e-05		1	1	1	2.90423e-05		34432.6	34432.6	34432.6	34432.6
LWS-UHPLC-ESI-QTOF-80%MeOH-0.59-355.11081	2025.92	191.291	9.44218	7883.16	4208.34	53.3839	4955.52	851.489	17.1826	27442.9	694.594	2.53105	36270.3	9017.51	24.8619		0.256994	0.408822	0.0738233	0.0558562		3.89114	1.59078	0.287257	0.217344		2.44605	0.628621	0.180576	0.136627		13.5459	3.48121	5.53784	0.756621		17.9031	4.60099	7.31918	1.32167
LWS-UHPLC-ESI-QTOF-80%MeOH-0.59-135.02919	17405.5	7337.64	42.1571	130927	31091.2	23.747	100617	32726.8	32.526	243729	6469.28	2.65429	332535	27691.7	8.32744		0.132941	0.172987	0.0714131	0.0523417		7.52216	1.30123	0.537181	0.393722		5.78079	0.768501	0.412824	0.302576		14.003	1.86157	2.42234	0.732942		19.1052	2.53986	3.30495	1.36436
LWS-UHPLC-ESI-QTOF-80%MeOH-0.59-163.02478	9691.74	2274.21	23.4654	31478.8	9313.39	29.5863	34720.9	3912.77	11.2692	44855.1	16965.4	37.8226	34874.3	1669.75	4.78791		0.307882	0.279133	0.216067	0.277905		3.248	0.906623	0.701787	0.902635		3.58253	1.10299	0.774067	0.995601		4.62818	1.42493	1.29188	1.28619		3.59835	1.10787	1.00442	0.777487
LWS-UHPLC-ESI-QTOF-80%MeOH-0.59-527.13832	150.002	258.08	172.05	974.99	1121.15	114.991	80287.3	15639.7	19.4797	10349.9	747.14	7.21883	5728.25	5012.73	87.509		0.15385	0.00186832	0.0144932	0.0261864		6.49983	0.0121438	0.0942031	0.170207		535.24	82.3468	7.75733	14.016		68.998	10.6154	0.12891	1.80681		38.1877	5.87518	0.0713468	0.553461
LWS-UHPLC-ESI-QTOF-80%MeOH-0.59-191.05619	41397.6	9153.04	22.11	4147.76	782.372	18.8625	8367.19	2312.97	27.6434	6511.74	2769.77	42.535	7759.76	3818.21	49.2052		9.98073	4.94761	6.35738	5.33491		0.100193	0.495717	0.636966	0.534521		0.202118	2.01728	1.28494	1.07828		0.157297	1.56994	0.778247	0.839168		0.187445	1.87083	0.927403	1.19166
LWS-UHPLC-ESI-QTOF-80%MeOH-0.59-323.07876	4871.06	1016.27	20.8635	5835.51	3179.65	54.488	39900.9	14033	35.1695	14052.3	2899.13	20.631	14015.1	3964.95	28.2906		0.834727	0.122079	0.346638	0.347558		1.198	0.14625	0.415271	0.416373		8.19142	6.8376	2.83946	2.847		2.88485	2.40806	0.35218	1.00265		2.87722	2.40169	0.351248	0.997353
LWS-UHPLC-ESI-QTOF-80%MeOH-0.59-323.02859	12548	8131.64	64.8044	32757.9	10046.7	30.6696	189331	29641	15.6557	75605.3	24017	31.7663	17796.7	4968.73	27.9194		0.383052	0.0662754	0.165967	0.705075		2.61061	0.17302	0.433275	1.84068		15.0886	5.77969	2.5042	10.6386		6.0253	2.308	0.399329	4.24829		1.41829	0.543278	0.0939977	0.235389
LWS-UHPLC-ESI-QTOF-80%MeOH-0.59-185.0216	5932	1602.89	27.0211	1685.04	266.542	15.8181	583880	79782.4	13.6642	280444	89422.6	31.8861	134330	85200.8	63.4265		3.52039	0.0101596	0.0211522	0.0441599		0.284059	0.00288594	0.00600848	0.012544		98.4288	346.508	2.08199	4.34661		47.2764	166.431	0.480311	2.08772		22.645	79.7191	0.230064	0.478991
LWS-UHPLC-ESI-QTOF-80%MeOH-0.6-209.06657	10299.1	1840.03	17.8659	14510.3	2724.89	18.779	31099.4	8425.55	27.0923	53559.8	12937.9	24.1561	89713.9	8000.58	8.91789		0.70978	0.331168	0.192292	0.1148		1.40889	0.466579	0.270918	0.16174		3.01961	2.14326	0.580648	0.346651		5.20042	3.69115	1.72221	0.597006		8.71082	6.18277	2.88475	1.67502
LWS-UHPLC-ESI-QTOF-80%MeOH-0.6-96.96996	12241.8	7415.74	60.5772	142729	23205.8	16.2587	241468	31830.5	13.1821	479504	72949.8	15.2136	787003	63153.3	8.02453		0.0857696	0.0506974	0.0255301	0.015555		11.6591	0.591088	0.29766	0.181358		19.7249	1.69179	0.503579	0.30682		39.1694	3.35954	1.98579	0.609278		64.2882	5.51397	3.25924	1.64129
LWS-UHPLC-ESI-QTOF-80%MeOH-0.6-439.08462	8292.29	2851.3	34.385	56584.4	13554.3	23.9542	478391	91500.9	19.1268	381168	41508.7	10.8899	369982	323922	87.551		0.146547	0.0173337	0.021755	0.0224127		6.82374	0.118281	0.14845	0.152939		57.691	8.45446	1.25507	1.29301		45.9665	6.73626	0.796771	1.03023		44.6175	6.53858	0.773388	0.970653
LWS-UHPLC-ESI-QTOF-80%MeOH-0.6-223.04595	16097.9	8001.66	49.7061	210952	34230.5	16.2267	219204	36694.4	16.7398	682050	82017.3	12.0251	898057	99008.8	11.0248		0.0763108	0.073438	0.0236023	0.0179253		13.1043	0.962354	0.309291	0.234898		13.6169	1.03912	0.32139	0.244087		42.3688	3.2332	3.11148	0.759473		55.7871	4.25716	4.09689	1.3167
LWS-UHPLC-ESI-QTOF-80%MeOH-0.6-203.06733	4092.86	1438.6	35.149	7481.22	2731.45	36.5108	15202.5	1206.28	7.93475	23441.3	1542.03	6.57827	28707.1	24981.4	87.0218		0.547085	0.269223	0.174601	0.142573		1.82787	0.492104	0.319147	0.260605		3.7144	2.03209	0.648536	0.529574		5.72735	3.13335	1.54193	0.816567		7.01394	3.83722	1.88831	1.22464
LWS-UHPLC-ESI-QTOF-80%MeOH-0.61-186.07646	109.036	121.102	111.066	2292.57	554.548	24.189	836.115	166.649	19.9314	7031.16	3803.38	54.0931	49587.9	10788.7	21.7568		0.0475607	0.130408	0.0155076	0.00219884		21.0258	2.74193	0.326058	0.0462323		7.66824	0.364707	0.118916	0.0168612		64.4847	3.06694	8.40933	0.141792		454.785	21.6299	59.3076	7.0526
Malate	944488	492184	52.1113	5.7121e+06	5.05973e+06	88.5792	1.73782e+06	214419	12.3384	4.14103e+06	603827	14.5816	1.2072e+06	1.07127e+06	88.7399		0.165349	0.543488	0.22808	0.782377		6.04783	3.28692	1.37939	4.73168		1.83997	0.304236	0.41966	1.43955		4.38442	0.724958	2.38288	3.43027		1.27816	0.211341	0.694663	0.291522
LWS-UHPLC-ESI-QTOF-80%MeOH-0.61-194.94482	1542.48	1442.27	93.5031	28005.6	20485.5	73.1478	102846	39797	38.6958	73986.3	29005.3	39.2036	147237	16992.8	11.5411		0.0550775	0.014998	0.0208482	0.0104762		18.1562	0.272307	0.378524	0.190208		66.6757	3.67233	1.39007	0.698506		47.9659	2.64184	0.71939	0.502498		95.4548	5.25741	1.43163	1.99006
LWS-UHPLC-ESI-QTOF-80%MeOH-0.62-203.01949	10383.6	4427.93	42.6435	141186	7583.34	5.37119	49015.1	11966.2	24.4133	55715.4	48425.2	86.9153	188379	5220.36	2.77121		0.0735459	0.211845	0.186369	0.055121		13.597	2.88045	2.53405	0.749477		4.72043	0.347168	0.87974	0.260194		5.36571	0.394626	1.1367	0.295763		18.1419	1.33426	3.84328	3.38109
LWS-UHPLC-ESI-QTOF-80%MeOH-0.62-133.01301	1	0	0	2.02613e+06	3.50936e+06	173.205	1	0	0	1	0	0	726952	1.25912e+06	173.205		4.93551e-07	1	1	1.37561e-06		2.02613e+06	2.02613e+06	2.02613e+06	2.78716		1	4.93551e-07	1	1.37561e-06		1	4.93551e-07	1	1.37561e-06		726952	0.358788	726952	726952
Citric acid _Not validated, isomer of 227_ PlaSMA ID-228	138494	92943.8	67.1104	1.68886e+06	19814	1.17322	1.13766e+06	174116	15.3048	2.2751e+06	168160	7.39131	2.81544e+06	375520	13.3379		0.0820044	0.121736	0.0608738	0.0491909		12.1945	1.48451	0.742324	0.599858		8.21449	0.673624	0.500047	0.404078		16.4274	1.34712	1.99981	0.808081		20.329	1.66706	2.47477	1.2375
LWS-UHPLC-ESI-QTOF-80%MeOH-0.62-205.03524	1975.35	348.922	17.6638	47906.7	3213.26	6.70733	19619.6	4567.28	23.2791	70848.9	14826.7	20.9272	106540	8283.08	7.77459		0.0412332	0.100682	0.0278811	0.0185408		24.2523	2.44177	0.676181	0.449657		9.93225	0.409539	0.276922	0.184152		35.8666	1.47889	3.61112	0.664995		53.9351	2.22392	5.43029	1.50377
LWS-UHPLC-ESI-QTOF-80%MeOH-0.62-111.0089	16842	11486.7	68.2029	290139	40037.8	13.7995	204181	40930.5	20.0462	466069	19407.1	4.16399	602258	63898.6	10.6098		0.0580481	0.0824857	0.0361363	0.0279647		17.2271	1.42099	0.622524	0.481752		12.1233	0.703735	0.438092	0.339025		27.673	1.60636	2.28263	0.773869		35.7593	2.07576	2.94963	1.29221
LWS-UHPLC-ESI-QTOF-80%MeOH-0.63-103.00422	5016.42	1197.15	23.8646	161710	39802.2	24.6134	146372	11253.6	7.68832	190412	98690.4	51.83	420564	364427	86.6519		0.0310212	0.0342716	0.0263451	0.0119278		32.236	1.10478	0.849262	0.384506		29.1786	0.905156	0.768715	0.348038		37.9577	1.17749	1.30087	0.452753		83.8375	2.60074	2.87325	2.20871
LWS-UHPLC-ESI-QTOF-80%MeOH-0.63-96.9707	1	0	0	69091.9	62115.7	89.903	1	0	0	129101	34184.4	26.4788	215734	21552	9.99008		1.44735e-05	1	7.74587e-06	4.63533e-06		69091.9	69091.9	0.535177	0.320264		1	1.44735e-05	7.74587e-06	4.63533e-06		129101	1.86854	129101	0.598426		215734	3.12243	215734	1.67105
LWS-UHPLC-ESI-QTOF-80%MeOH-0.64-117.01924	8949.2	3272.32	36.5655	96030.3	24575.1	25.591	26010.6	3298.09	12.6798	25155.4	4355.03	17.3125	22742.9	1815.47	7.98254		0.0931915	0.34406	0.355757	0.393494		10.7306	3.69197	3.81748	4.22242		2.90647	0.270858	1.034	1.14368		2.81091	0.261953	0.967121	1.10607		2.54134	0.236831	0.874373	0.904099
LWS-UHPLC-ESI-QTOF-80%MeOH-0.64-321.06379	14785.2	2297.45	15.5388	16251.5	13287.1	81.7594	166656	17191.5	10.3156	216021	46555.3	21.5513	238409	58534.5	24.5522		0.909777	0.0887172	0.0684435	0.0620163		1.09917	0.0975153	0.0752311	0.0681665		11.2718	10.2548	0.77148	0.699033		14.6106	13.2924	1.29621	0.906094		16.1248	14.67	1.43055	1.10364
LWS-UHPLC-ESI-QTOF-80%MeOH-0.64-161.04488	49352.7	2209.42	4.4768	105186	20169.5	19.1752	32142.4	5165.08	16.0694	89501.2	7975.74	8.91132	80781.3	70366	87.1068		0.469195	1.53544	0.551419	0.610942		2.13131	3.2725	1.17524	1.30211		0.651279	0.305577	0.359128	0.397894		1.8135	0.850887	2.78452	1.10794		1.63682	0.767987	2.51323	0.902572
LWS-UHPLC-ESI-QTOF-80%MeOH-0.64-195.81096	155300	30143.9	19.4101	21.4503	35.4209	165.13	1	0	0	1	0	0	1	0	0		7240.01	155300	155300	155300		0.000138121	21.4503	21.4503	21.4503		6.43914e-06	0.0466194	1	1		6.43914e-06	0.0466194	1	1		6.43914e-06	0.0466194	1	1
LWS-UHPLC-ESI-QTOF-80%MeOH-0.65-275.02197	245177	195733	79.8333	199544	105955	53.0985	478689	53652.4	11.2082	175860	38596	21.947	78499.2	24906.9	31.7289		1.22869	0.512185	1.39416	3.12331		0.813877	0.416855	1.13468	2.54199		1.95242	2.39891	2.72199	6.09801		0.717277	0.88131	0.367378	2.24028		0.320173	0.393393	0.163988	0.446373
LWS-UHPLC-ESI-QTOF-80%MeOH-0.65-110.9853	1	0	0	277.554	288.658	104.001	1	0	0	30827.7	5079.91	16.4784	33541.7	6193.97	18.4665		0.0036029	1	3.24383e-05	2.98136e-05		277.554	277.554	0.00900341	0.0082749		1	0.0036029	3.24383e-05	2.98136e-05		30827.7	111.069	30827.7	0.919085		33541.7	120.847	33541.7	1.08804
LWS-UHPLC-ESI-QTOF-80%MeOH-0.65-175.04661	1	0	0	52069.2	18434.6	35.404	1	0	0	41802.2	13144.8	31.4453	83873.4	6827.98	8.14082		1.92052e-05	1	2.39222e-05	1.19227e-05		52069.2	52069.2	1.24561	0.620808		1	1.92052e-05	2.39222e-05	1.19227e-05		41802.2	0.802819	41802.2	0.498396		83873.4	1.61081	83873.4	2.00644
LWS-UHPLC-ESI-QTOF-80%MeOH-0.65-209.03004	6005.59	5283.27	87.9726	49089.3	3455.7	7.03961	1	0	0	59980.1	21980	36.6455	69823.7	9338.79	13.3748		0.12234	6005.59	0.100126	0.0860108		8.17393	49089.3	0.818427	0.703046		0.000166511	2.0371e-05	1.66722e-05	1.43218e-05		9.98737	1.22186	59980.1	0.859021		11.6265	1.42238	69823.7	1.16412
LWS-UHPLC-ESI-QTOF-80%MeOH-0.65-259.02214	77676.6	74599.7	96.0388	99385.6	39185.7	39.428	1	0	0	183186	12912.2	7.0487	104863	6490.6	6.18961		0.781568	77676.6	0.424031	0.740745		1.27948	99385.6	0.542539	0.947769		1.28739e-05	1.00618e-05	5.45894e-06	9.53628e-06		2.35832	1.84318	183186	1.74691		1.34999	1.05511	104863	0.572439
LWS-UHPLC-ESI-QTOF-80%MeOH-0.65-230.99039	4707.34	4125.19	87.6332	113558	3191.81	2.81075	12889.7	10584.1	82.1125	17572.2	6948.72	39.5439	6871.13	1348.61	19.6271		0.0414533	0.3652	0.267886	0.685089		24.1235	8.80991	6.46235	16.5267		2.73822	0.113509	0.733532	1.87593		3.73293	0.154743	1.36327	2.55739		1.45966	0.060508	0.53307	0.391024
LWS-UHPLC-ESI-QTOF-80%MeOH-0.66-274.02503	50914.1	39803.1	78.1769	39474.2	16212.7	41.0716	39839.5	34287.6	86.0644	36190.7	6104.01	16.8662	12887.2	2308.75	17.9151		1.28981	1.27798	1.40683	3.95075		0.77531	0.99083	1.09073	3.06305		0.782485	1.00925	1.10082	3.0914		0.710819	0.91682	0.908413	2.80827		0.253117	0.326472	0.323478	0.356091
LWS-UHPLC-ESI-QTOF-80%MeOH-0.66-96.96086	12381	10418.1	84.1452	126935	37000.6	29.1492	208816	38534.4	18.4537	269626	21361.5	7.92265	296516	9714.2	3.27612		0.0975382	0.0592915	0.0459193	0.0417551		10.2524	0.60788	0.470783	0.42809		16.8658	1.64506	0.774467	0.704234		21.7773	2.12412	1.29121	0.909314		23.9492	2.33596	1.41998	1.09973
LWS-UHPLC-ESI-QTOF-80%MeOH-0.66-289.01784	70645.9	57437	81.3027	56960.2	54531.9	95.7368	5303.6	6832.09	128.82	11341.5	15215.2	134.155	6487.66	824.808	12.7135		1.24027	13.3204	6.22897	10.8893		0.806278	10.7399	5.02228	8.77978		0.0750731	0.0931107	0.467628	0.817491		0.16054	0.199113	2.13845	1.74817		0.0918335	0.113898	1.22325	0.572028
LWS-UHPLC-ESI-QTOF-80%MeOH-0.67-535.03741	15390.9	12622.1	82.0101	29406.9	6249.13	21.2506	164995	16157.1	9.79248	37703.1	7053.18	18.7072	8832.77	9088.21	102.892		0.523378	0.0932812	0.408213	1.74248		1.91067	0.178229	0.779959	3.3293		10.7203	5.61075	4.37616	18.6798		2.4497	1.28212	0.228511	4.26855		0.573895	0.300364	0.0535336	0.234272
LWS-UHPLC-ESI-QTOF-80%MeOH-0.68-133.01433	14355.8	24863.3	173.193	1	0	0	1	0	0	1	0	0	427388	393962	92.1792		14355.8	14355.8	14355.8	0.0335897		6.96581e-05	1	1	2.3398e-06		6.96581e-05	1	1	2.3398e-06		6.96581e-05	1	1	2.3398e-06		29.771	427388	427388	427388
LWS-UHPLC-ESI-QTOF-80%MeOH-0.69-191.01918	32818.1	30260.4	92.2067	415121	362501	87.3243	1	0	0	1	0	0	1	0	0		0.0790566	32818.1	32818.1	32818.1		12.6492	415121	415121	415121		3.0471e-05	2.40894e-06	1	1		3.0471e-05	2.40894e-06	1	1		3.0471e-05	2.40894e-06	1	1
LWS-UHPLC-ESI-QTOF-80%MeOH-0.69-111.00905	4225.86	3876.85	91.741	86593.5	75646.3	87.358	1	0	0	1	0	0	1	0	0		0.0488011	4225.86	4225.86	4225.86		20.4913	86593.5	86593.5	86593.5		0.000236638	1.15482e-05	1	1		0.000236638	1.15482e-05	1	1		0.000236638	1.15482e-05	1	1
LWS-UHPLC-ESI-QTOF-80%MeOH-0.75-103.00378	3210.86	3879.5	120.824	38929.1	7193.26	18.4778	14163.3	7334.92	51.7884	70915.1	36700	51.7521	187856	60757.9	32.3429		0.0824796	0.226703	0.0452775	0.0170922		12.1242	2.7486	0.548954	0.207229		4.41106	0.363822	0.199722	0.0753945		22.086	1.82165	5.00697	0.377498		58.5064	4.82558	13.2636	2.64902
LWS-UHPLC-ESI-QTOF-80%MeOH-0.78-115.00372	11208.8	5641.45	50.3304	37305.9	2831.97	7.59122	47707.2	3020.38	6.33107	45752.7	3417.85	7.47027	32545.3	23903	73.4452		0.300457	0.23495	0.244987	0.344407		3.32826	0.781976	0.815381	1.14628		4.25622	1.27881	1.04272	1.46587		4.08185	1.22642	0.959031	1.40582		2.90354	0.87239	0.682188	0.711331
LWS-UHPLC-ESI-QTOF-80%MeOH-0.79-243.06237	6977.42	785.25	11.2542	43678.1	12429.5	28.4571	63039.2	20277.2	32.1661	66704.4	17343.4	26.0004	61766.1	8798.33	14.2446		0.159746	0.110684	0.104602	0.112965		6.25992	0.692872	0.6548	0.707153		9.03474	1.44327	0.945052	1.02061		9.56004	1.52718	1.05814	1.07995		8.85228	1.41412	0.979805	0.925967
LWS-UHPLC-ESI-QTOF-80%MeOH-0.79-145.01427	941.829	667.549	70.8779	14100.5	2159.24	15.3133	43079.3	7410.58	17.2022	44613.1	5521.58	12.3766	14672.9	6493.82	44.2572		0.0667941	0.0218627	0.021111	0.0641883		14.9714	0.327315	0.316061	0.960987		45.74	3.05517	0.965619	2.93597		47.3686	3.16394	1.0356	3.04051		15.5792	1.0406	0.340603	0.328892
LWS-UHPLC-ESI-QTOF-80%MeOH-0.79-160.06172	589.165	510.529	86.653	11685.6	2841.98	24.3203	6320.75	385.721	6.10246	18502	4565.47	24.6755	33535.8	9626.36	28.7047		0.0504179	0.0932113	0.0318433	0.0175682		19.8342	1.84877	0.631587	0.348452		10.7283	0.540899	0.341625	0.188477		31.4038	1.58331	2.92719	0.551709		56.921	2.86984	5.30568	1.81255
LWS-UHPLC-ESI-QTOF-80%MeOH-0.79-625.16156	1825.47	105.397	5.77367	30823.3	1726.9	5.60256	25617.7	4161.19	16.2434	52125.7	6510.41	12.4898	25277.5	22511.1	89.0556		0.0592236	0.071258	0.0350205	0.072217		16.8852	1.2032	0.591327	1.2194		14.0335	0.831115	0.491461	1.01346		28.5547	1.69111	2.03475	2.06213		13.8472	0.820079	0.986721	0.484935
LWS-UHPLC-ESI-QTOF-80%MeOH-0.79-118.05081	444.496	112.435	25.295	4469.55	1270.51	28.426	5285.06	1458.36	27.5941	38598.6	3624.04	9.38905	37281.1	3556.44	9.53952		0.0994497	0.0841042	0.0115158	0.0119228		10.0553	0.845697	0.115796	0.119888		11.89	1.18246	0.136923	0.141762		86.8369	8.6359	7.30335	1.03534		83.8728	8.34112	7.05406	0.965866
LWS-UHPLC-ESI-QTOF-80%MeOH-0.79-203.01949	12288.7	4954.67	40.3189	118290	8025.33	6.78447	21638.8	895.684	4.13925	42405.3	4080.5	9.62262	65184.1	2196.3	3.36938		0.103886	0.567901	0.289791	0.188523		9.62591	5.46656	2.7895	1.8147		1.76087	0.18293	0.510285	0.331964		3.45076	0.358487	1.95969	0.650547		5.3044	0.551055	3.01238	1.53717
LWS-UHPLC-ESI-QTOF-80%MeOH-0.79-111.00893	15321.3	12628.5	82.4248	380106	58771.2	15.4618	62687.4	21325	34.0179	164467	23506.4	14.2925	183903	22688.4	12.3371		0.040308	0.244408	0.0931573	0.0833118		24.809	6.0635	2.31114	2.06688		4.09152	0.164921	0.381155	0.340872		10.7345	0.432688	2.6236	0.894314		12.0031	0.483821	2.93365	1.11818
DL-isocitric acid_ LC-ESI-ITFT_ MS2_ m_Z	103807	83354.9	80.2975	1.61058e+06	306282	19.0169	300106	93144.7	31.0373	744999	114797	15.409	843173	116403	13.8053		0.0644534	0.345903	0.139339	0.123115		15.5151	5.36671	2.16186	1.91014		2.89099	0.186334	0.402828	0.355924		7.17673	0.462565	2.48245	0.883565		8.12247	0.523521	2.80958	1.13178
LWS-UHPLC-ESI-QTOF-80%MeOH-0.8-186.07689	1	0	0	4552.78	1135.43	24.9393	834.943	295.384	35.3778	21429.2	13481.4	62.9116	117421	6270.33	5.34004		0.000219646	0.00119769	4.66653e-05	8.51637e-06		4552.78	5.4528	0.212457	0.0387732		834.943	0.183392	0.0389628	0.00711068		21429.2	4.70684	25.6655	0.182499		117421	25.791	140.633	5.47948
LWS-UHPLC-ESI-QTOF-80%MeOH-0.8-142.0875	24.1551	40.1059	166.035	2972.34	1095.09	36.8428	362.954	79.0955	21.7922	12577.4	6259.58	49.7685	49188.3	42658.8	86.7255		0.00812664	0.0665516	0.00192052	0.000491075		123.052	8.18931	0.236324	0.0604278		15.0259	0.12211	0.0288576	0.00737887		520.692	4.23148	34.6529	0.255699		2036.35	16.5487	135.522	3.91085
LWS-UHPLC-ESI-QTOF-80%MeOH-0.8-611.14427	2874.19	574.974	20.0047	45784.4	10596.8	23.145	96186.7	6210.25	6.45645	93538.8	11374.5	12.1602	33813.1	29336	86.7592		0.0627766	0.0298814	0.0307272	0.0850022		15.9295	0.475995	0.489469	1.35404		33.4657	2.10086	1.02831	2.84466		32.5444	2.04303	0.972471	2.76635		11.7644	0.738529	0.351536	0.361488
LWS-UHPLC-ESI-QTOF-80%MeOH-0.8-213.05162	4047.38	1173.53	28.9949	101422	15835.7	15.6137	10917	740.208	6.78034	26994.7	10181.2	37.7156	48721.3	8943.17	18.3558		0.0399062	0.370742	0.149932	0.0830721		25.0588	9.29034	3.75712	2.08168		2.69729	0.107639	0.404411	0.22407		6.66968	0.266161	2.47273	0.554064		12.0377	0.48038	4.4629	1.80485
LWS-UHPLC-ESI-QTOF-80%MeOH-0.81-117.0193	69357.6	41072.3	59.2181	710738	198635	27.9477	170401	23599.5	13.8494	257920	24753.9	9.59752	252840	5468.06	2.16265		0.0975853	0.407027	0.268911	0.274314		10.2474	4.17099	2.75566	2.81102		2.45684	0.239751	0.660673	0.673946		3.7187	0.36289	1.51361	1.02009		3.64546	0.355743	1.4838	0.980305
LWS-UHPLC-ESI-QTOF-80%MeOH-0.81-133.01392	3236.91	2959.49	91.4294	318938	169763	53.2275	46924.8	12274.3	26.1574	149026	81165.3	54.4638	88743.5	32975.3	37.158		0.010149	0.0689809	0.0217205	0.0364749		98.5314	6.79678	2.14015	3.59393		14.4968	0.147128	0.314877	0.528769		46.0395	0.467257	3.17585	1.67929		27.4161	0.278247	1.89119	0.59549
LWS-UHPLC-ESI-QTOF-80%MeOH-0.82-257.02775	10902.7	7168.87	65.7532	47805.9	13260.9	27.7391	13082.5	3202.89	24.4823	13517	3868.18	28.6172	8795.28	1476.22	16.7843		0.228062	0.833382	0.806594	1.23961		4.38477	3.65419	3.53673	5.4354		1.19993	0.273658	0.967856	1.48744		1.23978	0.282747	1.03321	1.53684		0.806707	0.183979	0.672295	0.650685
LWS-UHPLC-ESI-QTOF-80%MeOH-0.82-147.02982	4140.09	1474.35	35.6115	80227.2	4218.37	5.25803	12232.4	2578.99	21.0832	49302.6	11174.3	22.6647	35452.4	4639.78	13.0873		0.0516046	0.338452	0.0839732	0.116779		19.3781	6.55856	1.62724	2.26295		2.95463	0.152472	0.248109	0.345038		11.9086	0.614537	4.03048	1.39067		8.5632	0.441901	2.89823	0.719079
LWS-UHPLC-ESI-QTOF-80%MeOH-0.83-221.03015	369.536	339.648	91.9119	3702.62	1815.1	49.0219	10256.6	3293.16	32.1076	55369.9	25894.4	46.7663	63610.2	42407.5	66.6678		0.0998039	0.036029	0.00667395	0.00580938		10.0196	0.360998	0.0668707	0.058208		27.7554	2.7701	0.185239	0.161242		149.836	14.9542	5.39845	0.870456		172.135	17.1798	6.20186	1.14882
LWS-UHPLC-ESI-QTOF-80%MeOH-0.85-186.04051	950.069	700.165	73.6963	93153.3	15135.8	16.2483	8131.44	2042.73	25.1214	77931.2	3038.89	3.89945	72086.8	17553.9	24.351		0.010199	0.116839	0.0121911	0.0131795		98.049	11.4559	1.19533	1.29224		8.55879	0.087291	0.104341	0.112801		82.0269	0.836591	9.58394	1.08108		75.8753	0.773851	8.86519	0.925005
LWS-UHPLC-ESI-QTOF-80%MeOH-0.85-142.05071	1950.61	469.945	24.0923	90865.6	13141.2	14.4622	12640.7	2760	21.8342	87906.8	5481.96	6.23611	84350.8	15561.8	18.4489		0.021467	0.154311	0.0221895	0.0231249		46.5832	7.18832	1.03366	1.07723		6.48041	0.139115	0.143797	0.149859		45.0664	0.967438	6.95425	1.04216		43.2433	0.928303	6.67294	0.959548
LWS-UHPLC-ESI-QTOF-80%MeOH-0.87-130.0871	5485.06	1261.22	22.9937	68084.6	11455.5	16.8254	18271.5	3816.48	20.8876	117863	31243.4	26.5083	204371	27325.9	13.3707		0.0805625	0.300198	0.0465377	0.0268388		12.4127	3.72628	0.57766	0.333143		3.33113	0.268364	0.155023	0.0894036		21.4879	1.73112	6.45064	0.576711		37.2595	3.00171	11.1852	1.73397
LWS-UHPLC-ESI-QTOF-80%MeOH-0.87-161.04519	1.08169e+06	1.6656e+06	153.981	2.77556e+06	674912	24.3162	184695	37556.5	20.3343	1.00033e+06	76606.3	7.65811	1.07273e+06	94352.2	8.79548		0.38972	5.85663	1.08134	1.00835		2.56594	15.0278	2.77464	2.58737		0.170747	0.0665435	0.184634	0.172172		0.924783	0.360407	5.41611	0.932504		0.99172	0.386493	5.80814	1.07238
LWS-UHPLC-ESI-QTOF-80%MeOH-0.88-99.04576	3298.09	1410.94	42.7806	150762	24930.2	16.5361	12107.1	3165.66	26.1472	86874.1	6647.36	7.65172	66178.1	57657.9	87.1254		0.0218761	0.27241	0.037964	0.0498365		45.712	12.4524	1.73541	2.27813		3.67094	0.0803057	0.139363	0.182947		26.3408	0.576233	7.17548	1.31273		20.0656	0.438957	5.46607	0.76177
LWS-UHPLC-ESI-QTOF-80%MeOH-0.94-445.18863	1	0	0	13447.2	4457.87	33.1508	4045.16	1403.46	34.6947	27605.7	9014.18	32.6533	43267.4	37470.7	86.6026		7.43646e-05	0.000247209	3.62244e-05	2.31121e-05		13447.2	3.32428	0.487118	0.310794		4045.16	0.300817	0.146533	0.0934921		27605.7	2.05289	6.82438	0.638026		43267.4	3.21757	10.6961	1.56733
LWS-UHPLC-ESI-QTOF-80%MeOH-0.94-310.15128	1	0	0	3844.49	1661.84	43.2266	2672.73	1269.24	47.4885	36385.7	15074	41.4285	112066	24533.7	21.8923		0.000260113	0.000374149	2.74834e-05	8.92333e-06		3844.49	1.43841	0.105659	0.0343057		2672.73	0.695212	0.0734557	0.0238497		36385.7	9.46437	13.6137	0.324681		112066	29.1497	41.9293	3.07994
LWS-UHPLC-ESI-QTOF-80%MeOH-0.94-179.05582	5652.1	2889.84	51.1286	19126.7	5990.42	31.3197	10884.5	2905.5	26.694	178015	48776.8	27.4005	438009	81359.7	18.5749		0.295509	0.51928	0.0317508	0.0129041		3.38399	1.75724	0.107444	0.0436673		1.92574	0.569074	0.0611438	0.02485		31.4953	9.30715	16.3549	0.406418		77.4948	22.9004	40.2415	2.46052
LWS-UHPLC-ESI-QTOF-80%MeOH-0.94-130.0872	3987.16	1467.13	36.7964	85333	21201.2	24.8452	20341.7	4600.58	22.6165	134776	24302.6	18.0318	293971	33686.3	11.459		0.0467247	0.196009	0.0295836	0.0135631		21.402	4.19498	0.633147	0.290277		5.10181	0.23838	0.15093	0.0691962		33.8025	1.57941	6.62559	0.458466		73.7296	3.44499	14.4517	2.18119
LWS-UHPLC-ESI-QTOF-80%MeOH-0.94-576.284	1	0	0	13002.1	3341.53	25.6999	2895.23	1904.62	65.7847	33042.5	17204.6	52.0681	56678.3	49374.4	87.1133		7.69107e-05	0.000345395	3.02641e-05	1.76434e-05		13002.1	4.49086	0.393497	0.229402		2895.23	0.222674	0.0876217	0.0510818		33042.5	2.54132	11.4127	0.582982		56678.3	4.35917	19.5764	1.71532
LWS-UHPLC-ESI-QTOF-80%MeOH-1.17-251.10392	15447.4	4685.71	30.3334	842711	18024.3	2.13885	168000	44802.2	26.6679	532167	85465.9	16.06	456308	69264.6	15.1793		0.0183306	0.0919484	0.0290273	0.0338529		54.5537	5.01613	1.58355	1.8468		10.8757	0.199357	0.315691	0.368173		34.4503	0.631493	3.16765	1.16624		29.5396	0.541476	2.71612	0.857454
LWS-UHPLC-ESI-QTOF-80%MeOH-1.21-179.05581	5261.01	4648.09	88.3498	62641.2	21789.4	34.7846	10419	5475.03	52.5483	339603	37155.2	10.9408	567410	87798.5	15.4735		0.0839865	0.504942	0.0154917	0.00927197		11.9067	6.01218	0.184454	0.110398		1.98043	0.166329	0.0306801	0.0183625		64.5509	5.4214	32.5944	0.598514		107.852	9.05811	54.459	1.67081
LWS-UHPLC-ESI-QTOF-80%MeOH-1.23-344.13518	1	0	0	42459.4	11783.2	27.7517	5875.2	2582.21	43.951	245234	31415.4	12.8104	391190	69388.7	17.7379		2.35519e-05	0.000170207	4.07774e-06	2.5563e-06		42459.4	7.22689	0.173139	0.108539		5875.2	0.138372	0.0239576	0.0150188		245234	5.77572	41.7405	0.626891		391190	9.21327	66.5833	1.59517
LWS-UHPLC-ESI-QTOF-80%MeOH-1.25-712.12272	1	0	0	84.204	144.114	171.148	1	0	0	831.756	1438.91	172.997	340604	589941	173.205		0.0118759	1	0.00120228	2.93597e-06		84.204	84.204	0.101236	0.00024722		1	0.0118759	0.00120228	2.93597e-06		831.756	9.87786	831.756	0.00244201		340604	4044.98	340604	409.499
LWS-UHPLC-ESI-QTOF-80%MeOH-1.25-147.04491	2341.37	265.408	11.3356	118167	18444.4	15.6088	15832.6	868.896	5.48802	245058	9479.2	3.86815	331497	18609.8	5.61387		0.0198142	0.147883	0.00955437	0.00706303		50.4689	7.4635	0.482199	0.356464		6.7621	0.133985	0.0646076	0.047761		104.664	2.07383	15.4781	0.739246		141.582	2.80533	20.9376	1.35273
LWS-UHPLC-ESI-QTOF-80%MeOH-1.25-547.14098	18.334	30.0234	163.758	139492	23788.2	17.0534	24678.5	5914.78	23.9673	226187	11426.1	5.05162	149032	129491	86.8884		0.000131434	0.000742915	8.10568e-05	0.000123021		7608.38	5.65238	0.616711	0.935991		1346.05	0.176917	0.109106	0.165592		12337	1.6215	9.16536	1.51771		8128.69	1.06839	6.03893	0.658886
Phenylalanine	41029.8	10788.5	26.2943	1.85653e+06	299281	16.1205	385426	59348	15.398	3.77723e+06	224245	5.93676	5.07163e+06	320415	6.31779		0.0221003	0.106453	0.0108624	0.00809006		45.2482	4.81681	0.491505	0.366061		9.3938	0.207606	0.102039	0.0759964		92.0606	2.03457	9.80014	0.744775		123.609	2.73179	13.1585	1.34269
LWS-UHPLC-ESI-QTOF-80%MeOH-1.25-351.13272	2552.41	446.323	17.4864	170737	14408.5	8.43903	68005.8	21433.5	31.5172	285387	3693.97	1.29437	329772	10099.6	3.06261		0.0149494	0.0375322	0.00894366	0.00773991		66.8925	2.51062	0.598263	0.517742		26.6438	0.398308	0.238293	0.206221		111.811	1.67151	4.19652	0.865408		129.2	1.93146	4.84917	1.15552
LWS-UHPLC-ESI-QTOF-80%MeOH-1.26-712.22114	1	0	0	471139	95118.5	20.1891	68753.4	34119.3	49.6257	888016	51487.9	5.79809	615224	534194	86.8292		2.12252e-06	1.45447e-05	1.12611e-06	1.62542e-06		471139	6.85259	0.530552	0.7658		68753.4	0.14593	0.0774236	0.111753		888016	1.88483	12.916	1.4434		615224	1.30582	8.94827	0.692807
LWS-UHPLC-ESI-QTOF-80%MeOH-1.45-218.10333	6133.85	1718.74	28.0206	334031	83798	25.0869	69616.9	29058.6	41.7408	137191	18634.3	13.5828	150601	15703.3	10.4271		0.0183631	0.0881087	0.0447104	0.0407291		54.457	4.79813	2.43479	2.21798		11.3496	0.208415	0.507446	0.46226		22.3662	0.410713	1.97065	0.910955		24.5525	0.45086	2.16328	1.09775
LWS-UHPLC-ESI-QTOF-80%MeOH-1.78-429.15464	124.655	214.177	171.816	104235	47183.9	45.2668	8419.84	2795.08	33.1964	49205	14712.6	29.9006	66027.4	61724.5	93.4832		0.0011959	0.0148049	0.00253338	0.00188793		836.19	12.3797	2.11839	1.57867		67.5451	0.0807773	0.171117	0.12752		394.729	0.472057	5.84394	0.745221		529.681	0.633446	7.84189	1.34188
Tryptophan_ LC-ESI-ITFT_ MS2_ HCD_ CE 90.0 eV_ _M-H_-	13015.4	3269.89	25.1232	706248	134322	19.019	174104	19856.9	11.4052	462221	62905.2	13.6093	640619	79494.7	12.409		0.018429	0.0747566	0.0281585	0.020317		54.2623	4.05646	1.52794	1.10245		13.3767	0.24652	0.376669	0.271775		35.5133	0.654474	2.65485	0.721522		49.2199	0.907074	3.67951	1.38596
LWS-UHPLC-ESI-QTOF-80%MeOH-2.96-395.1558	1881	1278.61	67.9751	61249.6	23434.2	38.2601	11360.9	4086.13	35.9667	14970.1	4037.97	26.9735	21615.1	6267.03	28.9938		0.0307104	0.165568	0.12565	0.0870223		32.5623	5.39127	4.09145	2.83365		6.03982	0.185485	0.758902	0.525599		7.95862	0.244412	1.31769	0.692578		11.4913	0.352902	1.90259	1.44388
LWS-UHPLC-ESI-QTOF-80%MeOH-3.02-887.24611	5984.57	2396.87	40.0508	78267.9	11264.9	14.3927	85458.1	11674.2	13.6607	29145	7111.48	24.4003	18319.4	15954.6	87.0914		0.0764626	0.0700293	0.205338	0.32668		13.0783	0.915863	2.68546	4.27241		14.2797	1.09187	2.93217	4.6649		4.87003	0.372375	0.341045	1.59094		3.0611	0.23406	0.214367	0.62856
LWS-UHPLC-ESI-QTOF-80%MeOH-3.57-206.08215	5996.83	3533.17	58.9174	322372	93081.7	28.874	18737.5	8689.93	46.3772	51722.3	7813.46	15.1066	126844	4427.19	3.49025		0.0186022	0.320044	0.115943	0.047277		53.7572	17.2047	6.23275	2.54148		3.12457	0.0581237	0.362271	0.14772		8.62495	0.160443	2.76037	0.407762		21.1519	0.393472	6.76955	2.45241
3-Glu-3,4',7-trihydroxyisoflavanone _NMR_	2184.41	1125.7	51.5333	165154	8021.41	4.85693	130749	44722.2	34.2046	186451	59501.4	31.9126	78222.5	15354.7	19.6295		0.0132265	0.0167069	0.0117157	0.0279256		75.6055	1.26314	0.885773	2.11133		59.8554	0.79168	0.701249	1.6715		85.3554	1.12896	1.42603	2.3836		35.8094	0.473635	0.598265	0.419533
LWS-UHPLC-ESI-QTOF-80%MeOH-4-174.95613	101364	175566	173.203	36888	63890.2	173.2	471681	816974	173.205	1.03856e+06	1.03843e+06	99.9871	799934	578295	72.2928		2.74789	0.2149	0.0976003	0.126716		0.363916	0.0782054	0.0355183	0.0461138		4.65333	12.7868	0.454167	0.58965		10.2459	28.1545	2.20183	1.29831		7.89169	21.6855	1.69592	0.770231
Umbelliferone	3.50438e+06	0	0	3.50438e+06	5.64584e-09	1.61108e-13	3.50438e+06	5.64584e-09	1.61108e-13	3.50438e+06	0	0	3.50438e+06	5.64584e-09	1.61108e-13		1	1	1	1		1	1	1	1		1	1	1	1		1	1	1	1		1	1	1	1
LWS-UHPLC-ESI-QTOF-80%MeOH-4.24-213.0767	4658.04	2640.72	56.6917	332336	43938.7	13.2211	22951.1	9734.92	42.416	352069	19148.6	5.43888	249417	109943	44.08		0.014016	0.202955	0.0132305	0.0186757		71.3468	14.4802	0.943952	1.33245		4.9272	0.0690598	0.0651892	0.092019		75.5831	1.05938	15.34	1.41157		53.5454	0.750495	10.8673	0.708432
LWS-UHPLC-ESI-QTOF-80%MeOH-4.41-174.95532	199174	227307	114.125	291575	320395	109.884	452326	783451	173.205	410027	356253	86.8852	596967	571939	95.8075		0.683098	0.440333	0.485759	0.333644		1.46392	0.644612	0.711112	0.488428		2.27101	1.55132	1.10316	0.757708		2.05863	1.40625	0.906485	0.68685		2.99721	2.04739	1.31977	1.45592
LWS-UHPLC-ESI-QTOF-80%MeOH-4.72-174.95493	1	0	0	134639	233199	173.204	229237	397048	173.204	1	0	0	126564	132879	104.989		7.42729e-06	4.3623e-06	1	7.90114e-06		134639	0.587334	134639	1.0638		229237	1.70261	229237	1.81123		1	7.42729e-06	4.3623e-06	7.90114e-06		126564	0.940028	0.552111	126564
LWS-UHPLC-ESI-QTOF-80%MeOH-4.8-245.09342	2801.39	1339.35	47.8102	137523	13303.7	9.6738	18420.3	7156.45	38.851	30491.1	4483.76	14.7052	129241	7674.27	5.93794		0.0203704	0.152082	0.0918759	0.0216757		49.0909	7.46585	4.51027	1.06408		6.57539	0.133943	0.60412	0.142526		10.8843	0.221716	1.6553	0.235924		46.1347	0.939781	7.01626	4.23866
LWS-UHPLC-ESI-QTOF-80%MeOH-5.14-174.95616	55877.1	96780.2	173.202	1	0	0	996277	1.04096e+06	104.485	700491	614215	87.6834	368269	548279	148.88		55877.1	0.0560859	0.0797684	0.151729		1.78964e-05	1.00374e-06	1.42757e-06	2.71541e-06		17.8298	996277	1.42225	2.7053		12.5363	700491	0.703109	1.90212		6.5907	368269	0.369645	0.52573
LWS-UHPLC-ESI-QTOF-80%MeOH-5.41-725.19322	4899.56	400.354	8.17123	138619	7615.72	5.49398	142171	23576.6	16.5832	44053.1	14121.8	32.0563	24382.4	22224.1	91.1478		0.0353454	0.0344624	0.111219	0.200946		28.2922	0.975016	3.14664	5.68521		29.0172	1.02562	3.22727	5.83089		8.99124	0.317799	0.309859	1.80676		4.97645	0.175895	0.1715	0.553478
LWS-UHPLC-ESI-QTOF-80%MeOH-5.62-174.95507	146734	127102	86.6212	257984	339403	131.56	222054	194777	87.7158	355809	616278	173.205	1.01326e+06	645897	63.7446		0.568771	0.660802	0.412394	0.144814		1.75818	1.16181	0.725062	0.254608		1.51331	0.860729	0.624082	0.219149		2.42486	1.37919	1.60235	0.351154		6.90542	3.9276	4.56311	2.84776
LWS-UHPLC-ESI-QTOF-80%MeOH-5.85-372.21357	5016.97	3340.1	66.5759	299359	109781	36.6719	27754.6	7992.83	28.7982	130371	1022.65	0.784414	281185	7605.66	2.70486		0.0167591	0.180762	0.0384824	0.0178423		59.6692	10.7859	2.29621	1.06463		5.53214	0.0927136	0.21289	0.098706		25.9859	0.4355	4.69726	0.463648		56.0467	0.93929	10.1311	2.15681
Kaempferol-3-O-rutinoside	1325.49	860.432	64.9144	17393.4	641.718	3.68944	108496	41136.6	37.9155	11322	4045.91	35.7349	3572.74	3148.94	88.1381		0.0762065	0.012217	0.117072	0.371001		13.1222	0.160314	1.53625	4.86837		81.8532	6.23775	9.58272	30.3676		8.54176	0.650937	0.104355	3.169		2.69541	0.205408	0.0329298	0.315557
LWS-UHPLC-ESI-QTOF-80%MeOH-6.45-174.95576	1.12691e+06	1.3687e+06	121.456	158805	275056	173.204	541271	570070	105.321	3.1356e+06	366739	11.696	235472	407848	173.204		7.09619	2.08197	0.359392	4.78575		0.140921	0.293392	0.0506457	0.674411		0.480315	3.4084	0.172621	2.29867		2.78248	19.745	5.79303	13.3162		0.208954	1.48277	0.435035	0.0750962
LWS-UHPLC-ESI-QTOF-80%MeOH-6.64-406.19688	1767.3	1025.29	58.0147	83881.2	52690.6	62.8157	7139.19	1767.45	24.757	37846.8	2652.25	7.00787	114435	2486.67	2.173		0.0210691	0.24755	0.0466963	0.0154437		47.4629	11.7494	2.21634	0.733003		4.0396	0.0851107	0.188634	0.0623864		21.415	0.451195	5.30127	0.330727		64.7512	1.36425	16.0291	3.02364
LWS-UHPLC-ESI-QTOF-80%MeOH-6.76-174.95555	149076	258205	173.204	144594	198039	136.962	746036	1.29217e+06	173.205	81632.1	141389	173.203	534962	588761	110.057		1.03099	0.199823	1.82619	0.278666		0.96994	0.193817	1.77129	0.270289		5.00442	5.15951	9.139	1.39456		0.547589	0.56456	0.109421	0.152594		3.58853	3.69975	0.717072	6.55333
7,4'-Dihydroxyflavone	1.06742e+06	114943	10.7682	618915	198848	32.1284	205029	12566	6.12889	521559	264426	50.6992	260451	49673	19.0719		1.72467	5.20619	2.0466	4.09837		0.579822	3.01866	1.18666	2.37632		0.192079	0.331272	0.393109	0.78721		0.488616	0.842699	2.54383	2.00253		0.244	0.420818	1.27031	0.499369
LWS-UHPLC-ESI-QTOF-80%MeOH-7.5-174.95596	589143	518665	88.0373	1	0	0	178996	310029	173.204	533271	696975	130.698	698588	441142	63.1476		589143	3.29137	1.10477	0.843334		1.69738e-06	5.58671e-06	1.87522e-06	1.43146e-06		0.303825	178996	0.335657	0.256226		0.905165	533271	2.97923	0.763356		1.18577	698588	3.9028	1.31
LWS-UHPLC-ESI-QTOF-80%MeOH-7.51-245.13933	1587.39	185.388	11.6788	93193.8	12033.5	12.9123	1684.06	161.362	9.58171	7450	1950.25	26.1778	10105.6	1253.03	12.3994		0.0170332	0.942595	0.213073	0.15708		58.7088	55.3386	12.5092	9.22199		1.0609	0.0180706	0.226049	0.166647		4.69324	0.079941	4.42382	0.737215		6.36617	0.108436	6.00072	1.35646
LWS-UHPLC-ESI-QTOF-80%MeOH-7.77-174.9551	1	0	0	1	0	0	484670	839472	173.205	565358	491122	86.8692	225316	390257	173.204		1	2.06326e-06	1.76879e-06	4.43821e-06		1	2.06326e-06	1.76879e-06	4.43821e-06		484670	484670	0.85728	2.15107		565358	565358	1.16648	2.50918		225316	225316	0.464885	0.398537
LWS-UHPLC-ESI-QTOF-80%MeOH-8.1-174.956	199999	229571	114.786	288475	344150	119.3	1.0134e+06	1.75526e+06	173.205	504719	554626	109.888	335857	581720	173.205		0.693298	0.197354	0.396258	0.595488		1.44238	0.284659	0.571555	0.858921		5.06704	3.51297	2.00786	3.01736		2.52361	1.74961	0.498043	1.50278		1.67929	1.16425	0.331415	0.665434
LWS-UHPLC-ESI-QTOF-80%MeOH-8.39-174.95617	271901	470945	173.204	319384	553188	173.205	657669	842583	128.117	301936	522966	173.205	206228	357196	173.204		0.851331	0.413432	0.900527	1.31845		1.17463	0.48563	1.05779	1.54869		2.41878	2.05918	2.17818	3.18904		1.11046	0.945369	0.4591	1.46409		0.758467	0.645706	0.313574	0.68302
Unknown _carbon number 17_ PlaSMA ID-756	8360.54	5407.78	64.6822	361055	105211	29.1399	151076	43504.6	28.7965	318481	89870.9	28.2186	113603	9843.68	8.665		0.0231559	0.0553399	0.0262513	0.0735945		43.1856	2.38989	1.13368	3.17823		18.0701	0.418429	0.474364	1.32986		38.0933	0.882084	2.10808	2.80346		13.588	0.314641	0.751957	0.356702
LWS-UHPLC-ESI-QTOF-80%MeOH-8.65-471.20637	21592.5	7965.88	36.8919	229770	19876.9	8.65077	34753.2	6918.58	19.9077	17010.1	4584.85	26.9537	13412.4	12539.5	93.4919		0.0939743	0.621309	1.26939	1.60989		10.6412	6.61148	13.5079	17.1312		1.6095	0.151252	2.04309	2.59113		0.787778	0.0740309	0.489454	1.26824		0.621159	0.0583729	0.385932	0.788494
LWS-UHPLC-ESI-QTOF-80%MeOH-8.99-467.21328	4287.09	1366.66	31.8785	149273	3057.1	2.04799	6493.1	234.746	3.61532	7216.57	4981.1	69.0231	10113.9	10684	105.637		0.0287198	0.660254	0.594062	0.42388		34.8192	22.9895	20.6848	14.7592		1.51457	0.0434981	0.899748	0.641996		1.68333	0.0483448	1.11142	0.713528		2.35916	0.0677546	1.55764	1.40149
LWS-UHPLC-ESI-QTOF-80%MeOH-9.08-174.956	1	0	0	1	0	0	1.05037e+06	815219	77.6128	642111	741599	115.494	1.13189e+06	1.28061e+06	113.14		1	9.52049e-07	1.55736e-06	8.8348e-07		1	9.52049e-07	1.55736e-06	8.8348e-07		1.05037e+06	1.05037e+06	1.6358	0.927977		642111	642111	0.611321	0.567292		1.13189e+06	1.13189e+06	1.07761	1.76276
LWS-UHPLC-ESI-QTOF-80%MeOH-9.47-529.23013	5715.53	1080.77	18.9093	175649	22057.1	12.5575	6411.02	1819.72	28.3842	8326.82	2144.74	25.757	9341.16	9749.87	104.375		0.0325395	0.891516	0.6864	0.611865		30.7319	27.398	21.0944	18.8038		1.12168	0.036499	0.769925	0.68632		1.45688	0.047406	1.29883	0.891411		1.63435	0.0531808	1.45705	1.12182
LWS-UHPLC-ESI-QTOF-80%MeOH-9.68-655.30928	8015.79	2550.48	31.8182	136906	18911.1	13.8131	38153.9	18621.9	48.8075	23354	10241	43.8512	20913	18164.8	86.859		0.0585494	0.210091	0.343229	0.383292		17.0796	3.58827	5.86222	6.54647		4.75984	0.278686	1.63372	1.82441		2.9135	0.170584	0.612101	1.11672		2.60898	0.152754	0.548123	0.895478
LWS-UHPLC-ESI-QTOF-80%MeOH-9.95-1036.17074	1	0	0	1	0	0	1	0	0	1	0	0	38417.4	66539.2	173.201		1	1	1	2.60299e-05		1	1	1	2.60299e-05		1	1	1	2.60299e-05		1	1	1	2.60299e-05		38417.4	38417.4	38417.4	38417.4
Apigenin	87484.3	32013.3	36.5932	93061	32808.7	35.255	16819	4039.6	24.0181	133114	48922.2	36.7522	88461.6	9896.71	11.1876		0.940075	5.20152	0.657214	0.988953		1.06374	5.53309	0.699108	1.05199		0.192251	0.180731	0.12635	0.190128		1.52157	1.43039	7.9145	1.50477		1.01117	0.950576	5.25963	0.664556
LWS-UHPLC-ESI-QTOF-80%MeOH-10.09-675.3075	7378.67	3022.14	40.9577	161149	26775.4	16.6153	25663.9	3148.63	12.2687	37618.5	14472.2	38.471	94199.5	84499.8	89.703		0.0457878	0.287512	0.196145	0.0783303		21.8399	6.27922	4.28379	1.71073		3.47812	0.159255	0.682216	0.272442		5.09827	0.233438	1.46581	0.399349		12.7665	0.584547	3.6705	2.50408
LWS-UHPLC-ESI-QTOF-80%MeOH-10.1-698.31006	2645.08	1616.14	61.0999	59657.2	19847.8	33.2697	10903.8	2003.1	18.3707	14999.5	4254.57	28.3647	35197.5	33845.9	96.16		0.0443379	0.242584	0.176344	0.0751496		22.554	5.47125	3.97727	1.69493		4.12229	0.182774	0.726941	0.309788		5.67073	0.251429	1.37563	0.426153		13.3068	0.589996	3.22801	2.34657
LWS-UHPLC-ESI-QTOF-80%MeOH-10.15-1165.56181	1	0	0	179102	10105	5.64203	8165.61	7100.61	86.9576	51.5088	87.4838	169.842	1	0	0		5.5834e-06	0.000122465	0.0194142	1		179102	21.9337	3477.12	179102		8165.61	0.0455919	158.528	8165.61		51.5088	0.000287594	0.00630801	51.5088		1	5.5834e-06	0.000122465	0.0194142
LWS-UHPLC-ESI-QTOF-80%MeOH-10.16-582.2798	2941.08	641.959	21.8273	60073.7	13157.4	21.9021	4966.97	499.695	10.0603	7519.39	1462.1	19.4444	11128.1	10186.7	91.5403		0.0489579	0.592128	0.391133	0.264294		20.4257	12.0946	7.98918	5.3984		1.68882	0.0826813	0.660556	0.446347		2.55667	0.125169	1.51388	0.675714		3.78366	0.18524	2.24041	1.47992
LWS-UHPLC-ESI-QTOF-80%MeOH-10.6-174.95615	81353.9	140907	173.203	218005	190496	87.3813	2.10622e+06	2.38776e+06	113.367	1	0	0	1.45279e+06	1.61432e+06	111.119		0.373174	0.0386255	81353.9	0.0559986		2.67971	0.103505	218005	0.15006		25.8896	9.66134	2.10622e+06	1.44978		1.2292e-05	4.58705e-06	4.74784e-07	6.88333e-07		17.8576	6.664	0.689759	1.45279e+06
LWS-UHPLC-ESI-QTOF-80%MeOH-11.06-345.22807	2071.71	1220.77	58.9257	73169.9	29031.5	39.6769	5188.64	3098.77	59.7222	6584.27	513.521	7.79921	9776.34	751.844	7.69044		0.0283137	0.399279	0.314646	0.211911		35.3185	14.1019	11.1128	7.48438		2.50452	0.0709122	0.788036	0.530735		3.17817	0.089986	1.26898	0.67349		4.71896	0.133612	1.88418	1.4848
LWS-UHPLC-ESI-QTOF-80%MeOH-11.14-174.95612	283237	266239	93.9985	88059.6	152522	173.203	915776	1.58617e+06	173.205	800206	693370	86.649	1	0	0		3.21643	0.309287	0.353955	283237		0.310904	0.0961584	0.110046	88059.6		3.23325	10.3995	1.14443	915776		2.82521	9.0871	0.873801	800206		3.53061e-06	1.13559e-05	1.09197e-06	1.24968e-06
LWS-UHPLC-ESI-QTOF-80%MeOH-11.28-735.35868	7770.98	2908.92	37.4331	97729.6	3095.35	3.16726	9824.08	2370.8	24.1325	6067.6	2198.45	36.2327	4700.75	4813.22	102.393		0.0795151	0.791014	1.28073	1.65314		12.5762	9.94797	16.1068	20.7902		1.2642	0.100523	1.6191	2.08989		0.780802	0.0620856	0.617625	1.29077		0.604911	0.0480996	0.478493	0.77473
LWS-UHPLC-ESI-QTOF-80%MeOH-11.42-174.955	228815	396317	173.204	286503	275131	96.0306	1	0	0	661396	576722	87.1977	479287	537524	112.151		0.798647	228815	0.345958	0.477407		1.25212	286503	0.43318	0.59777		4.37034e-06	3.49036e-06	1.51195e-06	2.08643e-06		2.89053	2.30851	661396	1.37996		2.09465	1.67288	479287	0.72466
3-Glu_1,3_Glu-28-Glu Bayogenin _NMR_	6145.13	5344.19	86.9662	170313	18071.5	10.6107	17239.9	2007.15	11.6424	10699.8	9265.87	86.5985	1	0	0		0.0360814	0.356448	0.574322	6145.13		27.7151	9.87901	15.9174	170313		2.80546	0.101225	1.61124	17239.9		1.74118	0.0628243	0.620641	10699.8		0.00016273	5.87153e-06	5.80049e-05	9.34597e-05
LWS-UHPLC-ESI-QTOF-80%MeOH-11.61-1019.51034	14203.4	12382.5	87.1798	349617	20125.5	5.75645	51689.3	8708.14	16.8471	50945.1	13999.9	27.4804	59889.3	55385.1	92.4792		0.0406256	0.274784	0.278798	0.237161		24.615	6.76382	6.86262	5.83772		3.63922	0.147845	1.01461	0.863081		3.58683	0.145717	0.985603	0.850655		4.21655	0.1713	1.15864	1.17556
LWS-UHPLC-ESI-QTOF-80%MeOH-11.62-1019.27856	1	0	0	69.0745	117.908	170.698	27.4573	45.8253	166.897	62.9362	107.277	170.453	23376.7	40488	173.198		0.0144771	0.0364202	0.0158891	4.27776e-05		69.0745	2.51571	1.09753	0.00295484		27.4573	0.397502	0.436271	0.00117455		62.9362	0.911135	2.29215	0.00269226		23376.7	338.428	851.386	371.436
3-GluA-28-Xyl(1-4)Rha(1-2)Ara Zanhic acid _NMR_	742.135	1283.68	172.972	78359.6	50268	64.1504	9956.38	3394.34	34.0921	3294.03	4226.94	128.321	1	0	0		0.00947089	0.0745387	0.225297	742.135		105.587	7.8703	23.7883	78359.6		13.4158	0.12706	3.02255	9956.38		4.43859	0.0420374	0.330847	3294.03		0.00134746	1.27617e-05	0.000100438	0.000303579
LWS-UHPLC-ESI-QTOF-80%MeOH-11.73-1149.56716	1	0	0	71017.8	3432.54	4.83334	13470.8	2042.05	15.159	1	0	0	1	0	0		1.4081e-05	7.42344e-05	1	1		71017.8	5.27197	71017.8	71017.8		13470.8	0.189683	13470.8	13470.8		1	1.4081e-05	7.42344e-05	1		1	1.4081e-05	7.42344e-05	1
LWS-UHPLC-ESI-QTOF-80%MeOH-11.86-174.95589	155044	268542	173.204	68908.5	119351	173.203	687603	997129	145.015	1.76785e+06	3.062e+06	173.205	888035	1.31466e+06	148.042		2.25	0.225485	0.0877021	0.174592		0.444445	0.100215	0.0389788	0.0775966		4.43489	9.9785	0.388949	0.774297		11.4022	25.655	2.57103	1.99074		5.72764	12.8872	1.29149	0.502326
LWS-UHPLC-ESI-QTOF-80%MeOH-12.13-174.95534	165991	287503	173.204	224183	247879	110.57	269489	466767	173.204	831892	1.05534e+06	126.861	496523	860001	173.205		0.740427	0.615947	0.199534	0.334307		1.35057	0.831881	0.269486	0.451506		1.62352	1.2021	0.323947	0.542753		5.01167	3.71077	3.08692	1.67544		2.99126	2.21481	1.84246	0.596859
LWS-UHPLC-ESI-QTOF-80%MeOH-12.2-1089.50879	1	0	0	104271	45451.2	43.5896	9318.78	1849.79	19.8501	1	0	0	1	0	0		9.59043e-06	0.00010731	1	1		104271	11.1893	104271	104271		9318.78	0.089371	9318.78	9318.78		1	9.59043e-06	0.00010731	1		1	9.59043e-06	0.00010731	1
LWS-UHPLC-ESI-QTOF-80%MeOH-12.47-327.21757	3835.38	1226.91	31.9894	53425.7	13224	24.7521	70699.9	62232.9	88.0241	84351.9	48927.7	58.0043	62841.2	30481	48.5047		0.0717891	0.0542488	0.0454688	0.0610329		13.9297	0.755668	0.633366	0.850169		18.4336	1.32333	0.838154	1.12506		21.9931	1.57887	1.1931	1.3423		16.3846	1.17624	0.888845	0.744989
LWS-UHPLC-ESI-QTOF-80%MeOH-12.92-174.95608	207568	206590	99.5286	163467	283132	173.204	549666	520652	94.7215	973362	1.14651e+06	117.789	107763	186648	173.203		1.26979	0.377626	0.213249	1.92616		0.787534	0.297394	0.167941	1.51692		2.64812	3.36255	0.564708	5.10071		4.68936	5.95448	1.77083	9.03247		0.519166	0.65923	0.196051	0.110712
3-Glu-28-Glu Medicagenic acid _NMR_ - isomer1	197.532	175.16	88.6741	2980.49	2043.63	68.5668	44279.7	24922.5	56.2843	39387	18719.6	47.5274	9536.9	10874.8	114.029		0.066275	0.004461	0.00501515	0.0207124		15.0887	0.0673105	0.0756719	0.312522		224.165	14.8565	1.12422	4.64299		199.396	13.2149	0.889505	4.12996		48.2803	3.19977	0.215378	0.242133
LWS-UHPLC-ESI-QTOF-80%MeOH-13.36-867.44296	382.224	306.175	80.1037	8064.08	2449.37	30.3738	52842.7	19595.2	37.082	130900	33780.9	25.8066	27170.5	30526.6	112.352		0.0473983	0.00723323	0.00291996	0.0140676		21.0978	0.152605	0.0616048	0.296795		138.251	6.55285	0.403687	1.94486		342.47	16.2325	2.47717	4.81773		71.0854	3.36933	0.514177	0.207567
LWS-UHPLC-ESI-QTOF-80%MeOH-13.38-1019.51198	19104.4	7231.99	37.8551	48208.6	16371.4	33.9595	116738	48937	41.9202	271702	30613.8	11.2674	179816	156098	86.8098		0.396287	0.163652	0.0703138	0.106244		2.52342	0.412962	0.177431	0.268099		6.11054	2.42153	0.429656	0.649211		14.222	5.63598	2.32745	1.511		9.41226	3.72996	1.54033	0.661812
LWS-UHPLC-ESI-QTOF-80%MeOH-13.4-925.40586	2126.77	2631.09	123.713	144499	19948.6	13.8053	10799.2	772.616	7.15439	8077.53	7912.94	97.9625	1	0	0		0.0147182	0.196938	0.263295	2126.77		67.943	13.3806	17.8891	144499		5.07773	0.0747352	1.33694	10799.2		3.79802	0.0559001	0.747976	8077.53		0.000470196	6.92045e-06	9.25996e-05	0.0001238
LWS-UHPLC-ESI-QTOF-80%MeOH-13.49-881.24688	1	0	0	614.182	533.077	86.7946	1	0	0	1	0	0	43763.5	75798.9	173.201		0.00162818	1	1	2.28501e-05		614.182	614.182	614.182	0.0140341		1	0.00162818	1	2.28501e-05		1	0.00162818	1	2.28501e-05		43763.5	71.255	43763.5	43763.5
LWS-UHPLC-ESI-QTOF-80%MeOH-13.49-925.21766	1	0	0	1	0	0	39.9747	67.5062	168.872	31.1719	52.2593	167.649	37388	64756.2	173.2		1	0.0250158	0.0320801	2.67465e-05		1	0.0250158	0.0320801	2.67465e-05		39.9747	39.9747	1.28239	0.00106919		31.1719	31.1719	0.779791	0.000833741		37388	37388	935.291	1199.41
LWS-UHPLC-ESI-QTOF-80%MeOH-13.5-881.42033	17943.6	7065	39.3734	786918	11137.4	1.41532	195822	27095.6	13.8369	161910	47621.5	29.4123	115431	106258	92.0529		0.0228023	0.0916322	0.110824	0.155448		43.8552	4.01855	4.86021	6.8172		10.9132	0.248846	1.20945	1.69643		9.0233	0.205752	0.826825	1.40265		6.43302	0.146688	0.589472	0.712934
LWS-UHPLC-ESI-QTOF-80%MeOH-13.5-925.41063	15316.3	5733	37.4306	909022	43128.7	4.74452	172891	22689.1	13.1233	140199	45424.2	32.3998	99332.1	91454.7	92.0697		0.0168493	0.0885894	0.109247	0.154193		59.3498	5.25776	6.4838	9.15134		11.288	0.190195	1.23319	1.74054		9.15354	0.15423	0.810907	1.41142		6.48536	0.109274	0.574534	0.708508
LWS-UHPLC-ESI-QTOF-80%MeOH-13.5-925.90911	1	0	0	308687	20044.6	6.49348	19709.4	4699.39	23.8434	10672.9	10347	96.9467	1	0	0		3.23952e-06	5.07372e-05	9.36956e-05	1		308687	15.6619	28.9226	308687		19709.4	0.0638491	1.84668	19709.4		10672.9	0.034575	0.541511	10672.9		1	3.23952e-06	5.07372e-05	9.36956e-05
LWS-UHPLC-ESI-QTOF-80%MeOH-13.5-1388.61116	1	0	0	62633.4	6941.68	11.083	1116.07	976.107	87.459	1	0	0	1	0	0		1.59659e-05	0.000895998	1	1		62633.4	56.1195	62633.4	62633.4		1116.07	0.0178191	1116.07	1116.07		1	1.59659e-05	0.000895998	1		1	1.59659e-05	0.000895998	1
LWS-UHPLC-ESI-QTOF-80%MeOH-13.5-936.39887	1	0	0	58752.3	11076.6	18.8531	6126.6	1988.44	32.4559	3257.45	3257.2	99.9923	1	0	0		1.70206e-05	0.000163223	0.000306989	1		58752.3	9.5897	18.0363	58752.3		6126.6	0.104279	1.8808	6126.6		3257.45	0.0554438	0.53169	3257.45		1	1.70206e-05	0.000163223	0.000306989
LWS-UHPLC-ESI-QTOF-80%MeOH-13.54-329.23335	3506.4	780.529	22.2601	95159.6	40357.9	42.4107	20523.9	13936.8	67.905	27401.7	14082.6	51.393	30785.4	13074.9	42.471		0.0368476	0.170845	0.127963	0.113898		27.1388	4.63652	3.47276	3.09107		5.85327	0.215679	0.749002	0.666678		7.81476	0.287955	1.33511	0.890089		8.77976	0.323513	1.49997	1.12348
LWS-UHPLC-ESI-QTOF-80%MeOH-13.63-955.45351	5059.85	6260.49	123.729	101275	25911.7	25.5856	5205.9	1461.39	28.0719	4691.27	8123.78	173.168	1	0	0		0.0499617	0.971945	1.07857	5059.85		20.0153	19.4538	21.5879	101275		1.02887	0.0514038	1.1097	5205.9		0.927156	0.0463222	0.901144	4691.27		0.000197634	9.87414e-06	0.00019209	0.000213162
LWS-UHPLC-ESI-QTOF-80%MeOH-13.63-1087.5072	1563.3	2705.98	173.094	169.68	292.162	172.184	1	0	0	50170.6	43696.5	87.0959	25947.1	25501.6	98.2828		9.2132	1563.3	0.0311596	0.0602493		0.10854	169.68	0.00338206	0.00653945		0.000639674	0.00589345	1.9932e-05	3.85399e-05		32.0929	295.678	50170.6	1.93357		16.5977	152.918	25947.1	0.517178
3-GluA-28-Xyl(1-4)Rha(1-2)Ara Medicagenic acid _NMR_	16122	14860.2	92.1738	505459	242256	47.928	90342.6	35486.2	39.2795	5363.57	9288.24	173.173	1	0	0		0.0318957	0.178454	3.00583	16122		31.3522	5.59491	94.2393	505459		5.6037	0.178734	16.8438	90342.6		0.332687	0.0106113	0.0593692	5363.57		6.20272e-05	1.9784e-06	1.1069e-05	0.000186443
LWS-UHPLC-ESI-QTOF-80%MeOH-13.73-1235.58786	1410.97	664.31	47.0817	1	0	0	1	0	0	30124.7	27417	91.0115	51648	46971.9	90.9462		1410.97	1410.97	0.0468377	0.027319		0.000708731	1	3.31953e-05	1.93618e-05		0.000708731	1	3.31953e-05	1.93618e-05		21.3503	30124.7	30124.7	0.58327		36.6046	51648	51648	1.71447
LWS-UHPLC-ESI-QTOF-80%MeOH-13.81-329.23337	4669.28	1820.33	38.9852	125743	26909	21.4001	27250.7	30900.7	113.394	45308.6	37543.9	82.8627	46107.8	22628.7	49.0778		0.0371337	0.171346	0.103055	0.101269		26.9297	4.61429	2.77525	2.72714		5.83615	0.216718	0.601446	0.591021		9.70354	0.360328	1.66266	0.982666		9.8747	0.366684	1.69199	1.01764
3-(6'-O-Malonyl)-Glu-28-Glu Medicagenic acid _NMR_ - isomer2	2147.22	1902.04	88.5815	101599	71803.8	70.674	416746	121744	29.2129	396486	88012.8	22.1982	86073	93676.7	108.834		0.0211343	0.00515234	0.00541563	0.0249465		47.3164	0.24379	0.256248	1.18038		194.087	4.10189	1.0511	4.84178		184.651	3.90247	0.951384	4.60639		40.0858	0.847187	0.206536	0.21709
LWS-UHPLC-ESI-QTOF-80%MeOH-13.83-911.24462	1	0	0	1	0	0	204.48	352.437	172.358	1	0	0	70004.6	121126	173.026		1	0.00489046	1	1.42848e-05		1	0.00489046	1	1.42848e-05		204.48	204.48	204.48	0.00292095		1	1	0.00489046	1.42848e-05		70004.6	70004.6	342.355	70004.6
LWS-UHPLC-ESI-QTOF-80%MeOH-13.83-911.93668	1	0	0	2562.2	2534.83	98.9317	34307.1	23495.8	68.4868	33543.8	16026.5	47.7778	3136.39	4262.32	135.899		0.000390289	2.91485e-05	2.98118e-05	0.000318837		2562.2	0.0746845	0.0763839	0.816927		34307.1	13.3897	1.02275	10.9384		33543.8	13.0918	0.977751	10.695		3136.39	1.2241	0.0914213	0.0935015
LWS-UHPLC-ESI-QTOF-80%MeOH-13.91-933.41342	199.764	211.768	106.009	8276.81	5258.24	63.5298	67244.3	10300.3	15.3177	61723.6	9002.28	14.5848	12574	13745.8	109.319		0.0241354	0.00297072	0.00323643	0.0158871		41.4329	0.123086	0.134095	0.658247		336.618	8.12442	1.08944	5.34788		308.982	7.45741	0.9179	4.90882		62.9442	1.51919	0.18699	0.203715
LWS-UHPLC-ESI-QTOF-80%MeOH-13.93-889.44864	10817.4	5284.64	48.8531	18258.8	3956.62	21.6697	49134.2	24245.8	49.3461	130102	12021.8	9.24023	67831	58818.6	86.7134		0.59245	0.220161	0.0831454	0.159476		1.68791	0.37161	0.140342	0.26918		4.54214	2.69099	0.377658	0.724362		12.0271	7.12547	2.6479	1.91804		6.27054	3.71498	1.38053	0.521366
LWS-UHPLC-ESI-QTOF-80%MeOH-13.95-911.2417	1	0	0	36.7237	61.8753	168.489	1	0	0	22.6479	37.4953	165.557	50773.7	87940.9	173.202		0.0272303	1	0.0441542	1.96952e-05		36.7237	36.7237	1.62151	0.000723283		1	0.0272303	0.0441542	1.96952e-05		22.6479	0.61671	22.6479	0.000446056		50773.7	1382.58	50773.7	2241.87
3-((3'-Malonyl)Xyl)-28-Glu Bayogenin _NMR_ - isomer2	825.612	164.384	19.9105	24874.5	19313	77.6417	219053	46121.7	21.055	216230	44894.3	20.7623	36485.1	44163.5	121.045		0.033191	0.003769	0.0038182	0.0226287		30.1286	0.113555	0.115037	0.681773		265.322	8.80633	1.01305	6.00391		261.903	8.69284	0.987113	5.92654		44.1916	1.46676	0.166558	0.168732
3-(6'-O-Malonyl)-Glu-28-Glu Medicagenic acid _NMR_ - isomer2	1569.6	787.749	50.1878	37848.6	30347.6	80.1814	397348	85307.4	21.4692	386806	99129.6	25.6278	65985.1	72387.1	109.702		0.0414705	0.0039502	0.00405786	0.0237872		24.1135	0.0952531	0.0978492	0.573593		253.152	10.4983	1.02725	6.02178		246.435	10.2198	0.973468	5.86201		42.0394	1.7434	0.166064	0.17059
LWS-UHPLC-ESI-QTOF-80%MeOH-13.95-867.27141	1	0	0	78.3964	134.055	170.996	1	0	0	1	0	0	30291.4	52464.5	173.199		0.0127557	1	1	3.30127e-05		78.3964	78.3964	78.3964	0.00258808		1	0.0127557	1	3.30127e-05		1	0.0127557	1	3.30127e-05		30291.4	386.387	30291.4	30291.4
LWS-UHPLC-ESI-QTOF-80%MeOH-13.96-911.93439	1	0	0	1211.76	2097.1	173.062	55956.6	30547	54.5906	53169.5	25762.3	48.4532	3002.3	3993.31	133.009		0.000825246	1.7871e-05	1.88078e-05	0.000333078		1211.76	0.0216553	0.0227905	0.403611		55956.6	46.178	1.05242	18.6379		53169.5	43.878	0.950192	17.7096		3002.3	2.47763	0.053654	0.0564665
LWS-UHPLC-ESI-QTOF-80%MeOH-13.96-957.51523	3303.55	5720.19	173.153	1	0	0	1	0	0	7772.15	13460	173.183	56585.2	51517.3	91.0438		3303.55	3303.55	0.42505	0.0583819		0.000302704	1	0.000128665	1.76725e-05		0.000302704	1	0.000128665	1.76725e-05		2.35266	7772.15	7772.15	0.137353		17.1286	56585.2	56585.2	7.2805
LWS-UHPLC-ESI-QTOF-80%MeOH-13.96-957.30445	33.9321	57.04	168.101	1	0	0	60.5032	103.063	170.342	1	0	0	21632.6	37467	173.197		33.9321	0.560831	33.9321	0.00156856		0.0294707	0.016528	1	4.62265e-05		1.78307	60.5032	60.5032	0.00279685		0.0294707	1	0.016528	4.62265e-05		637.527	21632.6	357.545	21632.6
LWS-UHPLC-ESI-QTOF-80%MeOH-13.96-1003.2906	1	0	0	1	0	0	1	0	0	1	0	0	51623.7	89413.1	173.202		1	1	1	1.9371e-05		1	1	1	1.9371e-05		1	1	1	1.9371e-05		1	1	1	1.9371e-05		51623.7	51623.7	51623.7	51623.7
LWS-UHPLC-ESI-QTOF-80%MeOH-13.97-1003.51568	29340.7	8985.07	30.6232	570648	65271	11.438	70316.2	6394.92	9.09452	91794.5	16909.8	18.4213	127117	117284	92.2649		0.0514165	0.417269	0.319635	0.230817		19.449	8.11546	6.21659	4.48916		2.39654	0.123222	0.766018	0.553161		3.12857	0.16086	1.30545	0.722126		4.33244	0.222759	1.80779	1.3848
3-Glu(1-2)Glu-28-Glu Hederagenin _NMR_	9970.82	8699.2	87.2466	267209	31715.4	11.8691	24276.3	1999.6	8.23682	24545.1	21597.9	87.9925	84.1094	143.95	171.146		0.0373147	0.410722	0.406224	118.546		26.7991	11.007	10.8864	3176.92		2.43474	0.0908515	0.98905	288.628		2.46169	0.0918574	1.01107	291.823		0.00843556	0.00031477	0.00346467	0.00342673
LWS-UHPLC-ESI-QTOF-80%MeOH-14.04-1073.52927	5500.39	1968.84	35.7946	1	0	0	1	0	0	40543.3	70221.3	173.201	311799	277742	89.0773		5500.39	5500.39	0.135667	0.0176408		0.000181805	1	2.4665e-05	3.20719e-06		0.000181805	1	2.4665e-05	3.20719e-06		7.37099	40543.3	40543.3	0.13003		56.6868	311799	311799	7.69053
LWS-UHPLC-ESI-QTOF-80%MeOH-14.04-1073.26873	59.7297	101.723	170.305	1	0	0	1	0	0	87.3555	149.572	171.222	141361	244843	173.204		59.7297	59.7297	0.683754	0.000422533		0.0167421	1	0.0114475	7.07409e-06		0.0167421	1	0.0114475	7.07409e-06		1.46251	87.3555	87.3555	0.000617961		2366.68	141361	141361	1618.23
3-Glu-28-Xyl(1-4)Rha(1-2)Ara Medicagenic acid _NMR_ - isomer2	3726.75	6453.19	173.159	213094	26841.1	12.5959	52404.3	15800.8	30.1517	101468	91048.6	89.7311	1	0	0		0.0174887	0.0711153	0.0367282	3726.75		57.1796	4.06635	2.10011	213094		14.0617	0.245921	0.51646	52404.3		27.227	0.476166	1.93626	101468		0.00026833	4.69276e-06	1.90824e-05	9.8553e-06
LWS-UHPLC-ESI-QTOF-80%MeOH-14.14-1173.49429	1	0	0	279818	74459.7	26.6101	18937.7	5727.64	30.2446	1	0	0	154.265	265.463	172.082		3.57376e-06	5.28047e-05	1	0.00648235		279818	14.7757	279818	1813.87		18937.7	0.0676788	18937.7	122.761		1	3.57376e-06	5.28047e-05	0.00648235		154.265	0.000551306	0.00814592	154.265
LWS-UHPLC-ESI-QTOF-80%MeOH-14.17-971.4923	922.052	366.899	39.7916	18605.3	16812	90.3617	40651.8	22349.6	54.9781	93515.8	17428.9	18.6374	68900.1	58369.1	84.7156		0.0495587	0.0226817	0.00985985	0.0133824		20.1781	0.457674	0.198953	0.270032		44.0884	2.18496	0.434705	0.590011		101.421	5.02631	2.30041	1.35727		74.7248	3.70326	1.69488	0.736775
LWS-UHPLC-ESI-QTOF-80%MeOH-14.23-174.9562	1	0	0	275983	126529	45.8467	1	0	0	656298	324622	49.4626	388503	435446	112.083		3.62341e-06	1	1.5237e-06	2.57399e-06		275983	275983	0.420515	0.710376		1	3.62341e-06	1.5237e-06	2.57399e-06		656298	2.37804	656298	1.6893		388503	1.4077	388503	0.591961
LWS-UHPLC-ESI-QTOF-80%MeOH-14.28-929.4434	6093.04	2436.27	39.9845	46016.8	21396.2	46.4963	21227.4	7471.02	35.1952	40066.5	4411.85	11.0113	55056.5	47769.1	86.7636		0.132409	0.287037	0.152073	0.110669		7.55236	2.16781	1.14851	0.835811		3.48387	0.461295	0.529803	0.385556		6.57578	0.870692	1.88749	0.727733		9.03597	1.19644	2.59366	1.37413
LWS-UHPLC-ESI-QTOF-80%MeOH-14.29-973.50676	1613.19	1067.08	66.1474	47520.2	22004.4	46.3054	6809.15	6707.93	98.5135	16871.7	5586.78	33.1133	45619	40055.9	87.8053		0.0339475	0.236915	0.0956151	0.0353623		29.4573	6.97888	2.81656	1.04168		4.22092	0.14329	0.403583	0.149261		10.4586	0.355043	2.4778	0.36984		28.2787	0.959991	6.69966	2.70387
LWS-UHPLC-ESI-QTOF-80%MeOH-14.37-695.36686	8398.41	3460.85	41.2085	36427.1	9781.98	26.8536	12393.1	4429.77	35.7437	93824.4	27937.2	29.776	159806	138087	86.4094		0.230554	0.677665	0.089512	0.0525538		4.33739	2.9393	0.388248	0.227946		1.47565	0.340217	0.132089	0.0775512		11.1717	2.57567	7.57067	0.587114		19.0281	4.38701	12.8947	1.70325
LWS-UHPLC-ESI-QTOF-80%MeOH-14.38-727.39401	12625	5617.1	44.4918	38682.6	9596.04	24.8072	19836.8	13093.1	66.0038	46449.4	13658.4	29.4049	55048.8	47829.9	86.8864		0.326375	0.636443	0.271801	0.229342		3.06396	1.95004	0.832789	0.702696		1.57123	0.512811	0.427063	0.36035		3.67916	1.20078	2.34157	0.843786		4.3603	1.42309	2.77508	1.18513
LWS-UHPLC-ESI-QTOF-80%MeOH-14.46-1159.23846	1	0	0	1	0	0	1	0	0	1	0	0	69776.3	120854	173.203		1	1	1	1.43315e-05		1	1	1	1.43315e-05		1	1	1	1.43315e-05		1	1	1	1.43315e-05		69776.3	69776.3	69776.3	69776.3
LWS-UHPLC-ESI-QTOF-80%MeOH-14.46-1159.52768	8384.66	7548.95	90.033	1	0	0	49530.5	43278.2	87.3768	183134	23346.4	12.7483	206037	180857	87.779		8384.66	0.169283	0.0457843	0.040695		0.000119265	2.01896e-05	5.46049e-06	4.8535e-06		5.90728	49530.5	0.270461	0.240396		21.8415	183134	3.69739	0.88884		24.5731	206037	4.15979	1.12506
LWS-UHPLC-ESI-QTOF-80%MeOH-14.47-1159.51512	1	0	0	204644	11325.3	5.53416	13243.4	22936.6	173.192	1	0	0	1	0	0		4.88653e-06	7.55091e-05	1	1		204644	15.4525	204644	204644		13243.4	0.0647144	13243.4	13243.4		1	4.88653e-06	7.55091e-05	1		1	4.88653e-06	7.55091e-05	1
Hex-hexA-Mal-Gypsogenic acid _or Polygalagenin_ _PUT_	1	0	0	3455.18	1933.13	55.9486	28236.5	6739.15	23.8668	89260.3	27252.3	30.5312	12463.1	13002.1	104.325		0.00028942	3.54151e-05	1.12032e-05	8.02371e-05		3455.18	0.122366	0.0387091	0.277234		28236.5	8.17223	0.316339	2.26562		89260.3	25.8337	3.16116	7.16199		12463.1	3.60706	0.441381	0.139626
3-(3'-Malonyl)Xyl)-28-Glu Polygalagenin _NMR_	1	0	0	3073.9	1327.38	43.1823	25847.6	6240.33	24.1428	72890.3	28301.8	38.828	11781.6	12253.1	104.002		0.00032532	3.86883e-05	1.37192e-05	8.48782e-05		3073.9	0.118924	0.0421716	0.260907		25847.6	8.40874	0.35461	2.1939		72890.3	23.7127	2.82	6.1868		11781.6	3.83279	0.45581	0.161634
LWS-UHPLC-ESI-QTOF-80%MeOH-14.58-1159.53028	9002.52	3521.28	39.1144	1	0	0	1	0	0	182939	162830	89.0075	220889	195106	88.3276		9002.52	9002.52	0.0492105	0.0407558		0.00011108	1	5.4663e-06	4.52716e-06		0.00011108	1	5.4663e-06	4.52716e-06		20.3209	182939	182939	0.828194		24.5364	220889	220889	1.20745
LWS-UHPLC-ESI-QTOF-80%MeOH-14.58-1159.51827	1	0	0	185519	22363	12.0543	103863	24345.5	23.44	87715.9	151927	173.203	1	0	0		5.39029e-06	9.62803e-06	1.14004e-05	1		185519	1.78618	2.115	185519		103863	0.559854	1.18409	103863		87715.9	0.472814	0.844531	87715.9		1	5.39029e-06	9.62803e-06	1.14004e-05
LWS-UHPLC-ESI-QTOF-80%MeOH-14.82-781.3676	5084.5	4739.4	93.2127	66689.2	54754.2	82.1035	21528.3	10916.9	50.7096	80292.2	18755.7	23.3593	73365.1	63703.3	86.8306		0.0762418	0.236178	0.0633249	0.0693041		13.1162	3.09775	0.83058	0.909004		4.2341	0.322815	0.268124	0.29344		15.7916	1.20398	3.72962	1.09442		14.4292	1.1001	3.40785	0.913725
LWS-UHPLC-ESI-QTOF-80%MeOH-14.89-781.36887	2429.07	3658.79	150.625	32322.7	6291.57	19.4649	20536.8	9875.57	48.0873	98743.1	17354.2	17.5751	92218.8	79953.5	86.6999		0.0751506	0.118279	0.0245999	0.0263403		13.3066	1.57389	0.327341	0.3505		8.45458	0.635367	0.207982	0.222696		40.6506	3.05492	4.80812	1.07075		37.9647	2.85307	4.49042	0.933926
LWS-UHPLC-ESI-QTOF-80%MeOH-14.89-737.37805	6031.82	2016.9	33.4377	45931.2	9884.6	21.5204	32999.4	14402.8	43.6457	157645	7817.99	4.95922	140210	121609	86.7339		0.131323	0.182786	0.0382619	0.04302		7.61482	1.39188	0.291358	0.32759		5.47088	0.718452	0.209327	0.235357		26.1356	3.43221	4.77722	1.12436		23.245	3.0526	4.24886	0.889398
LWS-UHPLC-ESI-QTOF-80%MeOH-15.04-1003.51569	39071.3	10709.6	27.4104	82308.4	21197.9	25.7542	132761	38717.7	29.1635	247821	26659.8	10.7576	131517	114911	87.3733		0.474694	0.294299	0.157659	0.297081		2.10662	0.619975	0.332128	0.625837		3.39791	1.61297	0.535712	1.00945		6.3428	3.01089	1.86668	1.88433		3.36608	1.59786	0.990634	0.530694
LWS-UHPLC-ESI-QTOF-80%MeOH-15.07-769.40346	14690.2	6490.95	44.1857	96151.6	26047.2	27.0897	40187.6	24845.7	61.8243	153761	18176.9	11.8215	158508	136694	86.2378		0.152781	0.365541	0.0955391	0.0926779		6.5453	2.39257	0.625332	0.606605		2.73567	0.41796	0.261364	0.253537		10.4669	1.59915	3.82608	0.970052		10.7901	1.64852	3.9442	1.03087
LWS-UHPLC-ESI-QTOF-80%MeOH-15.34-174.95543	1	0	0	1	0	0	252252	289718	114.853	1.45883e+06	686507	47.0589	975429	1.3554e+06	138.954		1	3.96429e-06	6.85483e-07	1.02519e-06		1	3.96429e-06	6.85483e-07	1.02519e-06		252252	252252	0.172914	0.258606		1.45883e+06	1.45883e+06	5.78321	1.49557		975429	975429	3.86688	0.66864
LWS-UHPLC-ESI-QTOF-80%MeOH-15.5-1229.29554	1	0	0	1	0	0	1	0	0	1	0	0	44384.3	76874.1	173.201		1	1	1	2.25305e-05		1	1	1	2.25305e-05		1	1	1	2.25305e-05		1	1	1	2.25305e-05		44384.3	44384.3	44384.3	44384.3
LWS-UHPLC-ESI-QTOF-80%MeOH-15.51-1229.60976	13577	2941.14	21.6627	1	0	0	11320.3	19605.6	173.19	86332.9	13454.8	15.5848	93033.7	86744.9	93.2403		13577	1.19935	0.157263	0.145936		7.3654e-05	8.83369e-05	1.15831e-05	1.07488e-05		0.833786	11320.3	0.131124	0.12168		6.35877	86332.9	7.62638	0.927974		6.85231	93033.7	8.21831	1.07762
LWS-UHPLC-ESI-QTOF-80%MeOH-15.51-1003.51651	6312.76	1003.26	15.8926	5584.33	3816.66	68.3458	13970.6	14455.7	103.473	60050.8	14503	24.1512	30865.1	28480.5	92.274		1.13044	0.451862	0.105124	0.204527		0.884609	0.399721	0.0929934	0.180927		2.21307	2.50174	0.232646	0.452632		9.5126	10.7535	4.29838	1.94559		4.88932	5.5271	2.2093	0.513984
LWS-UHPLC-ESI-QTOF-80%MeOH-15.51-1229.59229	1	0	0	171687	7827.17	4.55897	21074.4	18250.1	86.5985	286.235	494.041	172.6	1	0	0		5.82454e-06	4.7451e-05	0.00349364	1		171687	8.14673	599.813	171687		21074.4	0.122749	73.6262	21074.4		286.235	0.00166719	0.0135821	286.235		1	5.82454e-06	4.7451e-05	0.00349364
LWS-UHPLC-ESI-QTOF-80%MeOH-15.55-927.43044	4050.8	1663.7	41.071	13151.1	22776.6	173.192	15123.5	13691.6	90.5322	38209.9	2485.1	6.50381	45942.5	39865.3	86.7721		0.30802	0.267849	0.106014	0.0881712		3.24654	0.869581	0.34418	0.286251		3.73345	1.14998	0.3958	0.329183		9.43267	2.90546	2.52653	0.83169		11.3416	3.49343	3.03782	1.20237
LWS-UHPLC-ESI-QTOF-80%MeOH-15.73-174.95611	434480	402048	92.5354	213130	240984	113.069	437604	757950	173.205	97964.7	96893.9	98.9069	641583	726701	113.267		2.03857	0.992862	4.43507	0.6772		0.490541	0.487039	2.17558	0.332194		1.00719	2.05322	4.46695	0.682069		0.225476	0.459647	0.223866	0.152692		1.47667	3.01029	1.46613	6.54912
LWS-UHPLC-ESI-QTOF-80%MeOH-15.78-788.46154	565.659	978.018	172.899	15025.6	2088.75	13.9013	7555.71	2789.94	36.9248	85345.3	14309.3	16.7664	80936.6	70970.4	87.6865		0.0376464	0.074865	0.00662789	0.00698892		26.563	1.98864	0.176056	0.185646		13.3574	0.502857	0.0885311	0.0933535		150.878	5.68	11.2955	1.05447		143.084	5.38658	10.712	0.948342
LWS-UHPLC-ESI-QTOF-80%MeOH-15.87-788.46254	1606.74	1317.09	81.9731	17107	2634.47	15.3999	8560.76	3303.82	38.5926	95876.9	2938.9	3.06528	98877.5	88469.7	89.474		0.0939229	0.187686	0.0167584	0.0162498		10.647	1.9983	0.178427	0.173012		5.32803	0.500424	0.0892891	0.0865795		59.6717	5.60454	11.1996	0.969654		61.5392	5.77994	11.5501	1.0313
LWS-UHPLC-ESI-QTOF-80%MeOH-15.88-1003.51925	14148.2	3845.73	27.1818	9390.99	15779.8	168.031	45957.5	47958.9	104.355	144636	12944.4	8.94968	62031.1	54201.9	87.3786		1.50657	0.307854	0.0978195	0.228082		0.66376	0.204341	0.0649286	0.151392		3.2483	4.89378	0.317746	0.740878		10.2229	15.4015	3.14716	2.33166		4.38439	6.60538	1.34975	0.428878
LWS-UHPLC-ESI-QTOF-80%MeOH-15.94-897.4515	5109.84	1970.99	38.5725	111733	20281	18.1514	30647.3	5209.3	16.9976	74097.3	1524.42	2.05732	61390.3	53991.8	87.9484		0.0457328	0.166731	0.0689613	0.0832354		21.8662	3.64576	1.50792	1.82004		5.99769	0.274291	0.413609	0.49922		14.5009	0.663166	2.41775	1.20699		12.0141	0.549439	2.00313	0.82851
LWS-UHPLC-ESI-QTOF-80%MeOH-16.01-802.44268	215.616	242.163	112.312	12722.7	7662.03	60.2235	2821.54	2225.93	78.8905	31977.6	8360.45	26.1447	111397	97153.5	87.214		0.0169474	0.0764179	0.00674272	0.00193557		59.0062	4.50913	0.397862	0.114211		13.0859	0.221772	0.0882348	0.0253288		148.308	2.51343	11.3334	0.287061		516.643	8.75575	39.4808	3.48358
LWS-UHPLC-ESI-QTOF-80%MeOH-16.09-855.44302	10496.2	3341.57	31.836	16956.7	4466.88	26.3428	28791.5	11379.7	39.5245	69151.3	10646.7	15.3962	24540.3	21337.4	86.9486		0.618999	0.36456	0.151786	0.427714		1.61551	0.58895	0.245212	0.690976		2.74303	1.69794	0.416355	1.17323		6.58821	4.0781	2.4018	2.81787		2.33801	1.44723	0.852345	0.354878
LWS-UHPLC-ESI-QTOF-80%MeOH-16.1-788.46267	439.34	369.063	84.004	12288.1	411.206	3.34636	8165.53	2826.26	34.6121	132125	11465.4	8.67766	126264	109686	86.8705		0.0357532	0.0538042	0.00332518	0.00347953		27.9695	1.50488	0.0930037	0.0973209		18.5859	0.664505	0.0618014	0.0646703		300.736	10.7523	16.1809	1.04642		287.395	10.2753	15.4631	0.955639
LWS-UHPLC-ESI-QTOF-80%MeOH-16.26-1073.51607	2028.48	3511.7	173.12	71930.7	19121.1	26.5826	12211	3595.51	29.445	6044.51	10467.7	173.176	1	0	0		0.0282005	0.16612	0.335591	2028.48		35.4604	5.89067	11.9002	71930.7		6.01976	0.16976	2.02018	12211		2.97982	0.0840324	0.495007	6044.51		0.00049298	1.39023e-05	8.18936e-05	0.000165439
LWS-UHPLC-ESI-QTOF-80%MeOH-16.26-293.17598	89908.4	34084.5	37.9103	92635.9	6198.67	6.69143	93271.2	4333.63	4.64626	92976.7	6954.67	7.48001	92228.6	5428.74	5.88617		0.970557	0.963946	0.966999	0.974843		1.03034	0.993189	0.996335	1.00442		1.0374	1.00686	1.00317	1.0113		1.03413	1.00368	0.996843	1.00811		1.02581	0.995603	0.988822	0.991954
LWS-UHPLC-ESI-QTOF-80%MeOH-16.28-820.48917	1710.61	1050.38	61.4034	10807.3	1211.98	11.2144	8763.85	4151.73	47.3734	87354.1	25834.7	29.5747	93550.2	81280	86.8838		0.158283	0.19519	0.0195825	0.0182855		6.31781	1.23317	0.123719	0.115524		5.12322	0.810917	0.100326	0.0936807		51.0659	8.08286	9.96755	0.933767		54.6881	8.65618	10.6746	1.07093
LWS-UHPLC-ESI-QTOF-80%MeOH-16.35-788.46253	864.249	1229.95	142.314	10816.2	8995.3	83.165	9674.91	4370.61	45.1747	140871	12462.5	8.84675	148078	128379	86.6969		0.0799031	0.089329	0.00613503	0.00583645		12.5152	1.11797	0.0767809	0.0730441		11.1946	0.894482	0.0686791	0.0653366		162.998	13.0241	14.5605	0.951332		171.337	13.6904	15.3054	1.05116
LWS-UHPLC-ESI-QTOF-80%MeOH-16.38-925.41447	4730.08	8191.01	173.168	1	0	0	1	0	0	36947.4	42909.7	116.137	47239.4	41658.9	88.1867		4730.08	4730.08	0.128022	0.10013		0.000211413	1	2.70655e-05	2.11687e-05		0.000211413	1	2.70655e-05	2.11687e-05		7.81116	36947.4	36947.4	0.782131		9.98702	47239.4	47239.4	1.27856
LWS-UHPLC-ESI-QTOF-80%MeOH-16.39-925.40552	14330.7	13123.8	91.5778	285710	55429.7	19.4007	30659.6	7629.13	24.8833	14794.9	25623.8	173.193	1	0	0		0.0501583	0.467414	0.968627	14330.7		19.9369	9.31877	19.3114	285710		2.13943	0.10731	2.07231	30659.6		1.03239	0.0517829	0.482553	14794.9		6.97801e-05	3.50005e-06	3.26162e-05	6.75908e-05
LWS-UHPLC-ESI-QTOF-80%MeOH-16.48-825.43143	7583.27	1169.22	15.4184	41437.2	3489.56	8.42133	87030.6	35638.2	40.949	214638	36942.5	17.2116	66005.8	57787.8	87.5497		0.183006	0.0871334	0.0353306	0.114888		5.46429	0.476122	0.193056	0.627781		11.4767	2.1003	0.405477	1.31853		28.3041	5.17983	2.46623	3.2518		8.70413	1.59291	0.75842	0.307522
LWS-UHPLC-ESI-QTOF-80%MeOH-16.48-911.43079	33691.8	12634.6	37.5005	320568	32644.5	10.1833	223792	33313.6	14.886	231818	19109.1	8.24318	112980	99514	88.0809		0.1051	0.15055	0.145337	0.29821		9.51471	1.43244	1.38284	2.83738		6.64233	0.698111	0.965378	1.98081		6.88054	0.723148	1.03586	2.05184		3.35334	0.352438	0.504845	0.487366
LWS-UHPLC-ESI-QTOF-80%MeOH-16.49-911.24432	142.995	245.942	171.994	1	0	0	1	0	0	102.494	95.2788	92.9606	53006.7	91808.5	173.202		142.995	142.995	1.39515	0.00269767		0.00699326	1	0.00975669	1.88655e-05		0.00699326	1	0.00975669	1.88655e-05		0.716766	102.494	102.494	0.0019336		370.69	53006.7	53006.7	517.17
LWS-UHPLC-ESI-QTOF-80%MeOH-16.53-767.38914	4259.3	1658.58	38.9403	24224.7	6559.08	27.076	16745.6	8820.3	52.6724	82161.4	5478.21	6.66763	73776.7	63880.6	86.5865		0.175825	0.254353	0.0518406	0.0577323		5.68749	1.44663	0.294843	0.328352		3.93154	0.691261	0.203813	0.226977		19.2899	3.39164	4.90645	1.11365		17.3213	3.04551	4.40573	0.897948
LWS-UHPLC-ESI-QTOF-80%MeOH-16.54-857.45823	16902.5	5447.26	32.2276	38102.2	7165.46	18.8059	52831.7	18972	35.9102	67339	5180.51	7.69319	52825.8	45846.3	86.7877		0.44361	0.319931	0.251006	0.319967		2.25423	0.721199	0.565827	0.72128		3.12567	1.38658	0.784564	1.00011		3.98396	1.76732	1.27459	1.27474		3.12532	1.38642	0.999888	0.784476
LWS-UHPLC-ESI-QTOF-80%MeOH-16.62-911.43082	25963.4	8417.19	32.4194	179444	14268	7.95124	95985.2	26168	27.2626	71656.7	12441.8	17.3631	40282	37413.3	92.8786		0.144688	0.270494	0.362331	0.644541		6.91142	1.8695	2.50422	4.4547		3.69694	0.534903	1.33951	2.38283		2.75991	0.399326	0.746539	1.77888		1.55149	0.224482	0.419669	0.562152
LWS-UHPLC-ESI-QTOF-80%MeOH-16.7-897.45175	235909	66807.4	28.3192	1.24236e+06	168086	13.5295	640941	45591.4	7.1132	725422	31029.4	4.27743	612801	531179	86.6804		0.189887	0.368066	0.325202	0.384968		5.26629	1.93834	1.71261	2.02735		2.7169	0.515904	0.883542	1.04592		3.07501	0.583904	1.13181	1.18378		2.59762	0.493254	0.956097	0.844752
LWS-UHPLC-ESI-QTOF-80%MeOH-16.7-853.46113	27432.7	7913.45	28.8467	181931	20166.8	11.0849	91783.2	8594.6	9.36403	105699	3796.03	3.59137	88391.8	76755.5	86.8356		0.150786	0.298886	0.259538	0.310354		6.6319	1.98219	1.72123	2.05824		3.34575	0.504494	0.868349	1.03837		3.85301	0.58098	1.15161	1.1958		3.22213	0.485853	0.96305	0.836263
LWS-UHPLC-ESI-QTOF-80%MeOH-16.7-897.27036	1	0	0	1004.88	1037.51	103.247	1	0	0	1	0	0	311730	539931	173.205		0.000995139	1	1	3.2079e-06		1004.88	1004.88	1004.88	0.00322357		1	0.000995139	1	3.2079e-06		1	0.000995139	1	3.2079e-06		311730	310.215	311730	311730
LWS-UHPLC-ESI-QTOF-80%MeOH-16.72-1260.68593	479.9	510.116	106.296	1	0	0	37757.3	34032.5	90.1349	52149.2	45350.5	86.963	1	0	0		479.9	0.0127101	0.00920244	479.9		0.00208377	2.64849e-05	1.91758e-05	1		78.6776	37757.3	0.724026	37757.3		108.667	52149.2	1.38117	52149.2		0.00208377	1	2.64849e-05	1.91758e-05
LWS-UHPLC-ESI-QTOF-80%MeOH-16.73-857.29311	1	0	0	1	0	0	558.361	486.567	87.142	1909.02	750.722	39.3251	310895	537319	172.83		1	0.00179096	0.00052383	3.21652e-06		1	0.00179096	0.00052383	3.21652e-06		558.361	558.361	0.292486	0.00179598		1909.02	1909.02	3.41896	0.0061404		310895	310895	556.799	162.856
LWS-UHPLC-ESI-QTOF-80%MeOH-16.73-1217.68878	48.6745	82.5747	169.647	1	0	0	31441.7	34198.2	108.767	87295.4	12470.8	14.2858	9990.35	8850.96	88.5951		48.6745	0.00154809	0.000557584	0.00487215		0.0205446	3.18049e-05	1.14554e-05	0.000100097		645.958	31441.7	0.360176	3.14721		1793.45	87295.4	2.77642	8.73797		205.248	9990.35	0.317742	0.114443
LWS-UHPLC-ESI-QTOF-80%MeOH-16.74-857.45667	367343	58101.4	15.8167	228974	47171.6	20.6013	1.29994e+06	130263	10.0207	1.56911e+06	90068	5.74007	655520	569667	86.9029		1.6043	0.282585	0.234109	0.560383		0.623325	0.176142	0.145926	0.349301		3.53876	5.67723	0.828455	1.98306		4.27152	6.8528	1.20707	2.39369		1.78449	2.86286	0.504271	0.417766
LWS-UHPLC-ESI-QTOF-80%MeOH-16.74-925.24873	1	0	0	1	0	0	1	0	0	1	0	0	40921.7	70876.8	173.201		1	1	1	2.44369e-05		1	1	1	2.44369e-05		1	1	1	2.44369e-05		1	1	1	2.44369e-05		40921.7	40921.7	40921.7	40921.7
LWS-UHPLC-ESI-QTOF-80%MeOH-16.74-811.45242	13095.1	1968.47	15.0322	8644.33	1587.04	18.3593	52381.2	4711.02	8.99372	74576.2	2948.77	3.95403	23858	20926.9	87.7147		1.51487	0.249996	0.175593	0.548876		0.660122	0.165028	0.115913	0.362325		4.00007	6.0596	0.702384	2.19554		5.69499	8.62718	1.42372	3.12584		1.8219	2.75995	0.455468	0.319914
LWS-UHPLC-ESI-QTOF-80%MeOH-16.78-1347.75734	1	0	0	1	0	0	6129.11	10614.2	173.177	45821.9	3051.45	6.65938	4131.57	6579.41	159.247		1	0.000163156	2.18236e-05	0.000242039		1	0.000163156	2.18236e-05	0.000242039		6129.11	6129.11	0.13376	1.48348		45821.9	45821.9	7.4761	11.0907		4131.57	4131.57	0.674089	0.0901659
LWS-UHPLC-ESI-QTOF-80%MeOH-16.8-987.29999	1	0	0	1	0	0	473.23	817.926	172.839	1072.52	1060.98	98.9239	554664	959598	173.005		1	0.00211314	0.000932383	1.80289e-06		1	0.00211314	0.000932383	1.80289e-06		473.23	473.23	0.441231	0.000853183		1072.52	1072.52	2.26638	0.00193364		554664	554664	1172.08	517.159
LWS-UHPLC-ESI-QTOF-80%MeOH-16.8-1055.25854	33.2532	55.8641	167.996	1	0	0	1	0	0	1	0	0	58566.4	101438	173.202		33.2532	33.2532	33.2532	0.000567786		0.0300723	1	1	1.70746e-05		0.0300723	1	1	1.70746e-05		0.0300723	1	1	1.70746e-05		1761.23	58566.4	58566.4	58566.4
LWS-UHPLC-ESI-QTOF-80%MeOH-16.8-941.31397	1	0	0	1	0	0	1	0	0	1	0	0	44626.9	77294.3	173.201		1	1	1	2.2408e-05		1	1	1	2.2408e-05		1	1	1	2.2408e-05		1	1	1	2.2408e-05		44626.9	44626.9	44626.9	44626.9
LWS-UHPLC-ESI-QTOF-80%MeOH-16.8-987.52098	613239	105382	17.1845	375689	76284.9	20.3053	1.91225e+06	249968	13.0719	2.21571e+06	167737	7.57034	1.1584e+06	1.00172e+06	86.4746		1.6323	0.32069	0.276769	0.529385		0.612631	0.196464	0.169557	0.324318		3.11828	5.08998	0.863044	1.65077		3.61312	5.89771	1.15869	1.91273		1.88898	3.0834	0.605777	0.522812
LWS-UHPLC-ESI-QTOF-80%MeOH-16.8-1423.78733	183.675	316.403	172.262	1	0	0	1	0	0	63310.7	55304.5	87.3541	42703.8	37071.3	86.8104		183.675	183.675	0.00290117	0.00430115		0.00544439	1	1.57951e-05	2.34171e-05		0.00544439	1	1.57951e-05	2.34171e-05		344.688	63310.7	63310.7	1.48255		232.496	42703.8	42703.8	0.674512
LWS-UHPLC-ESI-QTOF-80%MeOH-16.8-975.51226	6941.04	2171.01	31.2778	2806.19	2724.3	97.082	87300.6	18874.1	21.6197	103909	8502.75	8.1829	56141.8	48641.2	86.6399		2.47348	0.0795074	0.0667994	0.123634		0.404289	0.032144	0.0270062	0.0499839		12.5774	31.11	0.840165	1.555		14.9702	37.0285	1.19024	1.85083		8.08839	20.0064	0.643087	0.540299
LWS-UHPLC-ESI-QTOF-80%MeOH-16.8-1412.78174	2214.37	3833.67	173.127	1	0	0	217678	212692	97.7094	143587	248698	173.204	309.32	534.026	172.645		2214.37	0.0101727	0.0154218	7.15882		0.000451596	4.59394e-06	6.96442e-06	0.0032329		98.3025	217678	1.516	703.73		64.8433	143587	0.65963	464.202		0.139688	309.32	0.001421	0.00215424
LWS-UHPLC-ESI-QTOF-80%MeOH-16.8-1412.79557	3521.93	3227.97	91.6535	48.7921	82.7784	169.655	1	0	0	326279	286416	87.7827	173433	150906	87.0108		72.1823	3521.93	0.0107942	0.0203071		0.0138538	48.7921	0.000149541	0.000281331		0.000283935	0.0204951	3.06486e-06	5.76591e-06		92.6422	6687.12	326279	1.8813		49.2438	3554.53	173433	0.531549
LWS-UHPLC-ESI-QTOF-80%MeOH-16.8-1412.4327	86.395	147.909	171.2	1	0	0	1	0	0	123.629	212.4	171.804	72288.2	125205	173.203		86.395	86.395	0.698824	0.00119515		0.0115747	1	0.0080887	1.38335e-05		0.0115747	1	0.0080887	1.38335e-05		1.43098	123.629	123.629	0.00171023		836.717	72288.2	72288.2	584.718
LWS-UHPLC-ESI-QTOF-80%MeOH-16.81-941.5178	12578.1	4087.71	32.4986	5583.32	1764.51	31.6033	155576	47896.6	30.7865	229612	22657.4	9.86769	100477	87265.3	86.8512		2.2528	0.0808484	0.0547798	0.125184		0.443893	0.035888	0.0243163	0.0555683		12.3688	27.8645	0.677562	1.54838		18.2549	41.1246	1.47588	2.28522		7.98824	17.9959	0.645836	0.437594
LWS-UHPLC-ESI-QTOF-80%MeOH-16.81-977.49538	50327.5	5985.55	11.8932	21497.9	19139.2	89.0282	97100.4	15679.1	16.1473	113944	8472.16	7.43535	62182.4	53946.2	86.7549		2.34104	0.518304	0.441685	0.809354		0.42716	0.221399	0.18867	0.345723		1.92937	4.51674	0.852174	1.56154		2.26406	5.30025	1.17347	1.83242		1.23555	2.89249	0.640392	0.545726
LWS-UHPLC-ESI-QTOF-80%MeOH-16.81-1423.77221	1031.48	1346.77	130.566	1	0	0	48510.3	44701.8	92.1491	28708.9	49723.6	173.199	1	0	0		1031.48	0.0212632	0.035929	1031.48		0.000969477	2.06142e-05	3.48324e-05	1		47.0296	48510.3	1.68973	48510.3		27.8327	28708.9	0.591811	28708.9		0.000969477	1	2.06142e-05	3.48324e-05
LWS-UHPLC-ESI-QTOF-80%MeOH-16.83-1354.75143	80.2213	137.215	171.046	1	0	0	1	0	0	58615.6	49045.9	83.6737	33969.1	29762.8	87.6175		80.2213	80.2213	0.0013686	0.0023616		0.0124655	1	1.70603e-05	2.94385e-05		0.0124655	1	1.70603e-05	2.94385e-05		730.674	58615.6	58615.6	1.72556		423.442	33969.1	33969.1	0.579522
LWS-UHPLC-ESI-QTOF-80%MeOH-16.83-1354.73964	108.06	185.434	171.602	1	0	0	20028.7	21380.7	106.75	23399.7	40527.8	173.198	1	0	0		108.06	0.00539528	0.00461802	108.06		0.00925408	4.99284e-05	4.27355e-05	1		185.347	20028.7	0.855937	20028.7		216.543	23399.7	1.16831	23399.7		0.00925408	1	4.99284e-05	4.27355e-05
LWS-UHPLC-ESI-QTOF-80%MeOH-16.85-825.2811	1	0	0	1	0	0	1	0	0	245.348	423.223	172.499	170664	295206	172.975		1	1	0.00407585	5.85947e-06		1	1	0.00407585	5.85947e-06		1	1	0.00407585	5.85947e-06		245.348	245.348	245.348	0.00143761		170664	170664	170664	695.6
3-Glu-28-Glu Medicagenic acid _NMR_ - isomer2	38250.8	5616.34	14.6829	263228	63305.8	24.0498	326674	91351.3	27.964	647232	84417.4	13.0428	356447	312094	87.5568		0.145314	0.117092	0.0590991	0.107311		6.88163	0.805781	0.406698	0.738477		8.54032	1.24103	0.504725	0.916474		16.9207	2.45883	1.98128	1.81579		9.31868	1.35414	1.09114	0.550725
LWS-UHPLC-ESI-QTOF-80%MeOH-16.89-802.44362	465.852	464.014	99.6054	12781.5	1950.11	15.2573	2494.9	1711.96	68.6184	20047.1	6725.33	33.5477	72048.9	63027.8	87.4793		0.0364474	0.186722	0.0232379	0.00646578		27.4368	5.12306	0.637574	0.1774		5.35556	0.195196	0.124452	0.0346279		43.0332	1.56845	8.03523	0.278243		154.66	5.63696	28.8785	3.59398
LWS-UHPLC-ESI-QTOF-80%MeOH-16.89-899.45975	11592.2	10079.8	86.9531	110596	21107.6	19.0852	34957.4	8148.62	23.3102	20959.7	5561.94	26.5364	12880.1	10965.5	85.1354		0.104816	0.331611	0.553072	0.900012		9.54057	3.16375	5.27662	8.58663		3.01559	0.31608	1.66784	2.71406		1.80808	0.189515	0.599579	1.6273		1.1111	0.11646	0.368451	0.614517
LWS-UHPLC-ESI-QTOF-80%MeOH-16.92-809.43598	4164.65	1698.84	40.7919	19825.1	2145.38	10.8216	133607	40377.9	30.2214	244165	36103.3	14.7865	69262.2	60572.5	87.4539		0.21007	0.0311708	0.0170567	0.0601288		4.76032	0.148383	0.0811955	0.286232		32.0813	6.73931	0.547202	1.92901		58.6279	12.316	1.82748	3.52522		16.631	3.49367	0.518401	0.28367
LWS-UHPLC-ESI-QTOF-80%MeOH-17-447.13412	70844.4	35509.1	50.1226	71719.9	19303.7	26.9153	47670.9	6165.73	12.9339	24164.8	5273.77	21.8241	7792.95	7021.54	90.1012		0.987793	1.48611	2.93172	9.09084		1.01236	1.50448	2.96794	9.20318		0.672896	0.664682	1.97274	6.11719		0.341097	0.336934	0.506909	3.10086		0.110001	0.108658	0.163474	0.322491
LWS-UHPLC-ESI-QTOF-80%MeOH-17.03-753.40803	6192.6	2663.28	43.0075	65564.2	22887	34.9078	10794.4	3796.35	35.1696	28736.5	5813.12	20.229	40633.5	35212.4	86.6585		0.094451	0.573686	0.215496	0.152402		10.5875	6.0739	2.28156	1.61355		1.74311	0.164639	0.375634	0.265653		4.64045	0.438296	2.66217	0.707212		6.56161	0.619751	3.76431	1.414
LWS-UHPLC-ESI-QTOF-80%MeOH-17.07-1089.56131	3704.44	3936.04	106.252	1	0	0	20087.2	17587.5	87.5556	50988.6	19720.5	38.6762	68918.1	63554.7	92.2177		3704.44	0.184418	0.0726523	0.0537513		0.000269947	4.97829e-05	1.96122e-05	1.451e-05		5.42248	20087.2	0.393955	0.291465		13.7642	50988.6	2.53836	0.739844		18.6042	68918.1	3.43094	1.35164
LWS-UHPLC-ESI-QTOF-80%MeOH-17.07-663.37633	5479.64	593.358	10.8284	58151.6	15051.9	25.8839	75030.3	25486.4	33.9681	166995	24029	14.3891	57471.1	50270.6	87.4712		0.0942301	0.0730323	0.0328131	0.095346		10.6123	0.775042	0.348224	1.01184		13.6926	1.29025	0.449296	1.30553		30.4756	2.87172	2.2257	2.90573		10.4881	0.988296	0.765971	0.344148
LWS-UHPLC-ESI-QTOF-80%MeOH-17.07-677.27054	1	0	0	123.766	212.637	171.806	125.92	125.994	100.059	55.7439	94.8192	170.098	44612.6	77269.5	173.201		0.00807975	0.00794152	0.0179392	2.24152e-05		123.766	0.982892	2.22026	0.00277425		125.92	1.01741	2.25891	0.00282253		55.7439	0.450397	0.442692	0.00124951		44612.6	360.458	354.292	800.313
LWS-UHPLC-ESI-QTOF-80%MeOH-17.08-677.35539	21645.8	7715.85	35.646	379294	49772.8	13.1225	51456.2	18467.3	35.8895	101004	28803.5	28.5173	128317	112530	87.6966		0.0570686	0.420665	0.214307	0.168689		17.5228	7.37121	3.75525	2.95591		2.37719	0.135663	0.509448	0.401007		4.6662	0.266294	1.96291	0.787139		5.92805	0.338306	2.49372	1.27042
LWS-UHPLC-ESI-QTOF-80%MeOH-17.19-919.43587	7316.62	1488.47	20.3437	38895	4333.11	11.1405	71690.5	23207.9	32.3724	114206	12618.9	11.0492	49833.1	43230.4	86.7502		0.188112	0.102058	0.0640649	0.146822		5.31598	0.542541	0.340568	0.780506		9.7983	1.84318	0.627727	1.43861		15.6092	2.93627	1.59305	2.29178		6.81095	1.28122	0.695115	0.436343
LWS-UHPLC-ESI-QTOF-80%MeOH-17.19-899.46715	56588.6	16865.8	29.8042	432705	61461.9	14.2041	651976	151638	23.2582	1.08263e+06	115319	10.6518	423628	368004	86.8696		0.130779	0.0867956	0.0522696	0.133581		7.64651	0.663683	0.39968	1.02143		11.5213	1.50674	0.602216	1.53903		19.1316	2.502	1.66053	2.55561		7.48609	0.979022	0.64976	0.391295
LWS-UHPLC-ESI-QTOF-80%MeOH-17.19-985.50771	5554.41	1435.79	25.8495	6039.95	5398.25	89.3758	54310.3	20446.6	37.6476	65174.4	11242.8	17.2503	22946.5	19885.5	86.66		0.919612	0.102272	0.0852239	0.242059		1.08742	0.111212	0.0926738	0.263219		9.77787	8.99184	0.833308	2.36682		11.7338	10.7905	1.20004	2.84027		4.13123	3.79912	0.422508	0.352079
LWS-UHPLC-ESI-QTOF-80%MeOH-17.19-899.2859	1	0	0	250.443	432.048	172.513	297.857	514.171	172.624	259.543	223.912	86.2716	186387	322831	173.204		0.00399293	0.00335732	0.00385292	5.36517e-06		250.443	0.840816	0.964936	0.00134367		297.857	1.18932	1.14762	0.00159805		259.543	1.03634	0.87137	0.00139249		186387	744.231	625.762	718.136
LWS-UHPLC-ESI-QTOF-80%MeOH-17.25-737.4144	3554.15	642.394	18.0745	40075.5	2861.76	7.14093	21009.8	5505.66	26.2052	66210.3	7813.09	11.8004	48545.6	42114.7	86.7528		0.0886864	0.169167	0.0536798	0.0732127		11.2757	1.90747	0.605276	0.825523		5.91134	0.524255	0.317319	0.432785		18.629	1.65214	3.1514	1.36388		13.6588	1.21135	2.31062	0.733203
LWS-UHPLC-ESI-QTOF-80%MeOH-17.3-1299.80681	3467.48	6004.13	173.155	1	0	0	28772.8	33258.9	115.592	28907.5	50067.5	173.199	1	0	0		3467.48	0.120512	0.119951	3467.48		0.000288394	3.4755e-05	3.45931e-05	1		8.2979	28772.8	0.995342	28772.8		8.33673	28907.5	1.00468	28907.5		0.000288394	1	3.4755e-05	3.45931e-05
LWS-UHPLC-ESI-QTOF-80%MeOH-17.3-1299.81777	4114.19	3604.91	87.6214	1	0	0	1	0	0	54857.9	48707.4	88.7883	66348.1	57556.5	86.7493		4114.19	4114.19	0.0749971	0.0620092		0.000243061	1	1.82289e-05	1.5072e-05		0.000243061	1	1.82289e-05	1.5072e-05		13.3338	54857.9	54857.9	0.82682		16.1267	66348.1	66348.1	1.20945
LWS-UHPLC-ESI-QTOF-80%MeOH-17.3-695.40231	410712	90753.4	22.0966	609840	100002	16.3981	804699	194815	24.2097	1.16563e+06	95817.3	8.22022	819038	710037	86.6915		0.673475	0.510392	0.352352	0.501456		1.48484	0.757848	0.523185	0.74458		1.95928	1.31953	0.690356	0.982493		2.83807	1.91137	1.44853	1.42317		1.99419	1.34304	1.01782	0.702658
LWS-UHPLC-ESI-QTOF-80%MeOH-17.3-695.30922	1	0	0	1	0	0	259.263	447.325	172.537	1	0	0	401427	694028	172.89		1	0.00385709	1	2.49111e-06		1	0.00385709	1	2.49111e-06		259.263	259.263	259.263	0.000645854		1	1	0.00385709	2.49111e-06		401427	401427	1548.34	401427
LWS-UHPLC-ESI-QTOF-80%MeOH-17.31-747.35925	3947.51	2253.1	57.0765	74468.2	26415.4	35.4721	14124.2	3853.61	27.2837	36937.1	1072.2	2.90278	25135.9	21768.9	86.6046		0.0530093	0.279485	0.106871	0.157047		18.8646	5.27237	2.01608	2.96262		3.57801	0.189668	0.382386	0.561914		9.35707	0.496012	2.61516	1.4695		6.36754	0.337539	1.77963	0.680505
LWS-UHPLC-ESI-QTOF-80%MeOH-17.33-841.46155	5225.45	771.645	14.7671	1807.8	322.749	17.8532	82838.9	23799.2	28.7295	69013.1	16282.3	23.5931	15047	13088.7	86.9859		2.8905	0.0630797	0.0757167	0.347276		0.34596	0.0218231	0.026195	0.120144		15.853	45.8231	1.20034	5.50536		13.2071	38.1752	0.833101	4.58652		2.87955	8.32336	0.181641	0.21803
LWS-UHPLC-ESI-QTOF-80%MeOH-17.33-1313.79885	2867.65	1087.86	37.9355	1	0	0	1	0	0	19506.9	17077.2	87.5447	35206.9	30650	87.0567		2867.65	2867.65	0.147007	0.0814512		0.000348718	1	5.1264e-05	2.84035e-05		0.000348718	1	5.1264e-05	2.84035e-05		6.80239	19506.9	19506.9	0.554063		12.2773	35206.9	35206.9	1.80485
LWS-UHPLC-ESI-QTOF-80%MeOH-17.36-1327.75265	1	0	0	154491	42888.4	27.7612	10383.8	17983.5	173.188	1	0	0	1	0	0		6.47288e-06	9.63039e-05	1	1		154491	14.8781	154491	154491		10383.8	0.0672131	10383.8	10383.8		1	6.47288e-06	9.63039e-05	1		1	6.47288e-06	9.63039e-05	1
LWS-UHPLC-ESI-QTOF-80%MeOH-17.36-663.29573	1	0	0	1	0	0	1	0	0	1	0	0	777964	1.34617e+06	173.037		1	1	1	1.28541e-06		1	1	1	1.28541e-06		1	1	1	1.28541e-06		1	1	1	1.28541e-06		777964	777964	777964	777964
LWS-UHPLC-ESI-QTOF-80%MeOH-17.36-1327.77692	1841.2	3187.33	173.111	1	0	0	195.962	337.684	172.321	146738	127186	86.6757	287356	251129	87.393		1841.2	9.39573	0.0125475	0.0064074		0.000543123	0.00510303	6.81485e-06	3.48e-06		0.106431	195.962	0.00133545	0.000681948		79.6969	146738	748.811	0.51065		156.07	287356	1466.39	1.95829
Medicagenic acid base + O-Hex_ PlaSMA ID-1816	328243	75489.7	22.9981	1.44901e+06	240644	16.6074	796898	130844	16.4191	1.69815e+06	136945	8.06438	1.53321e+06	1.3322e+06	86.8895		0.226529	0.411901	0.193295	0.214089		4.41444	1.81831	0.853291	0.945083		2.42777	0.54996	0.469276	0.519758		5.17343	1.17193	2.13094	1.10757		4.67096	1.05811	1.92397	0.902874
LWS-UHPLC-ESI-QTOF-80%MeOH-17.38-731.25713	1	0	0	30.7352	51.503	167.57	19.9217	32.7733	164.511	20.4045	33.6096	164.717	80620.9	139638	173.203		0.0325359	0.0501966	0.0490087	1.24037e-05		30.7352	1.5428	1.50629	0.000381232		19.9217	0.648171	0.976336	0.000247103		20.4045	0.663881	1.02424	0.000253092		80620.9	2623.08	4046.89	3951.13
LWS-UHPLC-ESI-QTOF-80%MeOH-17.44-895.4354	8953.13	2565.52	28.655	72440.3	2850.62	3.93513	127771	17800.9	13.9319	95013.9	8125.46	8.55186	33314.3	30832.7	92.551		0.123593	0.0700719	0.0942297	0.268747		8.09106	0.566956	0.762418	2.17445		14.2711	1.7638	1.34476	3.8353		10.6124	1.31162	0.743629	2.85204		3.72097	0.459886	0.260736	0.350626
LWS-UHPLC-ESI-QTOF-80%MeOH-17.44-689.39329	5830.88	2816.09	48.2962	39321.1	10193	25.9223	10077.6	6053.96	60.0734	35401.4	3864.15	10.9152	41254.1	35754.3	86.6686		0.148289	0.578598	0.164708	0.141341		6.7436	3.90183	1.11072	0.953145		1.72832	0.25629	0.284667	0.244281		6.07136	0.900314	3.51288	0.858131		7.0751	1.04916	4.09364	1.16532
LWS-UHPLC-ESI-QTOF-80%MeOH-17.5-809.43479	10555.5	2999.2	28.4137	92133.3	2970.51	3.22415	417777	108600	25.9948	723105	86825.9	12.0074	234970	203614	86.6554		0.114568	0.0252658	0.0145975	0.0449227		8.72846	0.220532	0.127413	0.392106		39.5791	4.53449	0.577755	1.778		68.505	7.84846	1.73084	3.07743		22.2604	2.55033	0.562429	0.324946
LWS-UHPLC-ESI-QTOF-80%MeOH-17.51-809.29166	1	0	0	1	0	0	26.8058	44.697	166.744	269.432	464.938	172.562	112274	193194	172.074		1	0.0373054	0.00371151	8.90678e-06		1	0.0373054	0.00371151	8.90678e-06		26.8058	26.8058	0.0994899	0.000238753		269.432	269.432	10.0513	0.00239977		112274	112274	4188.42	416.706
LWS-UHPLC-ESI-QTOF-80%MeOH-17.54-825.42671	4108.48	1376.47	33.5032	68984.1	23119.6	33.5144	13660.5	3906.4	28.5964	25913.2	1289.04	4.97445	20056.6	17406	86.7844		0.0595569	0.300757	0.158548	0.204845		16.7907	5.04991	2.66212	3.43948		3.32495	0.198023	0.527163	0.681097		6.30724	0.37564	1.89695	1.292		4.88175	0.290742	1.46822	0.773991
LWS-UHPLC-ESI-QTOF-80%MeOH-17.58-881.28054	130.232	223.836	171.875	253.503	437.348	172.522	1	0	0	111.964	192.196	171.658	85118.4	147428	173.203		0.513729	130.232	1.16316	0.00153001		1.94655	253.503	2.26414	0.00297824		0.00767861	0.00394472	0.00893142	1.17483e-05		0.85973	0.441668	111.964	0.0013154		653.591	335.769	85118.4	760.228
LWS-UHPLC-ESI-QTOF-80%MeOH-17.59-881.45648	32151	14470.5	45.0079	139676	28481.1	20.3909	280046	28089.3	10.0302	268751	13939.7	5.18684	180115	156836	87.0756		0.230183	0.114806	0.119631	0.178503		4.34437	0.49876	0.519722	0.775482		8.71036	2.00497	1.04203	1.55482		8.35904	1.92411	0.959667	1.49211		5.60216	1.28952	0.643161	0.670192
LWS-UHPLC-ESI-QTOF-80%MeOH-17.59-763.23605	1	0	0	30.5262	51.1409	167.531	1	0	0	1	0	0	33189.7	57484.5	173.2		0.0327588	1	1	3.01298e-05		30.5262	30.5262	30.5262	0.000919749		1	0.0327588	1	3.01298e-05		1	0.0327588	1	3.01298e-05		33189.7	1087.25	33189.7	33189.7
LWS-UHPLC-ESI-QTOF-80%MeOH-17.59-719.36431	11398.2	3361.39	29.4904	194865	11594.6	5.95009	12350.1	2100.87	17.011	1	0	0	1	0	0		0.0584931	0.922926	11398.2	11398.2		17.096	15.7784	194865	194865		1.08351	0.0633778	12350.1	12350.1		8.77329e-05	5.13177e-06	8.0971e-05	1		8.77329e-05	5.13177e-06	8.0971e-05	1
LWS-UHPLC-ESI-QTOF-80%MeOH-17.59-763.35512	31287.9	11938.4	38.1568	454917	90477.1	19.8887	29342.3	6775.99	23.0929	56465	28375.2	50.2527	72906.4	64886.4	88.9995		0.0687771	1.06631	0.55411	0.429151		14.5397	15.5038	8.05661	6.23974		0.937818	0.0645003	0.519654	0.402465		1.80469	0.124122	1.92436	0.774486		2.33018	0.160263	2.48469	1.29118
LWS-UHPLC-ESI-QTOF-80%MeOH-17.66-941.31456	1	0	0	33.2123	55.7933	167.99	1	0	0	1	0	0	185868	321401	172.919		0.0301093	1	1	5.38017e-06		33.2123	33.2123	33.2123	0.000178688		1	0.0301093	1	5.38017e-06		1	0.0301093	1	5.38017e-06		185868	5596.35	185868	185868
3-Rha(1-2)Gal(1-2)GluA-Soyasapogenol B _NMR_	207357	54339.5	26.2058	1.03282e+06	14075.7	1.36284	410818	105382	25.6518	630386	138900	22.0341	703437	609601	86.6603		0.200768	0.504741	0.328936	0.294777		4.98087	2.51405	1.63839	1.46824		1.98121	0.397765	0.651693	0.584015		3.0401	0.610356	1.53446	0.896151		3.3924	0.681086	1.71228	1.11588
LWS-UHPLC-ESI-QTOF-80%MeOH-17.66-987.30006	1	0	0	1	0	0	1	0	0	1	0	0	342218	592427	173.114		1	1	1	2.92211e-06		1	1	1	2.92211e-06		1	1	1	2.92211e-06		1	1	1	2.92211e-06		342218	342218	342218	342218
LWS-UHPLC-ESI-QTOF-80%MeOH-17.67-977.48809	1	0	0	120146	6735.57	5.60614	6946.52	12030	173.18	21462.5	37172.4	173.197	1	0	0		8.32319e-06	0.000143957	4.65929e-05	1		120146	17.2959	5.59797	120146		6946.52	0.0578172	0.323659	6946.52		21462.5	0.178636	3.08967	21462.5		1	8.32319e-06	0.000143957	4.65929e-05
LWS-UHPLC-ESI-QTOF-80%MeOH-17.68-763.35628	59993.4	27078.1	45.1352	431754	48336.4	11.1954	98555.6	15061	15.2818	129531	29400.9	22.698	170260	151294	88.8607		0.138953	0.608726	0.463159	0.352363		7.19669	4.38081	3.33321	2.53585		1.64277	0.228268	0.760866	0.578853		2.15909	0.300011	1.31429	0.760783		2.83798	0.394345	1.72755	1.31444
LWS-UHPLC-ESI-QTOF-80%MeOH-17.68-785.33775	24156	6389.02	26.449	92476.9	11803.8	12.7641	26331.2	2384.54	9.05593	32295.8	7201.99	22.3001	47404.1	41092.4	86.6855		0.261212	0.917391	0.747963	0.509577		3.82831	3.51206	2.86344	1.95082		1.09005	0.284733	0.815316	0.555464		1.33696	0.349231	1.22652	0.681286		1.96241	0.512605	1.8003	1.46781
C38H56O13_ PlaSMA ID-1929	262923	78411.9	29.8231	1.47818e+06	223358	15.1104	360595	52964.3	14.688	453046	114751	25.3288	569482	500452	87.8784		0.17787	0.729136	0.580345	0.461688		5.62209	4.09927	3.26275	2.59565		1.37149	0.243946	0.795935	0.633198		1.72311	0.30649	1.25638	0.79554		2.16597	0.38526	1.57928	1.25701
LWS-UHPLC-ESI-QTOF-80%MeOH-17.69-719.26369	1	0	0	816.412	1031.89	126.393	165.541	284.994	172.159	151.856	261.291	172.064	182663	315260	172.591		0.00122487	0.00604078	0.00658516	5.47455e-06		816.412	4.93177	5.37621	0.00446949		165.541	0.202767	1.09012	0.000906264		151.856	0.186005	0.917332	0.000831346		182663	223.739	1103.43	1202.87
LWS-UHPLC-ESI-QTOF-80%MeOH-17.69-763.23626	66.821	114.005	170.613	1	0	0	1	0	0	1	0	0	53250.5	92230.8	173.202		66.821	66.821	66.821	0.00125484		0.0149654	1	1	1.87792e-05		0.0149654	1	1	1.87792e-05		0.0149654	1	1	1.87792e-05		796.913	53250.5	53250.5	53250.5
LWS-UHPLC-ESI-QTOF-80%MeOH-17.7-691.31502	1	0	0	80.3937	137.514	171.051	1	0	0	1	0	0	26321.8	45588.9	173.199		0.0124388	1	1	3.79914e-05		80.3937	80.3937	80.3937	0.00305427		1	0.0124388	1	3.79914e-05		1	0.0124388	1	3.79914e-05		26321.8	327.411	26321.8	26321.8
LWS-UHPLC-ESI-QTOF-80%MeOH-17.7-737.30094	118.573	123.291	103.979	1	0	0	57.1974	97.3367	170.177	1	0	0	46110.3	79637	172.71		118.573	2.07305	118.573	0.00257151		0.00843362	0.0174833	1	2.16871e-05		0.482381	57.1974	57.1974	0.00124045		0.00843362	1	0.0174833	2.16871e-05		388.877	46110.3	806.161	46110.3
LWS-UHPLC-ESI-QTOF-80%MeOH-17.71-737.41229	29860.8	6430.4	21.5346	154877	26136.1	16.8754	219459	39975.8	18.2156	205326	17381.2	8.46517	88708.3	76843	86.6244		0.192803	0.136065	0.145431	0.336617		5.18663	0.705719	0.754296	1.74591		7.34942	1.41699	1.06883	2.47394		6.87611	1.32574	0.935599	2.31462		2.97073	0.572767	0.404213	0.432036
LWS-UHPLC-ESI-QTOF-80%MeOH-17.71-735.28624	1	0	0	1	0	0	1	0	0	1	0	0	34158.4	59162.4	173.2		1	1	1	2.92753e-05		1	1	1	2.92753e-05		1	1	1	2.92753e-05		1	1	1	2.92753e-05		34158.4	34158.4	34158.4	34158.4
LWS-UHPLC-ESI-QTOF-80%MeOH-17.71-735.39758	31090.8	7521.76	24.1929	108246	8653.08	7.9939	194169	33454	17.2293	170456	19758.2	11.5914	71021.7	61586.7	86.7152		0.287224	0.160123	0.182398	0.437765		3.48161	0.557485	0.635037	1.52413		6.24521	1.79377	1.13911	2.73393		5.48253	1.57471	0.877877	2.40006		2.28433	0.656114	0.365773	0.416657
LWS-UHPLC-ESI-QTOF-80%MeOH-17.72-1485.78861	3001.52	2598.77	86.5817	1	0	0	94706.6	85585.5	90.369	54739.1	94809.1	173.202	458.825	792.975	172.828		3001.52	0.0316928	0.0548332	6.54176		0.000333164	1.05589e-05	1.82685e-05	0.00217948		31.5529	94706.6	1.73015	206.411		18.2371	54739.1	0.577986	119.303		0.152864	458.825	0.00484469	0.00838203
LWS-UHPLC-ESI-QTOF-80%MeOH-17.72-1485.77266	1	0	0	103467	26850.7	25.951	29202.1	50577.7	173.199	144.33	248.254	172.005	1	0	0		9.66494e-06	3.42441e-05	0.00692858	1		103467	3.54313	716.878	103467		29202.1	0.282236	202.329	29202.1		144.33	0.00139494	0.00494245	144.33		1	9.66494e-06	3.42441e-05	0.00692858
LWS-UHPLC-ESI-QTOF-80%MeOH-17.72-1485.80507	455.571	787.34	172.825	1	0	0	1	0	0	128200	113337	88.4063	62824.3	54463.8	86.6922		455.571	455.571	0.00355361	0.00725151		0.00219505	1	7.80033e-06	1.59174e-05		0.00219505	1	7.80033e-06	1.59174e-05		281.404	128200	128200	2.04061		137.902	62824.3	62824.3	0.49005
LWS-UHPLC-ESI-QTOF-80%MeOH-17.73-749.37677	370215	109445	29.5626	2.58689e+06	329367	12.7321	1.6044e+06	178700	11.1382	2.38201e+06	155049	6.50915	1.53422e+06	1.32897e+06	86.622		0.143112	0.23075	0.155421	0.241305		6.98754	1.61237	1.08601	1.68613		4.33369	0.620203	0.673547	1.04574		6.43413	0.920801	1.48468	1.55259		4.14413	0.593075	0.956259	0.644086
LWS-UHPLC-ESI-QTOF-80%MeOH-17.73-849.30307	12031.1	3578.54	29.744	108926	11656.6	10.7014	33509.2	5992.78	17.884	86991.2	9551.31	10.9796	39703.5	36704.2	92.4458		0.110452	0.35904	0.138303	0.303025		9.05367	3.25063	1.25215	2.74349		2.7852	0.307632	0.385202	0.843986		7.2305	0.798626	2.59604	2.19102		3.30006	0.364499	1.18485	0.456408
LWS-UHPLC-ESI-QTOF-80%MeOH-17.74-749.26106	137.458	236.352	171.945	1442.4	746.552	51.7576	531.039	130.163	24.511	1593.03	1464.91	91.9579	703537	1.21833e+06	173.173		0.0952979	0.258847	0.0862871	0.000195381		10.4934	2.71619	0.905446	0.00205021		3.86329	0.368163	0.333352	0.000754813		11.5892	1.10443	2.99983	0.00226431		5118.21	487.754	1324.83	441.635
LWS-UHPLC-ESI-QTOF-80%MeOH-17.74-909.41544	41236.4	11588.5	28.1026	204551	8580.41	4.19476	211830	13767.3	6.49921	185821	13353	7.18592	87312.9	76248.5	87.3279		0.201595	0.194667	0.221914	0.472282		4.96045	0.965638	1.10079	2.34273		5.13697	1.03558	1.13996	2.4261		4.50625	0.908436	0.87722	2.12822		2.11738	0.426852	0.412184	0.469876
LWS-UHPLC-ESI-QTOF-80%MeOH-17.74-909.23002	1	0	0	1	0	0	1	0	0	1	0	0	47790	82773	173.201		1	1	1	2.09249e-05		1	1	1	2.09249e-05		1	1	1	2.09249e-05		1	1	1	2.09249e-05		47790	47790	47790	47790
LWS-UHPLC-ESI-QTOF-80%MeOH-17.76-771.23596	1	0	0	1	0	0	1	0	0	37.4565	63.1445	168.581	74488.8	129017	173.203		1	1	0.0266976	1.34248e-05		1	1	0.0266976	1.34248e-05		1	1	0.0266976	1.34248e-05		37.4565	37.4565	37.4565	0.000502847		74488.8	74488.8	74488.8	1988.67
LWS-UHPLC-ESI-QTOF-80%MeOH-17.76-771.36001	32526.8	7181.21	22.0778	206273	12287.6	5.95694	173168	35342.8	20.4095	242837	10603.3	4.36642	143269	124079	86.6054		0.157688	0.187834	0.133945	0.227033		6.34164	1.19117	0.849432	1.43976		5.32386	0.839508	0.713105	1.20869		7.46574	1.17726	1.40232	1.69497		4.40465	0.69456	0.827342	0.589982
LWS-UHPLC-ESI-QTOF-80%MeOH-17.78-705.38664	32271.9	6564.09	20.3399	529351	40721.1	7.69265	504218	119205	23.6416	994837	90124.3	9.0592	462501	401537	86.8186		0.0609651	0.064004	0.0324394	0.069777		16.4028	1.04985	0.532098	1.14454		15.624	0.95252	0.506834	1.0902		30.8267	1.87935	1.97303	2.151		14.3314	0.873713	0.917264	0.464901
LWS-UHPLC-ESI-QTOF-80%MeOH-17.79-705.29014	1	0	0	112.311	192.797	171.663	1	0	0	128.825	221.4	171.861	219503	379425	172.857		0.00890381	1	0.00776246	4.55576e-06		112.311	112.311	0.871813	0.000511664		1	0.00890381	0.00776246	4.55576e-06		128.825	1.14703	128.825	0.000586896		219503	1954.41	219503	1703.88
LWS-UHPLC-ESI-QTOF-80%MeOH-17.79-841.46231	12319.9	2315.94	18.7984	3988.57	1462.5	36.6671	101576	18036.3	17.7565	117078	11023.5	9.41553	47377.8	41303.1	87.178		3.0888	0.121288	0.105229	0.260036		0.32375	0.0392671	0.0340678	0.0841865		8.24482	25.4666	0.867592	2.14395		9.50311	29.3532	1.15262	2.47115		3.84563	11.8784	0.466429	0.40467
LWS-UHPLC-ESI-QTOF-80%MeOH-17.81-723.39892	5347.28	2218.95	41.4968	34923.3	6925.57	19.8308	15482.1	8405.05	54.2888	73721.1	3741.96	5.07584	82196.4	71931.7	87.512		0.153115	0.345385	0.072534	0.0650549		6.53104	2.25572	0.473722	0.424876		2.89532	0.443317	0.210009	0.188355		13.7866	2.11094	4.7617	0.896889		15.3716	2.35363	5.30913	1.11497
LWS-UHPLC-ESI-QTOF-80%MeOH-17.83-883.47318	2224.17	158.807	7.14008	5354.98	255.802	4.77689	43585.8	22255.4	51.0611	42365.3	13947.5	32.9219	11250.5	9752.66	86.6866		0.415345	0.0510296	0.0524997	0.197695		2.40764	0.122861	0.1264	0.475978		19.5965	8.1393	1.02881	3.87413		19.0477	7.91138	0.971998	3.76564		5.05829	2.10094	0.258123	0.265559
LWS-UHPLC-ESI-QTOF-80%MeOH-17.87-851.44547	34860.6	10591.2	30.3816	216098	20408.3	9.44398	169335	12381.6	7.31191	202220	11738.3	5.80475	124863	108885	87.2036		0.161318	0.205868	0.17239	0.279191		6.19893	1.27616	1.06863	1.73068		4.85749	0.783601	0.837381	1.35616		5.80081	0.935776	1.1942	1.61953		3.58178	0.577807	0.737374	0.617463
LWS-UHPLC-ESI-QTOF-80%MeOH-17.87-895.43612	145957	40798.6	27.9525	666087	73805.9	11.0805	547841	47478.8	8.66651	650518	29571.5	4.54585	391400	340123	86.8992		0.219126	0.266422	0.224371	0.372911		4.56358	1.21584	1.02393	1.70181		3.75344	0.822477	0.842162	1.3997		4.45691	0.976626	1.18742	1.66203		2.68161	0.58761	0.714439	0.601674
LWS-UHPLC-ESI-QTOF-80%MeOH-17.87-851.28562	1	0	0	1	0	0	1	0	0	1	0	0	60076.4	104054	173.202		1	1	1	1.66455e-05		1	1	1	1.66455e-05		1	1	1	1.66455e-05		1	1	1	1.66455e-05		60076.4	60076.4	60076.4	60076.4
LWS-UHPLC-ESI-QTOF-80%MeOH-17.88-895.25621	1	0	0	141.821	243.91	171.984	170.86	294.206	172.191	1	0	0	198420	343031	172.882		0.00705113	0.00585275	1	5.03982e-06		141.821	0.830044	141.821	0.000714754		170.86	1.20475	170.86	0.000861104		1	0.00705113	0.00585275	5.03982e-06		198420	1399.08	1161.3	198420
LWS-UHPLC-ESI-QTOF-80%MeOH-17.92-1485.80662	2097.34	2891.59	137.87	1	0	0	1	0	0	106272	184068	173.203	141447	122715	86.7568		2097.34	2097.34	0.0197355	0.0148277		0.000476795	1	9.40977e-06	7.0698e-06		0.000476795	1	9.40977e-06	7.0698e-06		50.6702	106272	106272	0.751325		67.4412	141447	141447	1.33098
Unknown _carbon number 38_ PlaSMA ID-1902	358392	71331.3	19.9031	2.4379e+06	78994.9	3.24028	1.76073e+06	138498	7.86597	2.48178e+06	142958	5.7603	1.53724e+06	1.33519e+06	86.8566		0.147009	0.203548	0.144409	0.23314		6.80232	1.3846	0.982319	1.5859		4.91286	0.722232	0.709462	1.14538		6.92476	1.018	1.40952	1.61444		4.28926	0.630559	0.87307	0.61941
LWS-UHPLC-ESI-QTOF-80%MeOH-17.92-1485.77228	1	0	0	170246	20366	11.9627	62472.2	108016	172.902	1	0	0	1	0	0		5.87387e-06	1.60071e-05	1	1		170246	2.72514	170246	170246		62472.2	0.366953	62472.2	62472.2		1	5.87387e-06	1.60071e-05	1		1	5.87387e-06	1.60071e-05	1
LWS-UHPLC-ESI-QTOF-80%MeOH-17.93-849.30244	15744.9	3172.65	20.1503	109477	3939.73	3.5987	52625	21466.5	40.7915	89989	20999.6	23.3357	47970.6	42169.6	87.9071		0.14382	0.299191	0.174965	0.32822		6.95313	2.08031	1.21655	2.28216		3.34234	0.480697	0.584793	1.09703		5.71543	0.821994	1.71001	1.87592		3.04673	0.438182	0.911556	0.533072
LWS-UHPLC-ESI-QTOF-80%MeOH-17.93-1485.792	5039.54	4364.34	86.6021	1	0	0	182740	168065	91.9697	237694	209722	88.2321	1	0	0		5039.54	0.0275777	0.0212018	5039.54		0.000198431	5.47226e-06	4.20709e-06	1		36.2612	182740	0.768804	182740		47.1658	237694	1.30072	237694		0.000198431	1	5.47226e-06	4.20709e-06
LWS-UHPLC-ESI-QTOF-80%MeOH-17.93-1485.43998	1	0	0	1	0	0	1	0	0	1	0	0	53394.5	92480.3	173.202		1	1	1	1.87285e-05		1	1	1	1.87285e-05		1	1	1	1.87285e-05		1	1	1	1.87285e-05		53394.5	53394.5	53394.5	53394.5
LWS-UHPLC-ESI-QTOF-80%MeOH-17.93-749.26144	208.101	358.71	172.373	162.765	280.185	172.141	1	0	0	1	0	0	257095	445299	173.204		1.27854	208.101	208.101	0.000809434		0.782144	162.765	162.765	0.000633094		0.00480535	0.00614382	1	3.88962e-06		0.00480535	0.00614382	1	3.88962e-06		1235.43	1579.54	257095	257095
LWS-UHPLC-ESI-QTOF-80%MeOH-17.93-705.28979	1	0	0	1326.42	1445.79	109	793.926	1373.39	172.987	1122.89	1215.69	108.265	687269	1.18932e+06	173.05		0.000753911	0.00125956	0.000890563	1.45503e-06		1326.42	1.67071	1.18126	0.00192998		793.926	0.59855	0.707041	0.00115519		1122.89	0.846555	1.41434	0.00163384		687269	518.14	865.659	612.056
Bayogenin base + O-HexA_ PlaSMA ID-1962	136612	19319.5	14.1418	405308	34224	8.44395	739764	132771	17.9478	695759	59930.7	8.61372	296502	256411	86.4787		0.337057	0.18467	0.19635	0.460746		2.96686	0.547889	0.582541	1.36697		5.41507	1.82519	1.06325	2.49497		5.09295	1.71662	0.940514	2.34655		2.17039	0.731547	0.400806	0.426157
LWS-UHPLC-ESI-QTOF-80%MeOH-17.94-749.3769	126727	28092.4	22.1676	948620	60446.5	6.37205	646920	55938.6	8.64691	913424	62806.4	6.87593	578290	501392	86.7024		0.133591	0.195893	0.138739	0.219141		7.48552	1.46636	1.03853	1.64039		5.10482	0.681959	0.708236	1.11868		7.20779	0.962898	1.41196	1.57952		4.56327	0.609613	0.893914	0.633102
LWS-UHPLC-ESI-QTOF-80%MeOH-17.95-771.23476	81.1035	138.743	171.069	1	0	0	1	0	0	1	0	0	80942.4	140195	173.203		81.1035	81.1035	81.1035	0.00100199		0.0123299	1	1	1.23545e-05		0.0123299	1	1	1.23545e-05		0.0123299	1	1	1.23545e-05		998.013	80942.4	80942.4	80942.4
Unknown _carbon number 38_ PlaSMA ID-1902	169233	41205.6	24.3485	999780	24225.6	2.42309	665671	42131	6.32911	707915	60268.6	8.51354	586832	510101	86.9246		0.16927	0.254229	0.239059	0.288384		5.90771	1.50191	1.41229	1.70369		3.93346	0.665818	0.940326	1.13435		4.18308	0.708071	1.06346	1.20633		3.4676	0.586961	0.881565	0.828959
LWS-UHPLC-ESI-QTOF-80%MeOH-18.07-705.29001	1	0	0	731.142	856.064	117.086	137.813	236.967	171.948	269.001	464.191	172.561	258584	447044	172.881		0.00136772	0.0072562	0.00371746	3.86721e-06		731.142	5.30531	2.71799	0.00282748		137.813	0.18849	0.512315	0.000532953		269.001	0.367919	1.95192	0.00104028		258584	353.672	1876.34	961.277
LWS-UHPLC-ESI-QTOF-80%MeOH-18.08-1485.80463	1663.09	2832.95	170.343	1	0	0	1	0	0	113154	99802.5	88.2008	142119	124419	87.5462		1663.09	1663.09	0.0146976	0.0117021		0.000601291	1	8.83753e-06	7.03638e-06		0.000601291	1	8.83753e-06	7.03638e-06		68.0384	113154	113154	0.796193		85.4546	142119	142119	1.25598
LWS-UHPLC-ESI-QTOF-80%MeOH-18.08-1485.79024	6398.44	5545.29	86.6662	1	0	0	71749.2	65473.5	91.2534	57502.4	99595.4	173.202	1	0	0		6398.44	0.0891779	0.111273	6398.44		0.000156288	1.39374e-05	1.73906e-05	1		11.2135	71749.2	1.24776	71749.2		8.98695	57502.4	0.801437	57502.4		0.000156288	1	1.39374e-05	1.73906e-05
LWS-UHPLC-ESI-QTOF-80%MeOH-18.09-1485.43846	203.611	175.552	86.2193	1	0	0	1	0	0	45.3	76.7299	169.382	58948.3	102100	173.202		203.611	203.611	4.49473	0.00345407		0.00491132	1	0.0220751	1.6964e-05		0.00491132	1	0.0220751	1.6964e-05		0.222483	45.3	45.3	0.00076847		289.514	58948.3	58948.3	1301.29
LWS-UHPLC-ESI-QTOF-80%MeOH-18.09-1485.7728	1	0	0	195677	26420.5	13.5021	25025.9	43344.4	173.198	1	0	0	1	0	0		5.11047e-06	3.99586e-05	1	1		195677	7.81897	195677	195677		25025.9	0.127894	25025.9	25025.9		1	5.11047e-06	3.99586e-05	1		1	5.11047e-06	3.99586e-05	1
LWS-UHPLC-ESI-QTOF-80%MeOH-18.1-835.32386	19832.7	5071.82	25.5731	121670	23305.1	19.1543	43060.6	22405	52.0313	129729	17335.7	13.3631	70807.7	61698.7	87.1356		0.163003	0.460575	0.152878	0.280092		6.13485	2.82556	0.937884	1.71832		2.1712	0.353912	0.331928	0.608134		6.54116	1.06623	3.0127	1.83213		3.57026	0.581964	1.64437	0.545814
LWS-UHPLC-ESI-QTOF-80%MeOH-18.1-737.30254	157.617	271.269	172.106	261.699	451.545	172.543	769.425	994.016	129.189	1799.99	1534.27	85.2376	863935	1.49638e+06	173.205		0.602284	0.204851	0.0875655	0.000182441		1.66035	0.340123	0.145389	0.000302916		4.8816	2.94011	0.42746	0.000890605		11.42	6.8781	2.3394	0.00208348		5481.22	3301.25	1122.83	479.966
LWS-UHPLC-ESI-QTOF-80%MeOH-18.1-1471.79372	1	0	0	492449	115059	23.3647	49449.3	85647	173.202	1	0	0	77.7754	132.979	170.978		2.03067e-06	2.02227e-05	1	0.0128575		492449	9.95866	492449	6331.68		49449.3	0.100415	49449.3	635.797		1	2.03067e-06	2.02227e-05	0.0128575		77.7754	0.000157936	0.00157283	77.7754
LWS-UHPLC-ESI-QTOF-80%MeOH-18.11-1471.81037	7951.73	13771.1	173.183	1	0	0	167754	167136	99.6318	219744	380606	173.204	1	0	0		7951.73	0.0474011	0.0361863	7951.73		0.000125759	5.96111e-06	4.55075e-06	1		21.0965	167754	0.763406	167754		27.6348	219744	1.30992	219744		0.000125759	1	5.96111e-06	4.55075e-06
Bayogenin base + O-HexA_ PlaSMA ID-1962	601692	131694	21.8873	2.52158e+06	279530	11.0855	1.66243e+06	355617	21.3913	2.80484e+06	209906	7.48372	1.70232e+06	1.46911e+06	86.3006		0.238617	0.361934	0.214519	0.353454		4.19081	1.5168	0.899009	1.48126		2.76293	0.659283	0.592701	0.976571		4.66159	1.11234	1.68719	1.64766		2.82922	0.6751	1.02399	0.606921
LWS-UHPLC-ESI-QTOF-80%MeOH-18.11-1471.45947	1	0	0	1	0	0	1	0	0	1	0	0	193393	334418	172.922		1	1	1	5.17082e-06		1	1	1	5.17082e-06		1	1	1	5.17082e-06		1	1	1	5.17082e-06		193393	193393	193393	193393
LWS-UHPLC-ESI-QTOF-80%MeOH-18.11-1471.82479	13001.4	12972.6	99.779	1	0	0	1	0	0	472213	415846	88.0632	435922	376411	86.3482		13001.4	13001.4	0.0275328	0.0298249		7.69151e-05	1	2.11769e-06	2.29399e-06		7.69151e-05	1	2.11769e-06	2.29399e-06		36.3203	472213	472213	1.08325		33.529	435922	435922	0.923148
LWS-UHPLC-ESI-QTOF-80%MeOH-18.12-691.31717	71.6544	122.377	170.788	1	0	0	1	0	0	1	0	0	106247	184023	173.203		71.6544	71.6544	71.6544	0.000674414		0.0139559	1	1	9.41204e-06		0.0139559	1	1	9.41204e-06		0.0139559	1	1	9.41204e-06		1482.77	106247	106247	106247
LWS-UHPLC-ESI-QTOF-80%MeOH-18.18-1027.52002	3440.38	1241.01	36.0717	1	0	0	22296.8	19841.4	88.9874	338211	81883.3	24.2107	501826	450636	89.7993		3440.38	0.154299	0.0101723	0.00685574		0.000290665	4.48494e-05	2.95674e-06	1.99272e-06		6.48092	22296.8	0.0659259	0.0444315		98.3061	338211	15.1685	0.673961		145.863	501826	22.5066	1.48377
LWS-UHPLC-ESI-QTOF-80%MeOH-18.18-1027.51033	1	0	0	98435	9637.89	9.79111	5886.45	10193.9	173.176	1	0	0	1	0	0		1.0159e-05	0.000169882	1	1		98435	16.7223	98435	98435		5886.45	0.0598003	5886.45	5886.45		1	1.0159e-05	0.000169882	1		1	1.0159e-05	0.000169882	1
LWS-UHPLC-ESI-QTOF-80%MeOH-18.38-809.43475	44501	12365	27.7858	474736	102180	21.5234	175740	43312.3	24.6456	426391	22554.1	5.28954	310145	268641	86.6179		0.0937385	0.253221	0.104367	0.143485		10.668	2.70135	1.11338	1.53069		3.94913	0.370185	0.412157	0.566639		9.5816	0.898165	2.42626	1.37481		6.96938	0.653299	1.76479	0.727371
Unknown _carbon number 38_ PlaSMA ID-1902	10132.8	2563.67	25.3006	65544.9	19894.5	30.3525	35991	7290.1	20.2553	113742	22205.6	19.5227	146590	126968	86.6141		0.154594	0.281538	0.0890857	0.0691236		6.46857	1.82115	0.576257	0.447131		3.55192	0.549105	0.316426	0.245522		11.2251	1.73534	3.1603	0.775922		14.4668	2.23648	4.07296	1.28879
LWS-UHPLC-ESI-QTOF-80%MeOH-18.4-809.29415	1	0	0	112.725	193.513	171.669	1	0	0	1	0	0	141467	245026	173.204		0.00887116	1	1	7.06879e-06		112.725	112.725	112.725	0.000796829		1	0.00887116	1	7.06879e-06		1	0.00887116	1	7.06879e-06		141467	1254.98	141467	141467
LWS-UHPLC-ESI-QTOF-80%MeOH-18.42-679.40763	31038	6011.8	19.3692	25819	3783.87	14.6554	353448	84207.1	23.8245	321167	42926.2	13.3657	175958	152390	86.6057		1.20214	0.0878149	0.0966414	0.176394		0.831851	0.0730489	0.0803912	0.146733		11.3876	13.6895	1.10051	2.0087		10.3475	12.4392	0.908668	1.82524		5.66913	6.81508	0.497834	0.547872
LWS-UHPLC-ESI-QTOF-80%MeOH-18.42-679.32	1	0	0	1	0	0	151.619	260.879	172.063	1	0	0	71467.5	123784	173.203		1	0.00659549	1	1.39924e-05		1	0.00659549	1	1.39924e-05		151.619	151.619	151.619	0.00212151		1	1	0.00659549	1.39924e-05		71467.5	71467.5	471.363	71467.5
LWS-UHPLC-ESI-QTOF-80%MeOH-18.42-661.36071	5054.61	1129.71	22.35	57282.1	8488.54	14.8188	81031.1	28437.2	35.0942	155597	23889.5	15.3535	47443.5	41701.4	87.8969		0.0882407	0.0623786	0.0324854	0.10654		11.3326	0.706914	0.368145	1.20737		16.0311	1.4146	0.520777	1.70795		30.7831	2.71632	1.92021	3.27962		9.38618	0.828244	0.585497	0.304914
LWS-UHPLC-ESI-QTOF-80%MeOH-18.43-791.38646	8314.53	2873.13	34.5555	123138	15458.8	12.5541	25322.4	3709.78	14.6502	36695	2473.71	6.74129	34914.4	34199.7	97.9532		0.0675222	0.328347	0.226585	0.238141		14.8099	4.8628	3.35571	3.52685		3.04556	0.205643	0.690079	0.725272		4.41335	0.297999	1.44911	1.051		4.1992	0.283539	1.37879	0.951476
LWS-UHPLC-ESI-QTOF-80%MeOH-18.43-835.37821	16011.2	6588.67	41.1505	226964	30219.2	13.3146	51630.5	17108.7	33.1368	89107.9	6876.83	7.71742	77237.6	68649	88.8802		0.070545	0.31011	0.179683	0.207297		14.1753	4.39592	2.54707	2.93851		3.22466	0.227484	0.579416	0.668463		5.56536	0.392609	1.72588	1.15369		4.82399	0.340308	1.49597	0.866787
LWS-UHPLC-ESI-QTOF-80%MeOH-18.44-835.22622	1	0	0	42.257	71.4592	169.106	1	0	0	1	0	0	36704.1	63571.6	173.2		0.0236647	1	1	2.72449e-05		42.257	42.257	42.257	0.00115129		1	0.0236647	1	2.72449e-05		1	0.0236647	1	2.72449e-05		36704.1	868.592	36704.1	36704.1
LWS-UHPLC-ESI-QTOF-80%MeOH-18.49-739.39286	12245.1	4693.85	38.3324	100088	23804.9	23.784	46710.8	30365.4	65.0072	204056	19836.9	9.72132	155697	134305	86.2605		0.122344	0.262148	0.0600088	0.0786472		8.1737	2.14272	0.490494	0.642838		3.81464	0.466697	0.228912	0.300011		16.6642	2.03876	4.36849	1.31059		12.715	1.5556	3.33321	0.763012
LWS-UHPLC-ESI-QTOF-80%MeOH-18.59-693.38691	107878	22337	20.7058	278962	37776.5	13.5418	360356	114684	31.8252	482228	112100	23.2463	246467	213459	86.6076		0.386713	0.299365	0.223707	0.437697		2.5859	0.774129	0.578485	1.13184		3.3404	1.29177	0.747273	1.46208		4.47012	1.72865	1.3382	1.95656		2.28468	0.883516	0.683955	0.511101
LWS-UHPLC-ESI-QTOF-80%MeOH-18.6-693.29505	97.0794	166.414	171.421	34.4462	57.9305	168.177	271.648	468.777	172.567	452.278	403.256	89.1609	96492.3	167128	173.203		2.81829	0.357372	0.214645	0.00100608		0.354825	0.126804	0.0761615	0.000356984		2.79821	7.88616	0.600622	0.00281523		4.65885	13.13	1.66494	0.0046872		993.952	2801.25	355.21	213.347
LWS-UHPLC-ESI-QTOF-80%MeOH-18.72-753.40975	10602.9	5159.55	48.6618	38461.8	11198.8	29.1167	19615.9	10949.4	55.8188	99676.8	11925.2	11.9639	76021.7	66342.8	87.2683		0.275673	0.540525	0.106373	0.139472		3.62749	1.96075	0.385865	0.505932		1.85005	0.51001	0.196795	0.25803		9.40092	2.59158	5.08143	1.31116		7.16991	1.97655	3.87552	0.762682
LWS-UHPLC-ESI-QTOF-80%MeOH-18.74-791.3877	15912.2	4055.56	25.4872	281609	22987.7	8.16298	236269	51329.3	21.725	394220	50658.3	12.8503	251116	218570	87.0396		0.0565045	0.0673477	0.0403637	0.0633659		17.6977	1.1919	0.714345	1.12143		14.8483	0.838997	0.599333	0.940877		24.7747	1.39988	1.66852	1.56987		15.7814	0.891718	1.06284	0.636994
LWS-UHPLC-ESI-QTOF-80%MeOH-18.76-791.25451	1	0	0	1	0	0	1	0	0	1	0	0	97334.3	168586	173.203		1	1	1	1.02739e-05		1	1	1	1.02739e-05		1	1	1	1.02739e-05		1	1	1	1.02739e-05		97334.3	97334.3	97334.3	97334.3
LWS-UHPLC-ESI-QTOF-80%MeOH-18.78-721.31221	1	0	0	1	0	0	1	0	0	1	0	0	19347.4	33509	173.196		1	1	1	5.16865e-05		1	1	1	5.16865e-05		1	1	1	5.16865e-05		1	1	1	5.16865e-05		19347.4	19347.4	19347.4	19347.4
LWS-UHPLC-ESI-QTOF-80%MeOH-18.78-787.39061	3893.75	591.229	15.1841	19280.2	1690.46	8.76787	90443.4	13195.2	14.5894	65547.1	16337.6	24.925	15315.8	13287	86.7536		0.201956	0.0430517	0.0594038	0.254231		4.95157	0.213174	0.294142	1.25884		23.2279	4.69101	1.37982	5.90525		16.8339	3.39972	0.724731	4.27972		3.93343	0.794379	0.169341	0.23366
LWS-UHPLC-ESI-QTOF-80%MeOH-18.78-719.40432	9727.65	690.923	7.10267	45761.9	6605.41	14.4343	181897	41100.1	22.5952	137027	20156.8	14.7101	47938.9	41524.2	86.6191		0.212571	0.0534788	0.0709909	0.202918		4.70432	0.251581	0.333964	0.954589		18.699	3.97486	1.32746	3.79436		14.0863	2.99434	0.753319	2.85836		4.92811	1.04757	0.263549	0.349851
LWS-UHPLC-ESI-QTOF-80%MeOH-18.78-721.41765	10029	2227.19	22.2074	56120.8	16077.7	28.6485	257141	58295.2	22.6705	189136	24051.7	12.7167	48589.9	42036.7	86.5132		0.178705	0.0390021	0.0530257	0.206402		5.59583	0.218249	0.296723	1.15499		25.6396	4.58192	1.35956	5.29206		18.8588	3.37015	0.735533	3.89249		4.84492	0.86581	0.188962	0.256905
LWS-UHPLC-ESI-QTOF-80%MeOH-18.82-811.45204	10833.9	4272.93	39.4405	2113.65	1402.41	66.35	58647.9	18302.7	31.2077	162295	26614.2	16.3986	105891	94238.7	88.9961		5.12566	0.184727	0.066754	0.102312		0.195097	0.0360396	0.0130235	0.0199606		5.41339	27.7472	0.361366	0.553853		14.9804	76.7844	2.76728	1.53267		9.77407	50.0986	1.80553	0.652458
LWS-UHPLC-ESI-QTOF-80%MeOH-18.89-971.30992	1	0	0	1	0	0	1	0	0	1	0	0	166699	288729	173.204		1	1	1	5.99884e-06		1	1	1	5.99884e-06		1	1	1	5.99884e-06		1	1	1	5.99884e-06		166699	166699	166699	166699
LWS-UHPLC-ESI-QTOF-80%MeOH-18.89-971.52701	83817	27802.2	33.1702	23964.5	6770.67	28.253	488905	158705	32.4612	826985	78883.4	9.53867	357122	310094	86.8314		3.49755	0.171438	0.101352	0.234701		0.285914	0.0490166	0.0289781	0.0671044		5.83301	20.4012	0.59119	1.36901		9.86656	34.5088	1.6915	2.31569		4.26074	14.9022	0.730453	0.431836
LWS-UHPLC-ESI-QTOF-80%MeOH-18.89-925.52381	1369.65	1066.09	77.8368	450.5	421.539	93.5714	43590.6	33875.5	77.713	128378	24086.3	18.762	37919.6	32965.6	86.9355		3.04028	0.0314207	0.0106689	0.0361198		0.328917	0.0103348	0.00350917	0.0118804		31.8261	96.7605	0.339549	1.14955		93.7306	284.968	2.94508	3.38553		27.6856	84.1722	0.869903	0.295374
LWS-UHPLC-ESI-QTOF-80%MeOH-18.89-1388.7947	1	0	0	1	0	0	8718.79	9408.36	107.909	49994.5	45228.4	90.4669	3880.86	6527.45	168.196		1	0.000114695	2.00022e-05	0.000257675		1	0.000114695	2.00022e-05	0.000257675		8718.79	8718.79	0.174395	2.24661		49994.5	49994.5	5.7341	12.8823		3880.86	3880.86	0.445115	0.0776259
LWS-UHPLC-ESI-QTOF-80%MeOH-18.93-689.30059	50.005	84.8792	169.741	1	0	0	44.2177	74.8553	169.288	1	0	0	87364.9	151319	173.203		50.005	1.13088	50.005	0.000572369		0.019998	0.0226154	1	1.14462e-05		0.884266	44.2177	44.2177	0.000506127		0.019998	1	0.0226154	1.14462e-05		1747.12	87364.9	1975.79	87364.9
LWS-UHPLC-ESI-QTOF-80%MeOH-18.94-689.39169	9791.62	3160.13	32.2738	178441	8987.87	5.03689	320629	66599.2	20.7714	473337	52306.2	11.0505	208931	181104	86.6815		0.0548732	0.0305388	0.0206863	0.0468654		18.2238	0.556533	0.376984	0.854067		32.7453	1.79684	0.67738	1.53462		48.3411	2.65263	1.47628	2.26552		21.3377	1.17087	0.651627	0.441399
LWS-UHPLC-ESI-QTOF-80%MeOH-18.98-733.38242	5460.23	1185.92	21.7193	64886	15138.1	23.3302	83705.1	32517.2	38.8473	121131	16800.8	13.8699	42566.8	36929.3	86.756		0.0841511	0.0652317	0.045077	0.128274		11.8834	0.775174	0.535667	1.52433		15.33	1.29003	0.691028	1.96644		22.1843	1.86683	1.44712	2.84568		7.79579	0.656024	0.508533	0.35141
LWS-UHPLC-ESI-QTOF-80%MeOH-18.98-735.39696	4140.92	998.868	24.1219	41153.3	8744.93	21.2496	62254.3	23061.4	37.0439	86513.4	10165.6	11.7503	22550.3	19600.9	86.9208		0.100622	0.0665163	0.0478645	0.183631		9.9382	0.661052	0.475687	1.82496		15.0339	1.51274	0.719591	2.76069		20.8923	2.10222	1.38968	3.83647		5.44571	0.547957	0.362228	0.260656
LWS-UHPLC-ESI-QTOF-80%MeOH-18.99-791.38749	10348.8	1501.17	14.5058	186436	15156.2	8.12944	227197	48680	21.4264	350468	41355.2	11.8	209976	183579	87.4285		0.0555084	0.0455499	0.0295285	0.0492854		18.0153	0.820594	0.531964	0.887891		21.954	1.21863	0.648267	1.08201		33.8656	1.87983	1.54257	1.66908		20.29	1.12626	0.924206	0.599132
LWS-UHPLC-ESI-QTOF-80%MeOH-19-791.25238	120.731	207.381	171.77	1	0	0	43.9053	74.3142	169.26	1	0	0	77732.6	134635	173.203		120.731	2.74981	120.731	0.00155316		0.00828286	0.0227763	1	1.28646e-05		0.363661	43.9053	43.9053	0.000564825		0.00828286	1	0.0227763	1.28646e-05		643.848	77732.6	1770.46	77732.6
LWS-UHPLC-ESI-QTOF-80%MeOH-19-747.39847	1937.95	618.603	31.9204	33547.2	3057.49	9.11398	42572.8	15182.7	35.6629	78171.8	9427.85	12.0604	47139.6	41215.4	87.4327		0.0577679	0.0455209	0.0247909	0.0411109		17.3106	0.787996	0.429147	0.711657		21.9679	1.26904	0.544606	0.903122		40.3373	2.3302	1.83619	1.6583		24.3244	1.40517	1.10727	0.603026
LWS-UHPLC-ESI-QTOF-80%MeOH-19.11-721.31324	1	0	0	27.587	46.05	166.927	1	0	0	149.296	256.857	172.045	68110.1	117968	173.203		0.036249	1	0.00669809	1.46821e-05		27.587	27.587	0.18478	0.000405035		1	0.036249	0.00669809	1.46821e-05		149.296	5.41184	149.296	0.00219198		68110.1	2468.92	68110.1	456.208
Hederagenin base + O-AcetylHex_ PlaSMA ID-1940	19179	2249.3	11.7279	104294	4965.98	4.76153	508033	130774	25.7412	497239	64150.1	12.9013	183317	159352	86.9271		0.183893	0.0377514	0.0385709	0.104622		5.43793	0.20529	0.209746	0.568926		26.4891	4.87116	1.02171	2.77133		25.9263	4.76767	0.978754	2.71245		9.55824	1.7577	0.360837	0.36867
LWS-UHPLC-ESI-QTOF-80%MeOH-19.12-787.39123	3270.19	635.34	19.4282	13429.1	769.506	5.73012	75783	22711.8	29.9696	74867	16847.7	22.5035	23305.8	20183.7	86.6037		0.243514	0.043152	0.0436799	0.140316		4.10653	0.177205	0.179373	0.576213		23.1739	5.64318	1.01223	3.25167		22.8938	5.57497	0.987913	3.21237		7.12676	1.73547	0.307534	0.311296
3-Rha_1-2_Gal_1-2_GluA-Soyasapogenol E _NMR_	36578	10306.2	28.1759	379639	14678.6	3.86646	65025.9	17750	27.2969	134763	24621.8	18.2704	193520	173564	89.6877		0.0963496	0.562515	0.271424	0.189014		10.3789	5.83827	2.81708	1.96175		1.77773	0.171284	0.482519	0.336016		3.68427	0.354978	2.07246	0.696378		5.29062	0.509749	2.97605	1.436
LWS-UHPLC-ESI-QTOF-80%MeOH-19.13-939.30103	1	0	0	1	0	0	1	0	0	1	0	0	64281.4	111337	173.202		1	1	1	1.55566e-05		1	1	1	1.55566e-05		1	1	1	1.55566e-05		1	1	1	1.55566e-05		64281.4	64281.4	64281.4	64281.4
LWS-UHPLC-ESI-QTOF-80%MeOH-19.13-985.28697	116.761	138.987	119.035	1	0	0	1	0	0	1	0	0	102008	176681	173.203		116.761	116.761	116.761	0.00114463		0.00856452	1	1	9.80319e-06		0.00856452	1	1	9.80319e-06		0.00856452	1	1	9.80319e-06		873.645	102008	102008	102008
LWS-UHPLC-ESI-QTOF-80%MeOH-19.21-1495.75339	1	0	0	1	0	0	1	0	0	68673.8	59945.2	87.2898	30235.5	28090.8	92.9068		1	1	1.45616e-05	3.30737e-05		1	1	1.45616e-05	3.30737e-05		1	1	1.45616e-05	3.30737e-05		68673.8	68673.8	68673.8	2.2713		30235.5	30235.5	30235.5	0.440277
LWS-UHPLC-ESI-QTOF-80%MeOH-19.21-769.34395	5166.07	1561.23	30.2208	117874	12843.7	10.8961	93344.6	27402.6	29.3564	191428	21532.1	11.2481	97030.7	84106.2	86.68		0.0438269	0.0553441	0.026987	0.0532416		22.817	1.26279	0.615763	1.21482		18.0688	0.791899	0.487622	0.962011		37.0549	1.624	2.05077	1.97286		18.7823	0.82317	1.03949	0.506877
LWS-UHPLC-ESI-QTOF-80%MeOH-19.21-703.37093	31662.6	9140.75	28.8692	971832	91682.3	9.43396	786924	182168	23.1493	1.75428e+06	211270	12.0431	812753	706206	86.8906		0.0325803	0.0402359	0.0180488	0.0389572		30.6934	1.23498	0.553977	1.19573		24.8534	0.809733	0.448574	0.96822		55.4054	1.80513	2.22929	2.15844		25.6692	0.836311	1.03282	0.463297
LWS-UHPLC-ESI-QTOF-80%MeOH-19.22-703.27536	1	0	0	466.536	420.702	90.1756	121.465	208.651	171.779	755.98	723.19	95.6627	340735	590168	173.205		0.00214346	0.00823285	0.00132279	2.93483e-06		466.536	3.84092	0.617128	0.00136921		121.465	0.260354	0.160672	0.000356479		755.98	1.62041	6.22387	0.00221868		340735	730.35	2805.22	450.719
LWS-UHPLC-ESI-QTOF-80%MeOH-19.24-793.44083	15757.9	898.635	5.70277	44144	7903.11	17.903	116651	26796.1	22.9711	244891	27304.2	11.1496	121655	106138	87.2447		0.356965	0.135085	0.0643465	0.129528		2.80139	0.378426	0.18026	0.36286		7.40275	2.64252	0.476341	0.958867		15.5409	5.54755	2.09934	2.01299		7.72031	2.75588	1.0429	0.496775
Hederagenin base -2H + 1O, O-AcetylHex_ PlaSMA ID-1960	15870.8	3141.28	19.7928	168198	17179.9	10.2141	298703	79238.7	26.5276	366525	52194.6	14.2404	126887	110340	86.9593		0.0943581	0.0531324	0.0433008	0.125079		10.5979	0.563093	0.458899	1.32557		18.8209	1.7759	0.81496	2.35409		23.0943	2.17913	1.22705	2.8886		7.99497	0.75439	0.424792	0.346188
LWS-UHPLC-ESI-QTOF-80%MeOH-19.29-735.28853	1	0	0	1	0	0	45.9906	77.9261	169.439	50.2089	85.2323	169.755	43286.7	74973	173.201		1	0.0217436	0.0199168	2.31018e-05		1	0.0217436	0.0199168	2.31018e-05		45.9906	45.9906	0.915985	0.00106247		50.2089	50.2089	1.09172	0.00115992		43286.7	43286.7	941.206	862.131
LWS-UHPLC-ESI-QTOF-80%MeOH-19.34-675.41278	10164.2	2576.83	25.3521	52910.7	21552.2	40.7331	70164.3	18372.4	26.1848	119626	11723.6	9.80024	80071.2	69409.5	86.6848		0.1921	0.144862	0.0849666	0.126939		5.20561	0.754098	0.442303	0.660796		6.9031	1.32609	0.586533	0.876274		11.7693	2.26089	1.70493	1.49399		7.87778	1.51333	1.1412	0.669348
LWS-UHPLC-ESI-QTOF-80%MeOH-19.34-721.41797	58762.6	23271.4	39.6024	356356	63227.6	17.7428	428672	95113.5	22.1879	717173	68536.4	9.55646	490515	424983	86.6401		0.164899	0.13708	0.0819364	0.119798		6.06434	0.831302	0.49689	0.726493		7.29499	1.20293	0.597725	0.873923		12.2046	2.01252	1.67301	1.46208		8.34741	1.37647	1.14427	0.683957
LWS-UHPLC-ESI-QTOF-80%MeOH-19.34-1439.83236	1	0	0	1	0	0	1	0	0	28555.9	27405.4	95.9713	34555.9	29978.6	86.7541		1	1	3.50191e-05	2.89386e-05		1	1	3.50191e-05	2.89386e-05		1	1	3.50191e-05	2.89386e-05		28555.9	28555.9	28555.9	0.826368		34555.9	34555.9	34555.9	1.21011
LWS-UHPLC-ESI-QTOF-80%MeOH-19.34-721.31492	1	0	0	1	0	0	1	0	0	142.657	245.358	171.991	217557	376818	173.204		1	1	0.00700981	4.5965e-06		1	1	0.00700981	4.5965e-06		1	1	0.00700981	4.5965e-06		142.657	142.657	142.657	0.000655724		217557	217557	217557	1525.03
LWS-UHPLC-ESI-QTOF-80%MeOH-19.35-793.44165	4546.53	1540.78	33.8892	7889.15	424.144	5.37629	79521.2	40983.7	51.5381	214807	34577.4	16.097	54970.1	48323.8	87.9093		0.576302	0.0571738	0.0211657	0.0827092		1.7352	0.0992081	0.0367267	0.143517		17.4905	10.0798	0.370199	1.44663		47.2463	27.2281	2.70125	3.9077		12.0906	6.96781	0.691263	0.255905
LWS-UHPLC-ESI-QTOF-80%MeOH-19.45-833.30829	10363	2121.53	20.4723	46491.9	2437.43	5.24271	28520.3	5040.07	17.6719	62660.7	19952	31.8413	20399.2	18092.1	88.6901		0.222898	0.363354	0.165382	0.508007		4.48635	1.63013	0.741962	2.2791		2.75214	0.613447	0.455154	1.39811		6.04661	1.34778	2.19706	3.07172		1.96848	0.43877	0.715253	0.32555
Hederagenin base -2H + 1O, O-AcetylHex_ PlaSMA ID-1960	245155	47089	19.2079	1.79209e+06	188243	10.5041	1.22538e+06	285299	23.2826	2.26233e+06	177340	7.83882	1.30181e+06	1.12912e+06	86.7344		0.136798	0.200065	0.108364	0.188319		7.31003	1.46248	0.792144	1.37662		4.99838	0.68377	0.541644	0.941289		9.22816	1.2624	1.84623	1.73784		5.31014	0.726419	1.06237	0.575428
LWS-UHPLC-ESI-QTOF-80%MeOH-19.45-1467.76247	1	0	0	233086	44318.8	19.0139	28497.7	49357.7	173.199	1	0	0	1	0	0		4.29027e-06	3.50906e-05	1	1		233086	8.17911	233086	233086		28497.7	0.122263	28497.7	28497.7		1	4.29027e-06	3.50906e-05	1		1	4.29027e-06	3.50906e-05	1
LWS-UHPLC-ESI-QTOF-80%MeOH-19.45-1467.79117	2736.72	3246.4	118.624	1	0	0	1	0	0	264385	233352	88.2621	208777	181086	86.7363		2736.72	2736.72	0.0103513	0.0131083		0.000365401	1	3.78236e-06	4.78979e-06		0.000365401	1	3.78236e-06	4.78979e-06		96.6065	264385	264385	1.26635		76.2875	208777	208777	0.789672
LWS-UHPLC-ESI-QTOF-80%MeOH-19.46-1100.58578	1	0	0	1	0	0	9884.04	10164.2	102.834	92044.3	15186.3	16.4989	44614.2	38952.5	87.3096		1	0.000101173	1.08643e-05	2.24144e-05		1	0.000101173	1.08643e-05	2.24144e-05		9884.04	9884.04	0.107383	0.221545		92044.3	92044.3	9.31242	2.06312		44614.2	44614.2	4.51376	0.484704
LWS-UHPLC-ESI-QTOF-80%MeOH-19.46-1467.77757	1915.58	3316.15	173.115	1	0	0	98330.8	95696.3	97.3208	123665	214193	173.204	115.996	199.179	171.712		1915.58	0.019481	0.01549	16.5141		0.000522036	1.01697e-05	8.08634e-06	0.00862097		51.3322	98330.8	0.795137	847.707		64.5577	123665	1.25765	1066.11		0.0605542	115.996	0.00117965	0.000937985
LWS-UHPLC-ESI-QTOF-80%MeOH-19.46-629.37077	8044.31	1941.86	24.1395	56120	7023.19	12.5146	38550.1	9195.53	23.8534	78678.3	16770.8	21.3157	43719.9	38462.6	87.975		0.143341	0.208672	0.102243	0.183996		6.97635	1.45577	0.713284	1.28362		4.79222	0.686923	0.489972	0.881752		9.78061	1.40197	2.04093	1.7996		5.43489	0.779044	1.13411	0.55568
LWS-UHPLC-ESI-QTOF-80%MeOH-19.46-689.30168	1	0	0	23.6966	39.3117	165.896	49.8822	84.6664	169.733	1	0	0	137043	237363	173.204		0.0422001	0.0200472	1	7.29699e-06		23.6966	0.475052	23.6966	0.000172914		49.8822	2.10503	49.8822	0.00036399		1	0.0422001	0.0200472	7.29699e-06		137043	5783.22	2747.33	137043
LWS-UHPLC-ESI-QTOF-80%MeOH-19.46-735.28783	60.3982	102.881	170.337	431.112	744.975	172.803	2001.66	2089.35	104.381	1737.53	1652.03	95.0791	571301	988171	172.968		0.140099	0.0301741	0.034761	0.00010572		7.13782	0.215377	0.248118	0.000754614		33.141	4.64302	1.15201	0.00350369		28.7679	4.03035	0.868044	0.00304136		9458.91	1325.18	285.414	328.801
LWS-UHPLC-ESI-QTOF-80%MeOH-19.46-1467.42889	1	0	0	167.541	288.457	172.171	1	0	0	1	0	0	81439.9	141056	173.203		0.0059687	1	1	1.2279e-05		167.541	167.541	167.541	0.00205723		1	0.0059687	1	1.2279e-05		1	0.0059687	1	1.2279e-05		81439.9	486.091	81439.9	81439.9
LWS-UHPLC-ESI-QTOF-80%MeOH-19.61-1025.50461	55.2104	93.8952	170.068	8159.28	14130.5	173.184	2587.52	2950.19	114.016	66208	15629.6	23.6068	90767.9	80036.4	88.177		0.00676659	0.0213372	0.000833894	0.000608259		147.785	3.15331	0.123237	0.0898916		46.8666	0.317127	0.0390818	0.028507		1199.19	8.11444	25.5874	0.72942		1644.04	11.1245	35.079	1.37095
Medicagenic acid	33807.1	11665.4	34.5057	44382.2	25413.4	57.2603	10845.4	2870.17	26.4643	34092.9	9213.78	27.0255	33909.2	33100	97.6135		0.761727	3.11717	0.991616	0.996988		1.31281	4.09225	1.3018	1.30885		0.320804	0.244365	0.318114	0.319837		1.00846	0.768167	3.14353	1.00542		1.00302	0.764028	3.12659	0.994612
LWS-UHPLC-ESI-QTOF-80%MeOH-19.67-895.43658	8475.58	2250.06	26.5476	77496.3	7504.43	9.68359	116347	21189.1	18.212	202671	14603.2	7.20535	88236.5	77281.9	87.5849		0.109368	0.0728475	0.0418193	0.0960552		9.14348	0.66608	0.382374	0.878279		13.7273	1.50132	0.574066	1.31858		23.9124	2.61524	1.74196	2.29691		10.4107	1.13859	0.758392	0.435367
LWS-UHPLC-ESI-QTOF-80%MeOH-19.88-881.45702	65694.7	28057.8	42.7095	184783	34257.6	18.5394	202099	41384.3	20.4773	307396	29307.1	9.53399	163211	141096	86.4502		0.355524	0.325062	0.213713	0.402514		2.81275	0.914319	0.601122	1.13217		3.07633	1.09371	0.657454	1.23827		4.67916	1.66356	1.52102	1.88343		2.48439	0.88326	0.807581	0.530947
LWS-UHPLC-ESI-QTOF-80%MeOH-19.88-837.30999	1	0	0	98.2206	168.391	171.442	1	0	0	1	0	0	82640.1	143135	173.203		0.0101812	1	1	1.21007e-05		98.2206	98.2206	98.2206	0.00118853		1	0.0101812	1	1.21007e-05		1	0.0101812	1	1.21007e-05		82640.1	841.372	82640.1	82640.1
LWS-UHPLC-ESI-QTOF-80%MeOH-19.88-903.43874	17903.7	5607.52	31.3204	73195.6	23184.2	31.6743	86232.4	16457.1	19.0846	123695	11033.1	8.91955	70655.2	61270.7	86.7179		0.244601	0.207622	0.144741	0.253396		4.08829	0.848818	0.591742	1.03596		4.81645	1.17811	0.697137	1.22047		6.9089	1.68993	1.43444	1.75069		3.9464	0.965293	0.819358	0.571204
LWS-UHPLC-ESI-QTOF-80%MeOH-19.88-883.47087	72287.7	28315.7	39.1708	252097	41165.2	16.3291	258881	48994.5	18.9255	388052	37060.8	9.55047	212432	183283	86.2784		0.286746	0.279231	0.186284	0.340287		3.48741	0.973793	0.649646	1.18672		3.58126	1.02691	0.66713	1.21866		5.36816	1.5393	1.49896	1.82672		2.93869	0.842659	0.820575	0.54743
LWS-UHPLC-ESI-QTOF-80%MeOH-19.89-883.29649	1	0	0	1	0	0	50.513	85.759	169.776	267.699	461.936	172.558	100093	173314	173.153		1	0.0197969	0.00373554	9.99071e-06		1	0.0197969	0.00373554	9.99071e-06		50.513	50.513	0.188693	0.00050466		267.699	267.699	5.2996	0.0026745		100093	100093	1981.53	373.902
LWS-UHPLC-ESI-QTOF-80%MeOH-19.9-881.28411	1	0	0	76.4398	130.666	170.939	1	0	0	1	0	0	79996.7	138557	173.203		0.0130822	1	1	1.25005e-05		76.4398	76.4398	76.4398	0.000955537		1	0.0130822	1	1.25005e-05		1	0.0130822	1	1.25005e-05		79996.7	1046.53	79996.7	79996.7
LWS-UHPLC-ESI-QTOF-80%MeOH-20.07-793.44176	1242.55	1052.44	84.6999	5432.64	214.407	3.94664	48044.3	24936	51.902	152806	26570.4	17.3882	41332.7	36108.8	87.3615		0.228719	0.0258625	0.00813151	0.0300621		4.37218	0.113076	0.0355524	0.131437		38.6659	8.84363	0.314413	1.16238		122.978	28.1275	3.18053	3.69699		33.2645	7.60821	0.860304	0.27049
LWS-UHPLC-ESI-QTOF-80%MeOH-20.34-879.44299	1734.44	966.128	55.7026	15430.1	814.237	5.27695	33070	7498.2	22.6737	83151.8	4199.19	5.05003	30766.9	26854.4	87.2834		0.112406	0.0524475	0.0208587	0.0563735		8.89629	0.466588	0.185565	0.501515		19.0667	2.14322	0.397706	1.07486		47.9416	5.38894	2.51442	2.70264		17.7388	1.99396	0.930357	0.370009
LWS-UHPLC-ESI-QTOF-80%MeOH-20.34-835.45278	2827.35	287.071	10.1534	17677.2	868.336	4.91217	36717.7	7041.19	19.1766	95264.6	5135.35	5.39062	45098.8	39548.7	87.6933		0.159943	0.0770023	0.0296789	0.0626923		6.25223	0.481436	0.185559	0.391966		12.9866	2.07712	0.385429	0.814161		33.694	5.38912	2.59451	2.11235		15.9509	2.55124	1.22826	0.473406
LWS-UHPLC-ESI-QTOF-80%MeOH-20.45-721.41845	4246.98	1273.33	29.9821	37636.5	6107.8	16.2284	30672.5	8968.76	29.2403	97002.9	12732.8	13.1262	51620.7	44772.1	86.7328		0.112842	0.138462	0.043782	0.0822727		8.86196	1.22704	0.387994	0.729097		7.2222	0.814967	0.316202	0.59419		22.8405	2.57736	3.16253	1.87915		12.1547	1.37156	1.68296	0.532157
LWS-UHPLC-ESI-QTOF-80%MeOH-20.51-865.46101	19218	6820.6	35.4907	50328.3	22607.2	44.9195	78686.7	17937	22.7954	127394	7666.88	6.01824	86701.3	75541.4	87.1283		0.381852	0.244234	0.150854	0.221657		2.61882	0.639604	0.39506	0.580479		4.09443	1.56347	0.617663	0.907561		6.62891	2.53126	1.61901	1.46935		4.51147	1.72271	1.10185	0.680575
LWS-UHPLC-ESI-QTOF-80%MeOH-20.51-867.47738	17065.9	7139.71	41.836	41207.6	11583.2	28.1094	86919.9	15478.9	17.8083	141391	12012	8.49559	95094.2	82592.6	86.8535		0.414146	0.196341	0.1207	0.179464		2.41461	0.474087	0.291443	0.433335		5.09318	2.10932	0.614746	0.91404		8.285	3.4312	1.62669	1.48686		5.57216	2.30769	1.09404	0.67256
HexA-Hederagenin _PUT_	5181.36	1537.69	29.6774	23533.3	2592.21	11.0151	54644.4	28888.1	52.8655	129026	22677	17.5755	32613	30960.6	94.9333		0.220171	0.0948195	0.0401574	0.158874		4.54192	0.430663	0.182392	0.721594		10.5463	2.322	0.423514	1.67554		24.902	5.48271	2.3612	3.95629		6.29429	1.38582	0.596822	0.252762
LWS-UHPLC-ESI-QTOF-80%MeOH-20.84-679.40739	107546	45765	42.5538	113089	23029	20.3637	229412	83532.9	36.4117	330352	75555.8	22.8713	158134	136948	86.6022		0.950989	0.468791	0.32555	0.680095		1.05154	0.492951	0.342328	0.715145		2.13315	2.0286	0.694447	1.45074		3.07172	2.92118	1.44	2.08906		1.47038	1.39832	0.689302	0.478683
LWS-UHPLC-ESI-QTOF-80%MeOH-20.84-679.32011	1	0	0	81.695	139.768	171.085	1	0	0	1	0	0	65092.3	112355	172.608		0.0122406	1	1	1.53628e-05		81.695	81.695	81.695	0.00125506		1	0.0122406	1	1.53628e-05		1	0.0122406	1	1.53628e-05		65092.3	796.771	65092.3	65092.3
LWS-UHPLC-ESI-QTOF-80%MeOH-21.2-721.41893	9979.76	5060.72	50.7098	78839.6	13031.1	16.5287	134525	54601.9	40.5887	261039	38330.1	14.6837	116340	100887	86.718		0.126583	0.0741853	0.0382309	0.0857812		7.89995	0.58606	0.302022	0.677667		13.4798	1.70631	0.515343	1.15631		26.1569	3.31102	1.94046	2.24377		11.6576	1.47565	0.864821	0.445679
LWS-UHPLC-ESI-QTOF-80%MeOH-21.3-721.4187	8471.84	1708.09	20.1619	71058.3	25312	35.6214	25125.5	7372.23	29.3416	96272.8	9766.3	10.1444	84654.3	74370.8	87.8523		0.119224	0.337181	0.0879983	0.100076		8.38758	2.82813	0.738093	0.839393		2.96577	0.35359	0.260982	0.296801		11.3639	1.35484	3.83168	1.13725		9.99243	1.19134	3.36926	0.879317
LWS-UHPLC-ESI-QTOF-80%MeOH-21.42-631.38657	2110.11	3446.46	163.331	3390.73	436.299	12.8674	57074.8	25810.3	45.2219	80424.5	26291.2	32.6905	10443.9	9509.61	91.0539		0.622317	0.0369709	0.0262371	0.202041		1.6069	0.0594085	0.0421604	0.32466		27.0483	16.8326	0.70967	5.46488		38.1139	23.7189	1.40911	7.70059		4.94948	3.08014	0.182987	0.12986
LWS-UHPLC-ESI-QTOF-80%MeOH-21.42-689.39164	19706.1	4059.71	20.6012	478658	89067.3	18.6077	463801	158542	34.1831	1.32256e+06	156541	11.8362	527139	456946	86.6842		0.0411695	0.0424883	0.0149	0.0373832		24.2898	1.03203	0.361918	0.908031		23.5359	0.96896	0.350684	0.879846		67.1142	2.76306	2.85157	2.50894		26.75	1.10128	1.13656	0.398574
LWS-UHPLC-ESI-QTOF-80%MeOH-21.42-1467.78517	1	0	0	1	0	0	9707.6	10054.8	103.576	62177.3	56237.4	90.4469	9543.65	16528.4	173.187		1	0.000103012	1.6083e-05	0.000104782		1	0.000103012	1.6083e-05	0.000104782		9707.6	9707.6	0.156128	1.01718		62177.3	62177.3	6.40501	6.51504		9543.65	9543.65	0.983111	0.153491
LWS-UHPLC-ESI-QTOF-80%MeOH-21.42-755.36536	3338.89	447.217	13.3942	50404.6	7724.54	15.3251	54658.6	22753.8	41.629	178250	20778.7	11.6571	76626.3	66459.8	86.7323		0.0662418	0.0610863	0.0187315	0.0435737		15.0962	0.922172	0.282775	0.657798		16.3703	1.0844	0.30664	0.713313		53.386	3.53638	3.26115	2.32622		22.9496	1.52022	1.40191	0.429881
LWS-UHPLC-ESI-QTOF-80%MeOH-21.43-689.30172	1	0	0	44.0024	74.4824	169.269	70.4747	120.334	170.747	607.546	675.549	111.193	215908	373652	173.061		0.022726	0.0141895	0.00164597	4.6316e-06		44.0024	0.624372	0.0724265	0.000203802		70.4747	1.60161	0.115999	0.000326411		607.546	13.8071	8.62077	0.00281391		215908	4906.73	3063.62	355.377
LWS-UHPLC-ESI-QTOF-80%MeOH-21.53-265.14786	336406	160543	47.7229	358348	129896	36.2486	741757	508622	68.5699	134797	42270.4	31.3587	50757.9	84706.4	166.883		0.93877	0.453526	2.49566	6.62767		1.06522	0.483107	2.65843	7.05994		2.20495	2.06994	5.50279	14.6136		0.400696	0.376161	0.181726	2.65568		0.150883	0.141644	0.0684292	0.376552
LWS-UHPLC-ESI-QTOF-80%MeOH-21.58-721.41873	11906.6	1762.64	14.8039	40640.5	9082.37	22.3481	139537	53850.6	38.5923	187111	29257.5	15.6364	66477.6	57601	86.6473		0.292973	0.0853292	0.0636339	0.179107		3.41328	0.291252	0.2172	0.611341		11.7193	3.43345	0.745745	2.09901		15.7149	4.60405	1.34094	2.81465		5.58326	1.63575	0.476415	0.355285
LWS-UHPLC-ESI-QTOF-80%MeOH-21.77-787.39072	27953.1	5579.9	19.9617	98794.4	13940.3	14.1104	80958.4	24344.9	30.0708	163709	17210.4	10.5128	91845.2	79646.2	86.7178		0.282942	0.345277	0.170749	0.30435		3.53429	1.22031	0.603475	1.07566		2.89622	0.819464	0.494526	0.881466		5.85656	1.65707	2.02214	1.78245		3.28569	0.929661	1.13447	0.561027
Hederagenin base + O-AcetylHex_ PlaSMA ID-1842	324621	68813.5	21.1981	906048	134330	14.8259	828237	276232	33.3518	1.65227e+06	188483	11.4075	845423	732341	86.6243		0.358282	0.391942	0.19647	0.383975		2.79109	1.09395	0.548366	1.07171		2.5514	0.91412	0.501273	0.979672		5.08983	1.8236	1.99492	1.95437		2.60434	0.933088	1.02075	0.511674
LWS-UHPLC-ESI-QTOF-80%MeOH-21.77-1439.82287	11062.2	9587.61	86.6701	1	0	0	76253.9	79226.1	103.898	224484	197450	87.9575	1	0	0		11062.2	0.14507	0.0492783	11062.2		9.0398e-05	1.31141e-05	4.45466e-06	1		6.8932	76253.9	0.339685	76253.9		20.2929	224484	2.9439	224484		9.0398e-05	1	1.31141e-05	4.45466e-06
LWS-UHPLC-ESI-QTOF-80%MeOH-21.77-615.39155	20946.9	5060.68	24.1596	56540.4	6491.66	11.4815	54166.8	24986.1	46.128	130978	15804	12.0662	68916.2	59816	86.7953		0.370476	0.386711	0.159927	0.303947		2.69923	1.04382	0.43168	0.820423		2.58591	0.95802	0.413558	0.785981		6.25285	2.31653	2.41804	1.90054		3.29004	1.21888	1.2723	0.526167
LWS-UHPLC-ESI-QTOF-80%MeOH-21.77-1439.83565	2622.89	4541.24	173.139	1	0	0	168.654	146.669	86.9648	89730.7	155416	173.203	136906	118680	86.6874		2622.89	15.5519	0.0292307	0.0191583		0.000381259	0.00592931	1.11445e-05	7.30429e-06		0.0643008	168.654	0.00187955	0.0012319		34.2106	89730.7	532.041	0.655419		52.1966	136906	811.757	1.52574
LWS-UHPLC-ESI-QTOF-80%MeOH-21.78-1439.80482	1	0	0	101650	21519.6	21.1703	15403.6	26678.1	173.194	1	0	0	1	0	0		9.8377e-06	6.49198e-05	1	1		101650	6.59909	101650	101650		15403.6	0.151536	15403.6	15403.6		1	9.8377e-06	6.49198e-05	1		1	9.8377e-06	6.49198e-05	1
LWS-UHPLC-ESI-QTOF-80%MeOH-21.78-721.31436	1	0	0	1013.67	1332.27	131.431	243.804	420.549	172.495	243.784	212.83	87.3028	376941	651920	172.95		0.000986513	0.00410165	0.004102	2.65293e-06		1013.67	4.15773	4.15808	0.0026892		243.804	0.240516	1.00008	0.000646796		243.784	0.240496	0.999916	0.000646742		376941	371.858	1546.08	1546.21
LWS-UHPLC-ESI-QTOF-80%MeOH-22.04-705.42353	4682.57	629.293	13.4391	11090.2	1620.12	14.6086	76218.1	33397.3	43.818	107943	15872.4	14.7045	24961.1	21633.7	86.6694		0.422226	0.0614365	0.04338	0.187594		2.3684	0.145506	0.102741	0.444299		16.277	6.87256	0.706096	3.05347		23.0521	9.73318	1.41624	4.32444		5.33065	2.25074	0.327496	0.231244
LWS-UHPLC-ESI-QTOF-80%MeOH-22.31-673.39713	5168.85	2765.59	53.5049	62878.8	23321.4	37.0895	231206	83197.9	35.9843	610737	88796	14.5392	208124	180638	86.7931		0.0822034	0.022356	0.0084633	0.0248354		12.165	0.27196	0.102956	0.302121		44.7307	3.67701	0.378569	1.1109		118.157	9.71292	2.64152	2.93448		40.2651	3.30993	0.900168	0.340776
LWS-UHPLC-ESI-QTOF-80%MeOH-22.58-705.42387	3156.39	386.922	12.2584	7586.55	1660.2	21.8835	62270.1	37460.7	60.1584	95078.9	15015.4	15.7926	23356.7	20296.8	86.8994		0.416051	0.0506887	0.0331976	0.135139		2.40355	0.121833	0.0797921	0.324813		19.7283	8.20796	0.654931	2.66605		30.1227	12.5326	1.52688	4.07074		7.3998	3.07869	0.375086	0.245656
C38H60O9_ PlaSMA ID-1904	31115.4	4488.81	14.4263	87466.3	10222	11.6868	224907	76067.6	33.8219	446170	49869.6	11.1773	210564	182353	86.6023		0.355742	0.138348	0.069739	0.147772		2.81103	0.388901	0.196038	0.415391		7.22814	2.57135	0.504083	1.06812		14.3392	5.10105	1.9838	2.11893		6.76719	2.40737	0.936229	0.471937
LWS-UHPLC-ESI-QTOF-80%MeOH-22.82-1407.84254	1	0	0	1	0	0	1	0	0	80849.1	72450.6	89.6121	41576.1	36214.2	87.1034		1	1	1.23687e-05	2.40523e-05		1	1	1.23687e-05	2.40523e-05		1	1	1.23687e-05	2.40523e-05		80849.1	80849.1	80849.1	1.94461		41576.1	41576.1	41576.1	0.514243
LWS-UHPLC-ESI-QTOF-80%MeOH-22.82-599.39639	8582.99	1625.52	18.9389	17315.4	2443.64	14.1126	41712.4	12357.6	29.6257	105955	17315.5	16.3423	50620.1	43852	86.6297		0.495686	0.205766	0.081006	0.169557		2.01741	0.415114	0.163422	0.342065		4.85989	2.40898	0.39368	0.824028		12.3448	6.11912	2.54013	2.09314		5.89772	2.92342	1.21355	0.477751
LWS-UHPLC-ESI-QTOF-80%MeOH-22.83-771.39717	9887.96	1565.31	15.8305	17675	3029.55	17.1403	54034.7	24655.6	45.6292	124226	15166	12.2084	61529.9	53289.3	86.6071		0.559431	0.182993	0.0795964	0.160702		1.78753	0.327105	0.142281	0.287259		5.46469	3.05712	0.43497	0.878186		12.5634	7.02834	2.29901	2.01896		6.22271	3.48118	1.13871	0.495305
LWS-UHPLC-ESI-QTOF-80%MeOH-23.21-564.33253	5021.89	1226.94	24.4318	5840.6	3110.22	53.2517	20856.5	15690.8	75.2322	62440.7	18353	29.3928	19871.5	17289.5	87.0062		0.859825	0.240783	0.0804266	0.252718		1.16303	0.280037	0.0935383	0.293918		4.15312	3.57096	0.334022	1.04957		12.4337	10.6908	2.99382	3.14222		3.95698	3.40231	0.952772	0.318247
LWS-UHPLC-ESI-QTOF-80%MeOH-23.75-311.16927	13792.2	14604.7	105.891	12276.9	5404.36	44.0205	3929.31	6804.03	173.161	302449	523854	173.205	678657	32175.2	4.741		1.12343	3.51009	0.0456018	0.0203228		0.890134	3.12445	0.0405917	0.01809		0.284893	0.320057	0.0129917	0.00578983		21.9289	24.6356	76.9724	0.445657		49.2059	55.2792	172.717	2.24388
LWS-UHPLC-ESI-QTOF-80%MeOH-23.95-311.16866	1.19102e+06	242770	20.3833	896809	43560.3	4.85726	810311	18625.6	2.29857	456301	445903	97.7213	1	0	0		1.32807	1.46984	2.61018	1.19102e+06		0.752972	1.10675	1.96539	896809		0.680348	0.90355	1.77583	810311		0.383116	0.508805	0.563118	456301		8.39613e-07	1.11507e-06	1.23409e-06	2.19154e-06
LWS-UHPLC-ESI-QTOF-80%MeOH-24.44-445.23606	347.254	558.553	160.848	1295.16	1121.37	86.5814	929409	324862	34.9536	356890	39813.4	11.1557	2431.55	4209.84	173.134		0.268117	0.000373629	0.000973	0.142812		3.72972	0.00139353	0.00362902	0.532648		2676.45	717.601	2.60419	382.229		1027.75	275.557	0.383997	146.775		7.00222	1.87741	0.00261623	0.00681316
Hexadecanoyl-hydroxy-sn-glyceroethanolamine _PUT_	140995	3092.47	2.19332	96479	47250.7	48.9751	165761	97029	58.5356	466100	91341.9	19.5971	264133	233482	88.3956		1.46141	0.850594	0.3025	0.533802		0.684272	0.582038	0.206992	0.365266		1.17565	1.7181	0.355633	0.627564		3.30579	4.8311	2.81188	1.76464		1.87335	2.73773	1.59346	0.566689
Hexadecanoyl-hydroxy-sn-glycerophosphocholine _PUT_	106786	6785.07	6.3539	68022.5	32493.7	47.769	124692	90987.2	72.9693	313432	60987	19.4578	169647	149468	88.1055		1.56986	0.856394	0.340699	0.62946		0.636998	0.545522	0.217025	0.400965		1.16769	1.83311	0.39783	0.735012		2.93514	4.60777	2.51364	1.84755		1.58866	2.49398	1.36052	0.541256
LWS-UHPLC-ESI-QTOF-80%MeOH-25.11-445.2361	4004.04	3697.19	92.3366	177.735	252.886	142.283	416820	43673.7	10.4778	98613.7	92383.4	93.6821	1	0	0		22.5282	0.00960615	0.0406033	4004.04		0.0443888	0.000426406	0.00180233	177.735		104.1	2345.18	4.2268	416820		24.6286	554.837	0.236586	98613.7		0.000249748	0.00562637	2.39912e-06	1.01406e-05
LWS-UHPLC-ESI-QTOF-80%MeOH-25.72-311.202	144156	3308.91	2.29536	139655	7751.82	5.55069	137262	8415.27	6.13081	143720	6323.48	4.39985	153682	4366.91	2.84152		1.03223	1.05023	1.00303	0.938016		0.968773	1.01743	0.971714	0.908725		0.952173	0.982865	0.955063	0.893154		0.996974	1.02911	1.04705	0.935178		1.06608	1.10044	1.11963	1.06931
LWS-UHPLC-ESI-QTOF-80%MeOH-26.09-325.18485	5569.61	9645.11	173.174	21177.6	9472.64	44.7295	9831.44	8599	87.4643	375256	649961	173.205	821744	24730.6	3.00952		0.262995	0.56651	0.0148422	0.00677779		3.80235	2.15407	0.0564351	0.0257715		1.76519	0.464237	0.0261993	0.0119641		67.3756	17.7195	38.169	0.456658		147.541	38.8025	83.5833	2.18982
LWS-UHPLC-ESI-QTOF-80%MeOH-26.32-325.18428	1.49018e+06	296569	19.9016	992352	51371.7	5.17676	1.01147e+06	7866.59	0.777735	709587	615446	86.733	1	0	0		1.50166	1.47327	2.10006	1.49018e+06		0.665929	0.981094	1.39849	992352		0.678761	1.01927	1.42544	1.01147e+06		0.476176	0.715056	0.701537	709587		6.71061e-07	1.00771e-06	9.88656e-07	1.40927e-06
LWS-UHPLC-ESI-QTOF-80%MeOH-26.47-293.17908	239488	157582	65.7996	106895	31924.5	29.8653	404246	320057	79.1739	1149.66	1989.54	173.054	5134.83	1336.45	26.0272		2.24041	0.592433	208.312	46.64		0.446347	0.264431	92.9793	20.8176		1.68795	3.78171	351.621	78.7261		0.0048005	0.0107551	0.00284397	0.223895		0.0214408	0.0480363	0.0127023	4.46638
LWS-UHPLC-ESI-QTOF-80%MeOH-26.75-447.25168	44.0763	74.6103	169.275	1	0	0	1	0	0	1	0	0	176312	153068	86.8165		44.0763	44.0763	44.0763	0.00024999		0.0226879	1	1	5.67175e-06		0.0226879	1	1	5.67175e-06		0.0226879	1	1	5.67175e-06		4000.17	176312	176312	176312
LWS-UHPLC-ESI-QTOF-80%MeOH-26.82-447.23845	1	0	0	1	0	0	1	0	0	1	0	0	94809.8	164214	173.203		1	1	1	1.05474e-05		1	1	1	1.05474e-05		1	1	1	1.05474e-05		1	1	1	1.05474e-05		94809.8	94809.8	94809.8	94809.8
LWS-UHPLC-ESI-QTOF-80%MeOH-26.93-447.25151	1210.37	2094.69	173.062	19.2669	31.6391	164.215	825149	214492	25.9944	603945	70886	11.7371	2071.15	3585.61	173.121		62.8213	0.00146685	0.0020041	0.584394		0.0159182	2.33496e-05	3.19017e-05	0.00930249		681.733	42827.3	1.36626	398.401		498.976	31346.3	0.731923	291.599		1.71117	107.498	0.00251004	0.00342937
LWS-UHPLC-ESI-QTOF-80%MeOH-26.99-295.22776	8415.15	2942.35	34.9649	3282.39	1940.26	59.1111	116648	35443.3	30.3847	101287	42192	41.656	24046.2	4280.63	17.8017		2.56372	0.0721411	0.0830825	0.349958		0.390058	0.0281392	0.0324069	0.136504		13.8617	35.5376	1.15167	4.85102		12.0362	30.8576	0.868307	4.21218		2.85748	7.3258	0.206142	0.237407
LWS-UHPLC-ESI-QTOF-80%MeOH-27.69-447.25173	1090.88	1731.26	158.703	193.594	103.058	53.234	366192	46503.6	12.6992	167934	148138	88.2125	2818.9	2461.83	87.3331		5.63487	0.00297897	0.00649588	0.386987		0.177466	0.000528667	0.0011528	0.0686771		335.686	1891.55	2.18058	129.906		153.944	867.454	0.458594	59.5742		2.58407	14.5609	0.00769786	0.0167858
LWS-UHPLC-ESI-QTOF-80%MeOH-27.85-116.92851	6.09001e+06	4.95947e+06	81.436	2.07234e+06	3.58939e+06	173.205	19103.4	33086.3	173.196	257877	223332	86.604	170110	147577	86.7541		2.93872	318.793	23.6159	35.8005		0.340284	108.48	8.03613	12.1824		0.00313684	0.00921828	0.0740793	0.1123		0.0423443	0.124438	13.4991	1.51595		0.0279325	0.0820859	8.90469	0.659653
LWS-UHPLC-ESI-QTOF-80%MeOH-28.39-271.2283	408118	130624	32.0065	613330	220597	35.9671	424213	227401	53.6055	425156	189058	44.468	309751	46753.4	15.0939		0.665413	0.962059	0.959927	1.31757		1.50283	1.44581	1.4426	1.98008		1.03944	0.691655	0.997783	1.36953		1.04175	0.693192	1.00222	1.37257		0.758973	0.505031	0.730178	0.728559
LWS-UHPLC-ESI-QTOF-80%MeOH-28.73-339.19991	1	0	0	18397.6	16217.5	88.1501	5384.94	9325.26	173.173	925319	66795.5	7.21864	1	0	0		5.4355e-05	0.000185703	1.08071e-06	1		18397.6	3.41648	0.0198824	18397.6		5384.94	0.292699	0.00581955	5384.94		925319	50.2957	171.835	925319		1	5.4355e-05	0.000185703	1.08071e-06
LWS-UHPLC-ESI-QTOF-80%MeOH-28.96-339.19984	1.28168e+06	212320	16.5657	560453	124093	22.1416	810075	127660	15.759	1	0	0	50842.3	88059.8	173.202		2.28687	1.58218	1.28168e+06	25.209		0.437279	0.691853	560453	11.0234		0.632039	1.44539	810075	15.9331		7.80223e-07	1.78427e-06	1.23445e-06	1.96687e-05		0.0396684	0.0907165	0.0627625	50842.3
LWS-UHPLC-ESI-QTOF-80%MeOH-29.49-423.24905	222.222	227.694	102.463	22.1823	36.6888	165.397	1531.09	1385.68	90.5029	1	0	0	664377	193098	29.0645		10.018	0.14514	222.222	0.000334481		0.0998206	0.0144879	22.1823	3.33882e-05		6.88991	69.0229	1531.09	0.00230455		0.00450001	0.045081	0.00065313	1.50517e-06		2989.7	29950.7	433.924	664377
LWS-UHPLC-ESI-QTOF-80%MeOH-29.68-423.2506	106.101	41.9569	39.5444	1	0	0	1.06639e+06	1.18508e+06	111.13	1.41275e+06	495728	35.0896	1	0	0		106.101	9.94957e-05	7.51024e-05	106.101		0.009425	9.37747e-07	7.07841e-07	1		10050.7	1.06639e+06	0.754831	1.06639e+06		13315.1	1.41275e+06	1.3248	1.41275e+06		0.009425	1	9.37747e-07	7.07841e-07
LWS-UHPLC-ESI-QTOF-80%MeOH-29.8-606.37974	25013.9	14325.5	57.2699	54957.2	16427.4	29.8913	14998.3	7977.66	53.1903	90205.3	24535.5	27.1996	69348.1	64846.3	93.5084		0.455153	1.66778	0.2773	0.360701		2.19706	3.66422	0.609245	0.792482		0.5996	0.27291	0.166269	0.216276		3.6062	1.64137	6.01435	1.30076		2.77238	1.26186	4.62372	0.768781
LWS-UHPLC-ESI-QTOF-80%MeOH-29.84-694.43221	38217.3	19078.9	49.9222	85784	40927.4	47.7098	17248.2	9934.85	57.5992	105929	32536.8	30.7156	75519.4	66734	88.3667		0.445507	2.21572	0.360782	0.50606		2.24464	4.97349	0.809824	1.13592		0.45132	0.201066	0.162828	0.228395		2.77176	1.23484	6.14144	1.40267		1.97605	0.880344	4.37838	0.712924
																	#DIV/0!	#DIV/0!	#DIV/0!	#DIV/0!		#DIV/0!	#DIV/0!	#DIV/0!	#DIV/0!		#DIV/0!	#DIV/0!	#DIV/0!	#DIV/0!		#DIV/0!	#DIV/0!	#DIV/0!	#DIV/0!		#DIV/0!	#DIV/0!	#DIV/0!	#DIV/0!

## Sheet: LC-MSMS Data
Bucket label	RT	m/z	Name	Formula	St1BC_190325_MSMS_CK_1-B,1_01_2233	St1Sup_190325_MSMS_CK_1-B,4_01_2234	St1RC_190325_MSMS_CK_1-B,7_01_2235	St1EZ_190325_MSMS_CK_1-C,2_01_2236	St1MT_190325_MSMS_CK_1-C,5_01_2237
Fraction					Border Cell	Secreted	Root Cap	Elongation Zone	Mature Tissue
175.96231 Da 24.85 s	0.41	174.955		C3HN2O5P	260574	33180.2	83849.6	97323	0
273.96634 Da 29.34 s	0.49	272.959		C4H18S3Si4	39155.2	526133	120202	543583	603837
115.99598 Da 29.47 s	0.49	114.989			11958.5	53644.8	20769.6	49581.7	61011.1
159.98559 Da 29.75 s	0.5	158.978			40519.9	134093	56993.1	142288	148612
176.09056 Da 31.24 s	0.52	175.083		C5H12N4O3	6910.51	112417	23291.9	23068	22786.1
181.98034 Da 31.92 s	0.53	248.961		C6H3N2O3P	191848	0	13377.2	0	0
297.88899 Da 32.07 s	0.53	296.882		C2H6F4O2S5	1486.53	7197.3	15685.1	8212.76	3576.77
129.96694 Da 32.15 s	0.54	128.96			2174.09	48268.4	49483.1	50307.7	32607.4
265.94110 Da 32.17 s	0.54	264.934		C4H2N4O6S2	13396.3	13037.7	34262.8	9928.16	13548
155.06916 Da 32.29 s	0.54	154.062		C6H9N3O2	21833.1	462973	81209.5	362398	727991
286.08908 Da 33.18 s	0.55	285.082		C9H18O10	95322.1	30358.9	28814.5	31925.4	6590.44
115.02694 Da 33.33 s	0.56	114.02			12844.8	34179	11259.5	19319.2	11559.3
114.04278 Da 33.35 s	0.56	113.035		C4H6N2O2	19429.2	42782	16657.2	32321.9	15943.6
285.10676 Da 33.54 s	0.56	284.099		C10H15N5O5	12454.8	20301.9	9083.44	28912.3	100878
105.04278 Da 33.61 s	0.56	104.035		C3H7NO3	40592.9	86384.4	42226.3	112840	231083
146.06863 Da 33.64 s	0.56	145.061		C5H10N2O3	41207.8	92881.4	69939.9	146250	248011
132.05301 Da 33.66 s	0.56	131.046			551340	1.29721e+06	603936	942933	478477
299.12185 Da 33.67 s	0.56	298.115		C10H21NO9	15196.9	25911.2	9192.82	44026.1	89998.3
119.05816 Da 33.71 s	0.56	118.051		C4H9NO3	50350.9	118111	50534.5	116890	203768
312.11692 Da 33.79 s	0.56	311.11		C10H20N2O9	47018.8	119856	42531.7	226282	135927
230.02566 Da 33.79 s	0.56	229.018		C6H6N4O6	0	23790.5	16073.2	30091	43016.7
133.03645 Da 34.16 s	0.57	132.029			42881.6	157825	316110	235045	287314
147.05273 Da 34.16 s	0.57	146.045	DL-threo-beta-methylaspartic acid_ LC-ESI-QTOF_ MS2_ CE	C5H9NO4	42905.5	151421	290998	335944	342042
246.05008 Da 34.54 s	0.58	245.043		C9H6N6O3	3370.95	6245.24	23465.2	18412.2	11237.8
216.03997 Da 34.55 s	0.58	215.033		C8H4N6O2	247953	425829	207289	472491	446957
274.04504 Da 34.56 s	0.58	273.038		C10H6N6O4	21150.1	0	210123	6222.95	4000.71
235.02370 Da 34.69 s	0.58	234.016		C7H4F7N	1196.73	26108.3	15029	39287.9	61957
474.16974 Da 34.77 s	0.58	473.162		C18H35O10PS	0	0	0	121415	70498.4
278.04043 Da 34.79 s	0.58	259.023		C9H6N6O5	55544.3	59564.4	559883	204392	224304
474.15155 Da 34.83 s	0.58	473.144		C21H18N10O4	22914.2	94594.2	70543.9	0	0
518.14113 Da 34.83 s	0.58	517.134		C18H31O15P	9399.65	49174.9	54044	1381.3	0
602.14596 Da 34.89 s	0.58	601.139		C20H30N2O19	0	0	0	0	21460.9
440.08082 Da 34.91 s	0.58	439.074		C12H22N6O6P2S	17024.7	104473	456805	0	0
176.05478 Da 34.91 s	0.58	175.047		C4H8N4O4	79853.4	218941	170490	441388	549720
538.06997 Da 34.94 s	0.58	537.063		C16H30O12P4	0	0	0	26574.3	68550.2
577.14084 Da 34.95 s	0.58	576.134		C19H32NO17P	0	0	0	27071.3	45071.5
518.17052 Da 34.96 s	0.58	517.163		C17H26N8O11	0	0	0	89887.2	107985
111.99272 Da 35.01 s	0.58	110.985			1969.28	2413.72	132231	267077	306244
210.03744 Da 35.01 s	0.58	209.03		C7H6N4O4	16836.8	121975	164944	265258	301960
166.04729 Da 35.03 s	0.58	165.04		C6H6N4O2	49170	545236	187246	476634	611681
256.07963 Da 35.03 s	0.58	291.049			2353.13	2027.48	72728.1	186590	262619
616.15839 Da 35.04 s	0.58	615.151		C14H30N14O8P2S	0	0	0	0	11664.8
172.04804 Da 35.08 s	0.58	171.041		C6H8N2O4	71351.3	314241	72273	121563	166652
782.21109 Da 35.08 s	0.58	781.204		C22H45N10O13P3S	0	0	0	0	43842.5
120.04215 Da 35.10 s	0.58	119.035		C4H8O4	13714.1	18586.4	36339.4	64459.4	115673
133.04924 Da 35.12 s	0.59	132.042			64138.3	113662	12813.1	147101	145099
268.07967 Da 35.13 s	0.59	267.072		C9H16O9	10537.2	13722.4	25113.9	44464.9	68703.6
386.12217 Da 35.13 s	0.59	367.105		C10H24N6O6P2	26820.5	22922.8	120686	99931.3	115062
180.06290 Da 35.18 s	0.59	179.056		C6H12O6	209338	397514	452931	1.11757e+06	1.55653e+06
106.02723 Da 35.19 s	0.59	105.02		C4H2N4	1876.72	69773.3	10606.5	8208.87	8931.46
196.05811 Da 35.20 s	0.59	195.051		C6H12O7	31218.5	193346	164492	314397	464618
342.11597 Da 35.23 s	0.59	341.109		C12H22O11	33559.1	47904.8	158087	85425.2	124129
454.09406 Da 35.23 s	0.59	453.087		C12H18N6O13	678.739	1282.17	118743	0	0
356.11809 Da 35.29 s	0.59	355.111		C10H20N4O10	0	10917.3	1736.25	29741.3	38984.5
136.03647 Da 35.34 s	0.59	135.029		C5H4N4O	10480.9	131786	74858.4	219929	279179
164.03206 Da 35.37 s	0.59	163.025		C6H4N4O2	7260.92	37474.3	25504	60699.7	31808.9
528.14559 Da 35.39 s	0.59	527.138		C17H29N4O13P	0	0	0	9684.17	7606.13
192.06347 Da 35.45 s	0.59	191.056		C7H12O6	11171.2	0	2695.89	9114	6250.73
324.08603 Da 35.54 s	0.59	323.079		C9H12N10O2S	4021.01	7214.16	29456.7	15203.9	10144.4
324.03587 Da 35.56 s	0.59	323.029		C10H9N6O5P	11040.9	31833.2	153293	50117.4	19922.8
186.02887 Da 35.68 s	0.59	185.022		C7H2N6O	3045.25	0	549985	301848	166546
210.07385 Da 35.83 s	0.6	209.067		C7H14O7	7851.32	14541.3	23891.7	69148.1	83746.1
97.97723 Da 35.95 s	0.6	96.97			58753.2	184510	0	205979	673649
440.09190 Da 35.98 s	0.6	439.085		C14H20N2O14	0	0	0	125007	606393
224.05323 Da 36.08 s	0.6	223.046		C7H12O8	14201	204082	177295	674173	888637
408.14921 Da 36.26 s	0.6	203.067			2121.83	10900.6	11732.9	22770.6	36038.3
187.08373 Da 36.66 s	0.61	186.076		C8H13NO4	0	2339.2	0	10978.3	45942.9
134.02134 Da 36.80 s	0.61	133.014	Malate	C4H6O5	335013	5.75562e+06	1.2821e+06	3.49036e+06	2.13756e+06
195.95209 Da 36.88 s	0.61	194.945			0	24572.2	81338.4	205966	177327
204.02677 Da 36.90 s	0.62	203.019		C7H8O7	6047.01	125697	36153.4	73648.6	189926
268.04057 Da 37.02 s	0.62	133.013			0	0	0	0	0
192.02661 Da 37.14 s	0.62	191.019	Citric acid _Not validated, isomer of 227_ PlaSMA ID-228	C6H8O7	85051.1	1.368e+06	986029	2.09095e+06	3.19164e+06
206.04251 Da 37.17 s	0.62	205.035		C7H10O7	666.877	35760.8	14510.2	63617.9	87576.5
130.02656 Da 37.20 s	0.62	111.009		C5H6O4	11240.3	216000	167331	396293	629767
104.01149 Da 37.53 s	0.63	103.004		C3H4O4	5494.52	192512	69128	292379	667095
195.95595 Da 38.03 s	0.63	96.9707		C8H4S3	0	76237.4	317701	0	282512
118.02652 Da 38.45 s	0.64	117.019		C4H6O4	5267.05	50437.3	18352.6	21280.7	22742.2
322.07107 Da 38.54 s	0.64	321.064		C14H15N2O5P	13417.5	28046.3	96262.8	211320	201741
162.05215 Da 38.57 s	0.64	161.045		C6H10O5	50510.4	90138.5	24475.7	78409.8	100414
196.81823 Da 38.63 s	0.64	195.811			63420.7	0	0	0	0
276.02925 Da 38.92 s	0.65	275.022		C9H4N6O5	44420.9	129393	363781	227794	105305
111.99258 Da 39.03 s	0.65	110.985			2190.41	0	0	31427.6	26297.1
176.05388 Da 39.04 s	0.65	175.047		C4H8N4O4	0	48866.5	12474.4	34371.5	0
210.03731 Da 39.12 s	0.65	209.03		C7H6N4O4	0	0	0	38949.3	82022.3
278.04034 Da 39.21 s	0.65	259.022		C9H6N6O5	0	76148	0	166311	73490.9
231.99766 Da 39.28 s	0.65	230.99		C5H5N4O5P	2684.45	75977.6	11436.1	36564.3	24364
275.03231 Da 39.60 s	0.66	274.025		C7H9N5O5S	11864.7	30010.4	75867.7	81554.7	21439.1
97.96814 Da 39.65 s	0.66	96.9609			44921	72819.7	68171.4	284872	311475
222.03755 Da 39.84 s	0.66	289.018		C7H10O8	11855.5	54002.5	6791.66	2002.29	7112.76
536.04469 Da 39.91 s	0.67	535.037		C11H14N12O10P2	0	0	0	34539	17303.2
134.02161 Da 40.68 s	0.68	133.014		C5H2N4O	46098.6	0	0	0	728425
192.02646 Da 41.11 s	0.69	191.019		C6H8O7	24069	590666	0	0	0
112.01632 Da 41.28 s	0.69	111.009		C5H4O3	0	107587	9485.5	0	0
104.01105 Da 44.78 s	0.75	103.004		C3H4O4	0	44081.1	5058.49	108479	189620
116.01100 Da 46.70 s	0.78	115.004		C4H4O4	5652.79	29307	29723.2	39445.1	24249.3
244.06964 Da 47.42 s	0.79	243.062		C9H12N2O6	6114.23	54596.9	38940.5	68114.3	70387
146.02154 Da 47.46 s	0.79	145.014		C5H6O5	0	10559.9	32232.4	27920	23660.2
161.06900 Da 47.58 s	0.79	160.062		C6H11NO4	0	11769.1	4618.66	22145.8	36550.3
626.16884 Da 47.59 s	0.79	625.162		C21H34N6O12S2	0	0	0	0	35773.2
119.05808 Da 47.59 s	0.79	118.051		C4H9NO3	0	2382.56	1920.2	31111.3	35547.4
204.02676 Da 47.60 s	0.79	203.019		C7H8O7	4376.81	77711.8	14215.4	34958.1	62868.4
130.02655 Da 47.69 s	0.79	111.009		C5H6O4	6214.31	297146	54508.3	146555	208976
192.02658 Da 47.70 s	0.8	191.019	DL-isocitric acid_ LC-ESI-ITFT_ MS2_ m_Z	C6H8O7	39241.6	1.44699e+06	242447	687327	1.0197e+06
187.08416 Da 47.70 s	0.8	186.077		C8H13NO4	0	6134.53	0	28308.3	126187
143.09477 Da 47.75 s	0.8	142.088		C7H13NO2	0	5580.89	0	15900.1	80590.4
612.15155 Da 47.93 s	0.8	611.144		C18H20N20O2S2	0	0	0	89502.5	40323.4
214.05890 Da 48.07 s	0.8	213.052		C8H10N2O5	1171	114229	8296.43	24745.5	49497.1
118.02658 Da 48.70 s	0.81	117.019		C4H6O4	23428.2	539776	128790	244338	289829
134.02120 Da 48.76 s	0.81	133.014		C5H2N4O	0	164261	20811.3	151571	31563.5
258.03503 Da 49.40 s	0.82	257.028		C6H6N6O6	1728.42	37076.1	10042.9	9893.42	6926.06
148.03710 Da 49.47 s	0.82	147.03		C5H8O5	0	54754.6	10979.8	40488.5	41649.6
222.03743 Da 49.66 s	0.83	221.03		C7H10O8	0	3703.06	4903.89	71285.3	112657
187.04778 Da 50.95 s	0.85	186.041		C7H9NO5	0	51656.9	5006.19	48488.4	80429.5
143.05798 Da 51.10 s	0.85	142.051			0	54925.3	6523.26	59377	93059.1
131.09437 Da 52.08 s	0.87	130.087		C6H13NO2	0	65198.5	0	97746	159292
180.06285 Da 52.47 s	0.87	161.045		C6H12O6	28694.3	2.23198e+06	85735.4	876023	1.24029e+06
100.05303 Da 52.67 s	0.88	99.0458			598.213	166820	7536.33	63165.2	86540.6
446.19590 Da 56.13 s	0.94	445.189		C26H22N8	0	0	0	78991.7	45379.7
311.15856 Da 56.21 s	0.94	310.151		C12H25NO8	0	7578.33	374.365	80309.8	110571
180.06309 Da 56.30 s	0.94	179.056		C6H12O6	0	36426.5	16925.1	212014	507574
131.09447 Da 56.45 s	0.94	130.087		C6H13NO2	9567.94	79548.1	40183.3	182039	268563
577.29127 Da 56.52 s	0.94	576.284		C23H45N7O6P2	0	0	0	78785.4	116985
252.11120 Da 70.40 s	1.17	251.104		C12H16N2O4	9562.95	863904	76271	514695	528996
180.06309 Da 72.72 s	1.21	179.056		C6H12O6	1631.25	89078.6	14363.3	370898	650985
345.14246 Da 73.78 s	1.23	344.135		C15H23NO8	0	62477.3	3256.64	264653	461417
713.13000 Da 74.92 s	1.25	712.123		C39H19N7O8	0	477893	27098.3	0	0
148.05218 Da 74.97 s	1.25	147.045		C9H8O2	0	115866	15767.3	253568	353908
548.14872 Da 74.98 s	1.25	547.141		C37H20N4Si	0	0	0	200741	193826
165.07877 Da 75.13 s	1.25	164.071	Phenylalanine	C9H11NO2	35587.3	2.20788e+06	321455	4.06396e+06	5.6583e+06
352.14000 Da 75.27 s	1.25	351.133		C16H16N8O2	808.219	204621	49980.2	299454	334949
713.22842 Da 75.39 s	1.26	712.221		C41H36N3O7P	0	0	0	0	838688
219.11060 Da 86.83 s	1.45	218.103		C9H17NO5	5775.06	303486	45262.3	95740.8	174473
430.16191 Da 106.78 s	1.78	429.155		C23H26O8	0	0	0	48941.5	117558
204.09004 Da 106.80 s	1.78	203.082	Tryptophan_ LC-ESI-ITFT_ MS2_ HCD_ CE 90.0 eV_ _M-H_-	C11H12N2O2	11913.3	640662	96812.6	485036	744902
396.16308 Da 177.79 s	2.96	395.156		C16H28O11	0	40270.9	10405.5	13081.4	16896.9
888.25339 Da 181.27 s	3.02	887.246		C30H32N24O8S	0	0	0	0	34598.5
207.08942 Da 214.43 s	3.57	206.082		C11H13NO3	3397.55	326085	9690.35	43713.9	68639.4
434.11980 Da 239.85 s	4	433.113	3-Glu-3,4_,7-trihydroxyisoflavanone _NMR_	C21H22O10	0	151820	0	142393	78666.6
175.96341 Da 240.00 s	4	174.956		C3HN2O5P	109000	134704	91233.9	0	233703
162.03110 Da 250.32 s	4.17	161.024	Umbelliferone	C9H6O3	3.50438e+06	3.50438e+06	3.50438e+06	3.50438e+06	3.50438e+06
214.08397 Da 254.47 s	4.24	213.077		C10H14O5	2277.84	193875	16183.8	310719	327499
175.96259 Da 264.50 s	4.41	174.955		C3HN2O5P	0	0	0	80753.4	0
175.96220 Da 283.17 s	4.72	174.955		C3HN2O5P	119305	83624.9	165141	0	0
246.10070 Da 287.96 s	4.8	245.093		C13H14N2O3	0	77429.3	17894.4	30904.8	51584.5
175.96344 Da 308.48 s	5.14	174.956		C3HN2O5P	84537.2	91886.2	0	0	108253
726.20050 Da 324.79 s	5.41	725.193		C33H34N4O15	0	0	0	0	42231.2
175.96234 Da 337.32 s	5.62	174.955		C3HN2O5P	85260.6	425496	0	435413	87722.4
373.22084 Da 350.78 s	5.85	372.214		C17H31N3O6	0	197875	19380.8	96615	265018
594.15873 Da 367.67 s	6.13	593.151	Kaempferol-3-O-rutinoside	C27H30O15	0	0	0	8711.11	6432.05
175.96303 Da 386.91 s	6.45	174.956		C3HN2O5P	0	0	0	0	0
407.20415 Da 398.38 s	6.64	406.197		C16H25N9O4	0	45057.1	4824.62	34698.8	82380.9
175.96283 Da 405.87 s	6.76	174.956		C3HN2O5P	249484	102734	145078	108417	206331
254.05822 Da 449.34 s	7.49	253.051	7,4_-Dihydroxyflavone	C15H10O4	978554	399615	202527	361015	314035
175.96324 Da 450.22 s	7.5	174.956		C3HN2O5P	255094	0	161864	0	136785
246.14661 Da 450.82 s	7.51	245.139		C12H22O5	0	63531.1	0	10111.1	12654.1
175.96238 Da 465.97 s	7.77	174.955		C3HN2O5P	380790	0	0	0	152773
175.96327 Da 486.09 s	8.1	174.956		C3HN2O5P	563735	395368	198398	0	0
175.96344 Da 503.67 s	8.39	174.956		C3HN2O5P	0	109768	330207	165754	82260.2
336.16858 Da 518.72 s	8.65	335.161	Unknown _carbon number 17_ PlaSMA ID-756	C17H24N2O5	3461.46	245410	61077.1	200584	75893.8
944.42729 Da 519.25 s	8.65	471.206		C41H71N8O9P3S	0	0	0	9260.58	24758.8
468.22056 Da 539.17 s	8.99	467.213		C20H36O12	0	0	0	5908.3	19758.1
175.96328 Da 544.89 s	9.08	174.956		C3HN2O5P	214127	0	114221	77791.4	65100.9
1060.47480 Da 568.12 s	9.47	529.23		C48H74N10O11P2S	0	0	0	7264.53	20549.4
1312.63311 Da 580.61 s	9.68	655.309		C52H88N20O18S	0	0	0	0	30769.9
1037.17802 Da 597.01 s	9.95	1036.17		C45H15N31OS	17125.3	486484	81036.6	0	0
270.05298 Da 601.75 s	10.03	269.046	Apigenin	C15H10O5	75368.6	57859.8	17457.8	77411.8	73569.2
1352.62955 Da 605.67 s	10.09	675.308		C56H108N10O15S6	0	0	0	0	146890
1398.63467 Da 605.86 s	10.1	698.31		C49H94N26O14S4	0	0	0	0	42139.7
1120.56406 Da 609.09 s	10.15	1165.56		C44H80N16O16S	0	0	0	0	0
1166.57415 Da 609.42 s	10.16	582.28		C46H107O20P5S	0	0	0	6002.59	14005.8
175.96343 Da 636.07 s	10.6	174.956		C3HN2O5P	427044	271334	162493	64670.4	0
346.23535 Da 663.78 s	11.06	345.228		C18H34O6	0	42991.8	0	6860.88	9490.29
175.96340 Da 668.11 s	11.14	174.956		C3HN2O5P	0	166459	0	251548	142574
736.36596 Da 676.65 s	11.28	735.359		C29H44N20O2S	0	0	0	0	10321.7
175.96228 Da 685.43 s	11.42	174.955		C3HN2O5P	0	178906	0	70311.4	0
974.50633 Da 696.56 s	11.61	973.499	3-Glu_1,3_Glu-28-Glu Bayogenin _NMR_	C48H78O20	0	0	0	0	33075.6
1020.51762 Da 696.90 s	11.61	1019.51		C43H74N16O7P2S	0	0	0	0	76405.6
1020.28584 Da 697.03 s	11.62	1019.28		C43H50N12O12P2S	12022.7	296210	34010.5	0	0
1104.49685 Da 700.88 s	11.68	1103.49	3-GluA-28-Xyl_1-4_Rha_1-2_Ara Zanhic acid _NMR_	C52H80O25	0	0	0	0	0
1150.57444 Da 704.08 s	11.73	1149.57		C52H75N22O5PS	0	0	0	0	0
175.96317 Da 711.79 s	11.86	174.956		C3HN2O5P	95181.2	65038.4	83489.3	0	213831
175.96262 Da 727.65 s	12.13	174.955		C3HN2O5P	593123	0	149129	60286	303538
1090.51606 Da 731.85 s	12.2	1089.51		C51H84N2O19P2	0	0	0	0	0
328.22485 Da 748.32 s	12.47	327.218		C18H32O5	4479.82	38657.3	32270	56209.9	55438.3
175.96335 Da 775.26 s	12.92	174.956		C3HN2O5P	0	150415	76616.7	134720	0
826.43876 Da 800.60 s	13.34	825.431	3-Glu-28-Glu Medicagenic acid _NMR_ - isomer1	C42H66O16	0	0	0	0	22053
868.45023 Da 801.36 s	13.36	867.443		C38H61N16O4PS	0	0	0	0	38067.6
1020.51926 Da 802.85 s	13.38	1019.51		C43H73N16O9PS	0	0	0	0	230250
926.41314 Da 803.97 s	13.4	925.406		C42H68N6O11P2S	0	0	0	0	15634.5
882.25415 Da 809.49 s	13.49	881.247		C43H44N6O11P2	10935.3	691805	140653	0	0
926.22494 Da 809.66 s	13.49	925.218		C42H22N24O4	9521.44	848800	118531	0	0
882.42760 Da 809.84 s	13.5	881.42		C45H62N4O14	0	0	0	0	173546
880.41016 Da 809.86 s	13.5	925.411		C42H52N14O8	0	0	0	0	159204
926.91639 Da 809.91 s	13.5	925.909			0	0	0	0	17830.8
2779.23687 Da 809.91 s	13.5	1388.61			0	0	0	0	0
1874.81228 Da 809.98 s	13.5	936.399		C86H124N16O25P2S	0	0	0	0	4457.65
330.24063 Da 812.64 s	13.54	329.233		C18H34O5	2416.29	47261.3	10364	17521.2	34250.3
956.46079 Da 817.60 s	13.63	955.454		C42H79N4O12P3S	0	0	0	0	0
1088.51448 Da 817.64 s	13.63	1087.51		C43H64N26O7S	0	0	0	0	0
1088.50370 Da 818.11 s	13.64	1087.5	3-GluA-28-Xyl_1-4_Rha_1-2_Ara Medicagenic acid _NMR_	C52H80O24	0	0	0	0	26135
1236.59514 Da 823.73 s	13.73	1235.59		C61H93N2O22P	0	0	0	0	67027
330.24065 Da 828.82 s	13.81	329.233		C18H34O5	12371.1	58846	13946.7	27670.7	39036.4
912.43870 Da 829.73 s	13.83	911.431	3-_6_-O-Malonyl_-Glu-28-Glu Medicagenic acid _NMR_ - isomer2	C45H68O19	0	0	0	0	172964
912.25190 Da 829.74 s	13.83	911.245		C47H41N6O12P	0	157496	309956	0	0
912.94396 Da 829.75 s	13.83	911.937		C22H10N15O21P3	0	0	0	0	6115.7
934.42070 Da 834.40 s	13.91	933.413		C40H51N22O4P	0	0	0	0	1319.44
890.45592 Da 835.82 s	13.93	889.449		C43H67N6O12P	0	0	0	0	71036.1
912.24898 Da 837.04 s	13.95	911.242		C44H36N10O13	653.277	63412.3	290547	0	0
868.44887 Da 837.20 s	13.95	867.442	3-_3_-Malonyl_Xyl_-28-Glu Bayogenin _NMR_ - isomer2	C44H68O17	0	0	0	0	57989.3
912.43957 Da 837.24 s	13.95	911.432	3-_6_-O-Malonyl_-Glu-28-Glu Medicagenic acid _NMR_ - isomer2	C45H68O19	0	0	0	0	129418
868.27869 Da 837.29 s	13.95	867.271		C43H48O19	0	37479.5	157063	0	0
912.94167 Da 837.30 s	13.96	911.934		C25H30NO22P7	0	0	0	0	5674.03
958.52251 Da 837.67 s	13.96	957.515		C45H66N16O8	0	0	0	0	0
958.31173 Da 837.86 s	13.96	957.304		C34H34N30O4S	10104.1	204500	18076.8	0	0
1004.29788 Da 837.86 s	13.96	1003.29		C50H52O22	19633.7	467630	41969.2	0	0
1004.52296 Da 837.90 s	13.97	1003.52		C42H60N28OS	0	752.696	0	0	212591
958.51189 Da 837.99 s	13.97	957.505	3-Glu_1-2_Glu-28-Glu Hederagenin _NMR_	C48H78O19	0	0	0	0	70104.4
1074.53792 Da 842.27 s	14.04	1073.53		C43H66N26O6S	0	0	0	0	0
1074.27601 Da 842.42 s	14.04	1073.27		C52H47N6O18P	5279.64	170773	30749.5	0	0
1074.52742 Da 842.48 s	14.04	1073.52	3-Glu-28-Xyl_1-4_Rha_1-2_Ara Medicagenic acid _NMR_ - isomer2	C52H82O23	0	0	0	0	481182
1174.50156 Da 848.36 s	14.14	1173.49		C51H71N18O11PS	0	0	0	0	0
972.49958 Da 850.09 s	14.17	971.492		C47H74N8O10P2	0	0	0	0	72007.3
175.96347 Da 853.55 s	14.23	174.956		C3HN2O5P	245457	116797	88737.2	356010	94247.6
930.45068 Da 857.02 s	14.28	929.443		C42H67N12O6PS2	0	0	0	0	61500.2
974.51403 Da 857.52 s	14.29	973.507		C46H78N4O16S	0	0	0	0	48174.8
696.37413 Da 862.04 s	14.37	695.367		C36H56O13	0	0	0	0	222203
728.40128 Da 862.88 s	14.38	727.394		C30H57N12O5PS	0	0	0	0	56625.1
1160.24574 Da 867.84 s	14.46	1159.24		C48H37N22O11PS	4430.46	178398	35376.3	0	0
1160.53496 Da 867.85 s	14.46	1159.53		C48H78N18O10P2S	0	0	0	0	295206
1160.52240 Da 868.41 s	14.47	1159.52		C49H78N16O11P2S	0	0	0	0	0
910.42455 Da 869.28 s	14.49	909.417	Hex-hexA-Mal-Gypsogenic acid _or Polygalagenin_ _PUT_	C45H66O19	0	0	0	0	23485.1
866.43490 Da 869.40 s	14.49	865.428	3-_3_-Malonyl_Xyl_-28-Glu Polygalagenin _NMR_	C44H66O17	0	0	0	0	20139.7
1114.53367 Da 874.57 s	14.58	1159.53		C45H66N26O7S	0	0	0	0	276518
1160.52554 Da 874.71 s	14.58	1159.52		C50H76N14O16S	0	0	0	0	0
782.37487 Da 889.16 s	14.82	781.368		C39H55N6O9P	0	0	0	0	95781.6
782.37615 Da 893.26 s	14.89	781.369		C36H64O14P2	0	0	0	0	91499.1
738.38532 Da 893.26 s	14.89	737.378		C37H59N2O11P	0	0	0	0	183747
1004.52297 Da 902.68 s	15.04	1003.52		C43H73N16O8PS	0	0	0	0	196138
770.41074 Da 903.95 s	15.07	769.403		C39H62O15	0	0	0	0	214003
175.96271 Da 920.20 s	15.34	174.955		C3HN2O5P	79488.5	0	0	236439	323716
1230.30281 Da 930.20 s	15.5	1229.3		C64H56N4O18P2	7389.98	136348	26246.9	0	0
1230.61704 Da 930.33 s	15.51	1229.61		C63H93N8O11P3	0	0	0	0	148172
1004.52379 Da 930.37 s	15.51	1003.52		C42H60N28OS	0	0	0	0	35872
1230.59957 Da 930.76 s	15.51	1229.59		C60H75N22O6P	0	0	0	0	0
928.43772 Da 932.71 s	15.55	927.43		C48H70N2O12P2	0	0	0	0	49677.1
175.96339 Da 943.71 s	15.73	174.956		C3HN2O5P	143110	239977	303439	0	69146.8
789.46882 Da 946.86 s	15.78	788.462		C42H68N3O9P	0	0	0	0	143242
789.46981 Da 952.26 s	15.87	788.463		C40H73NO10P2	0	0	0	0	125697
1004.52653 Da 952.75 s	15.88	1003.52		C43H73N16O8PS	0	0	0	0	71052.2
898.45878 Da 956.54 s	15.94	897.452		C37H62N20OS3	0	0	0	0	61438.5
803.44996 Da 960.66 s	16.01	802.443		C36H62N13O4PS	0	0	0	0	185407
856.45030 Da 965.43 s	16.09	855.443		C62H56N4	0	0	0	0	36590.1
789.46994 Da 966.10 s	16.1	788.463		C36H64N13O3PS	0	0	0	0	187828
1074.52335 Da 975.74 s	16.26	1073.52		C46H76N16O8P2S	0	0	0	0	32127.7
294.18326 Da 975.87 s	16.26	293.176		C17H26O4	55468.8	62849.8	63882.7	67067.1	72695.9
821.49644 Da 976.63 s	16.28	820.489		C37H68N13O4PS	0	0	0	0	101041
789.46981 Da 980.88 s	16.35	788.463		C42H68N3O9P	0	0	0	0	236637
926.42174 Da 983.02 s	16.38	925.414		C31H50N28O5S	0	0	0	0	0
926.41280 Da 983.41 s	16.39	925.406		C45H66O20	0	0	0	0	58530.9
826.43871 Da 988.84 s	16.48	825.431		C44H58N8O8	0	0	0	0	82898
912.43806 Da 989.07 s	16.48	911.431		C45H65N6O12P	0	0	0	0	174278
912.25160 Da 989.19 s	16.49	911.244		C46H45N2O16P	18113.4	252025	147162	0	0
768.39642 Da 991.55 s	16.53	767.389		C39H57N6O8P	0	0	0	0	77512.2
858.46551 Da 992.20 s	16.54	857.458		C35H54N24OS	0	0	0	0	63363.5
912.43810 Da 997.14 s	16.62	911.431		C37H52N24O3S	0	0	0	0	55551
852.45358 Da 1001.72 s	16.7	897.452		C40H64N14OS3	0	0	0	0	896080
854.46840 Da 1001.89 s	16.7	853.461		C44H70O16	0	0	0	0	93196.4
898.27764 Da 1001.89 s	16.7	897.27		C43H46N8O10S2	161029	981660	534420	0	0
2523.38641 Da 1003.31 s	16.72	1260.69			0	0	0	0	24266.3
858.30039 Da 1003.71 s	16.73	857.293		C38H38N18O5S	294922	214681	1.00426e+06	0	0
2437.39211 Da 1004.09 s	16.73	1217.69			0	0	0	0	12463
858.46480 Da 1004.27 s	16.74	857.457		C44H66N4O13	0	0	0	0	955017
926.25600 Da 1004.34 s	16.74	925.249		C39H42N8O19	46839.3	26542.6	150074	0	0
812.45969 Da 1004.46 s	16.74	811.452		C40H70N4O9P2	0	0	0	0	36730.6
2697.52923 Da 1006.80 s	16.78	1347.76			0	0	0	0	11808.2
988.30726 Da 1007.98 s	16.8	987.3		C46H55N8O9P3S	475444	316791	1.49887e+06	0	0
1056.26582 Da 1008.00 s	16.8	1055.26		C41H37N24O8PS	56396.5	36559	193820	0	0
1884.64249 Da 1008.00 s	16.8	941.314		C86H98N22O22P2S	8642.26	3850.53	99616.3	0	0
988.52952 Da 1008.10 s	16.8	987.521		C44H69N20O3PS	0	0	1619.1	0	1.67317e+06
2849.58920 Da 1008.11 s	16.8	1423.79			0	0	0	0	33422.4
1953.03906 Da 1008.20 s	16.8	975.512		C84H124N46O9S	0	0	0	0	68346.2
2827.57802 Da 1008.21 s	16.8	1412.78			0	0	0	0	0
2827.60570 Da 1008.23 s	16.8	1412.8			0	0	0	715.252	127141
2826.87996 Da 1008.26 s	16.8	1412.43			1663.6	0	83482.2	403661	0
1885.05016 Da 1008.34 s	16.81	941.518		C89H147N24O13P3S	0	0	0	0	132687
978.50265 Da 1008.36 s	16.81	977.495		C38H90N8O6S7	0	0	0	0	68624.3
2849.55897 Da 1008.37 s	16.81	1423.77			0	0	0	0	0
2711.51741 Da 1009.87 s	16.83	1354.75			0	0	0	0	24320
2711.49384 Da 1009.88 s	16.83	1354.74			0	0	0	0	0
826.28837 Da 1010.87 s	16.85	825.281		C37H47N8O10PS	34915.6	208562	203220	0	0
826.43888 Da 1011.19 s	16.85	825.43	3-Glu-28-Glu Medicagenic acid _NMR_ - isomer2	C42H66O16	0	0	0	0	582845
803.45090 Da 1013.39 s	16.89	802.444		C43H57N13OS	0	0	0	0	89736.6
900.46703 Da 1013.50 s	16.89	899.46		C43H73N4O12PS	0	0	0	0	13979.2
810.44325 Da 1015.21 s	16.92	809.436		C37H58N14O5S	0	0	0	0	102615
448.14140 Da 1019.74 s	17	447.134		C22H21N6O3P	0	0	0	19996.8	14073.1
754.41530 Da 1021.64 s	17.03	753.408		C29H54N16O6S	0	0	0	0	44174.3
1090.56859 Da 1024.15 s	17.07	1089.56		C54H88N6O11P2S	0	0	0	0	88792.2
664.38361 Da 1024.35 s	17.07	663.376		C36H56O11	0	0	0	0	72723.1
678.27782 Da 1024.42 s	17.07	677.271		C36H42N2O11	17007.2	297942	37027.9	0	0
678.36267 Da 1024.59 s	17.08	677.355		C36H54O12	0	0	0	0	213180
920.44315 Da 1031.33 s	17.19	919.436		C36H56N24O2S2	0	0	0	0	61265.2
854.46897 Da 1031.46 s	17.19	899.467		C45H66N4O12	0	0	0	0	630857
986.51498 Da 1031.59 s	17.19	985.508		C39H74N18O6S3	0	0	0	0	32400
900.29317 Da 1031.61 s	17.19	899.286		C45H45N10O7PS	35833.6	341271	422249	0	0
738.42167 Da 1034.77 s	17.25	737.414		C30H50N20OS	0	0	0	0	53672.8
1300.81409 Da 1037.74 s	17.3	1299.81		C71H114N8O10P2	0	0	0	0	0
1300.82504 Da 1037.88 s	17.3	1299.82		C72H109N12O8P	0	0	0	0	68064.4
696.41003 Da 1037.89 s	17.3	695.402		C38H56N4O8	0	0	0	0	1.21965e+06
696.31650 Da 1037.98 s	17.3	695.309		C37H49N2O9P	322947	531459	699616	0	0
748.36653 Da 1038.63 s	17.31	747.359		C39H56O14	0	0	0	0	34552.1
842.46882 Da 1039.62 s	17.33	841.462		C35H54N24S	0	0	0	0	20798.6
1314.80613 Da 1039.78 s	17.33	1313.8		C72H119N2O15PS	0	0	0	0	36193.7
1328.75992 Da 1041.41 s	17.36	1327.75		C73H109N4O16P	0	0	0	0	0
664.30301 Da 1041.47 s	17.36	663.296		C35H45N4O7P	230405	1.16905e+06	614585	0	0
1282.78069 Da 1041.72 s	17.36	1327.78		C74H108N8O7P2	0	0	0	0	0
664.38331 Da 1041.80 s	17.36	663.376	Medicagenic acid base _ O-Hex_ PlaSMA ID-1816	C36H56O11	0	0	0	0	2.2862e+06
732.26441 Da 1042.60 s	17.38	731.257		C37H40N4O12	30109.7	172058	77713.2	0	0
896.44268 Da 1046.28 s	17.44	895.435		C37H52N24O2S	0	0	0	0	45642.6
690.40057 Da 1046.57 s	17.44	689.393		C32H54N10O5S	0	0	0	0	44040
810.44343 Da 1050.21 s	17.5	809.435		C43H62N4O11	0	0	0	0	359339
810.29893 Da 1050.49 s	17.51	809.292		C44H46N2O13	15413.7	67420.3	248671	0	0
826.43398 Da 1052.15 s	17.54	825.427		C42H66O16	0	0	0	0	29672.2
882.28782 Da 1055.05 s	17.58	881.281		C41H38N16O6S	18841.4	90675.2	213498	0	0
882.46376 Da 1055.15 s	17.59	881.456		C46H76O10P2S	0	0	0	0	253801
764.24333 Da 1055.37 s	17.59	763.236		C39H36N6O11	19901.4	352602	17090.3	0	0
720.37159 Da 1055.62 s	17.59	719.364		C39H52N4O9	0	0	0	0	35715.2
764.36239 Da 1055.63 s	17.59	763.355		C39H56O15	0	0	0	0	91521.9
942.32183 Da 1059.56 s	17.66	941.315		C41H43N20O4PS	55196.9	481654	158240	448.572	0
942.52565 Da 1059.57 s	17.66	987.521	3-Rha_1-2_Gal_1-2_GluA-Soyasapogenol B _NMR_	C48H78O18	0	0	0	0	1.07783e+06
988.30734 Da 1059.74 s	17.66	987.3		C54H53O16P	140011	919336	297141	0	0
978.49537 Da 1059.96 s	17.67	977.488		C43H94O9S7	0	0	0	0	0
764.36356 Da 1060.92 s	17.68	763.356		C39H56O15	0	0	0	0	258060
786.34503 Da 1060.93 s	17.68	785.338		C28H38N26OS	0	0	0	0	54979.2
720.37347 Da 1061.07 s	17.68	719.366	C38H56O13_ PlaSMA ID-1929	C38H56O13	0	0	0	0	789179
720.27097 Da 1061.33 s	17.69	719.264		C39H45O11P	109652	1.09107e+06	249775	0	0
764.24354 Da 1061.38 s	17.69	763.236		C38H40N2O15	29151.1	316928	50811.9	0	0
692.32230 Da 1062.17 s	17.7	691.315		C36H54O9P2	18558	55910.5	145246	0	0
738.30822 Da 1062.17 s	17.7	737.301		C40H52O9P2	22916.3	86770.4	181080	0	0
692.41431 Da 1062.34 s	17.71	737.412		C33H57N8O6P	0	0	0	0	92865.3
736.29352 Da 1062.42 s	17.71	735.286			24918.3	83909.7	203172	0	0
736.40486 Da 1062.49 s	17.71	735.398			0	0	0	0	75720.1
1486.79589 Da 1063.10 s	17.72	1485.79		C81H120N2O19P2	0	0	0	0	69279.3
1486.77994 Da 1063.30 s	17.72	1485.77		C74H107N18O11PS	0	0	0	0	0
1486.81235 Da 1063.39 s	17.72	1485.81		C71H110N18O15S	0	0	0	0	0
750.38404 Da 1064.00 s	17.73	749.377		C39H58O14	0	0	0	0	2.27441e+06
850.31034 Da 1064.05 s	17.73	849.303		C52H51O7PS	0	0	0	0	29668.8
750.26834 Da 1064.17 s	17.74	749.261		C38H39N8O7P	254052	2.28002e+06	1.28433e+06	0	2523.53
910.42272 Da 1064.42 s	17.74	909.415		C44H67N2O16P	0	0	0	0	102384
910.23730 Da 1064.59 s	17.74	909.23		C40H54N2O12P4S	22050	171026	165380	0	0
772.24323 Da 1065.40 s	17.76	771.236		C39H40N4O11S	29745.4	218275	131904	0	0
772.36728 Da 1065.58 s	17.76	771.36		C37H62N2O9P2S	0	0	0	0	241338
706.39392 Da 1066.92 s	17.78	705.387		C38H58O12	0	0	0	0	664484
706.29741 Da 1067.14 s	17.79	705.29		C29H38N16O4S	19244.4	423487	328614	0	0
842.46959 Da 1067.35 s	17.79	841.462		C35H54N24S	0	0	0	0	53092.2
724.40620 Da 1068.33 s	17.81	723.399		C31H57N12O4PS	0	0	0	0	80463.5
884.48046 Da 1069.62 s	17.83	883.473		C34H65N18O6PS	0	0	0	0	15693.3
852.45275 Da 1072.05 s	17.87	851.445		C44H68O16	0	0	0	0	174592
850.43773 Da 1072.06 s	17.87	895.436		C39H74N6O4S5	0	0	0	0	580196
852.29290 Da 1072.34 s	17.87	851.286		C46H50N2O10P2	23600.8	166423	136048	0	0
896.26349 Da 1072.51 s	17.88	895.256		C43H60O8S6	73139.6	532355	446129	0	0
1486.81390 Da 1075.25 s	17.92	1485.81		C67H103N30O6PS	0	0	0	0	0
706.39399 Da 1075.35 s	17.92	705.387	Unknown _carbon number 38_ PlaSMA ID-1902	C38H58O12	0	0	0	0	2.18694e+06
1486.77956 Da 1075.46 s	17.92	1485.77		C64H99N34O3PS2	0	0	0	0	0
850.30971 Da 1075.54 s	17.93	849.302		C45H51N6O5PS2	0	0	0	0	32435.7
1486.79927 Da 1075.62 s	17.93	1485.79		C75H116N12O13P2S	0	0	0	0	190264
1486.44726 Da 1075.73 s	17.93	1485.44		C69H59N28O9PS	0	123980	136649	0	0
750.26872 Da 1075.89 s	17.93	749.261		C34H30N20S	63702.9	803149	504789	0	0
670.32173 Da 1075.91 s	17.93	705.29			225265	2.03325e+06	1.34205e+06	0	0
692.41485 Da 1076.21 s	17.94	737.413	Bayogenin base _ O-HexA_ PlaSMA ID-1962	C38H60O11	0	0	0	0	434910
704.37894 Da 1076.28 s	17.94	749.377		C38H56O12	0	0	0	0	915593
772.24203 Da 1077.11 s	17.95	771.235		C34H37N12O6PS	36559.2	260064	201940	0	0
706.39410 Da 1083.99 s	18.07	705.387	Unknown _carbon number 38_ PlaSMA ID-1902	C38H58O12	0	0	0	0	828124
706.29729 Da 1084.31 s	18.07	705.29		C35H42N6O10	87514.8	828408	525590	0	0
1486.81191 Da 1084.87 s	18.08	1485.8		C75H129N2O19P3S	0	0	0	0	0
1486.79752 Da 1085.06 s	18.08	1485.79		C78H114N6O22	0	0	0	0	201761
1486.44573 Da 1085.18 s	18.09	1485.44		C79H82N2O19P4	3526.05	147831	46249	0	0
1486.78008 Da 1085.24 s	18.09	1485.77		C76H117N10O12P3S	0	0	0	0	0
836.33113 Da 1086.17 s	18.1	835.324		C44H44N12O4S	0	0	0	0	44795.7
738.30982 Da 1086.22 s	18.1	737.303		C40H52O9P2	434309	1.98396e+06	1.21283e+06	0	0
1472.80100 Da 1086.25 s	18.1	1471.79		C70H105N24O8PS	0	0	0	0	0
1472.81764 Da 1086.43 s	18.11	1471.81		C72H110N22O6P2S	0	0	0	0	546477
692.41477 Da 1086.44 s	18.11	737.413	Bayogenin base _ O-HexA_ PlaSMA ID-1962	C38H60O11	0	6457.04	0	0	2.48333e+06
1472.46674 Da 1086.59 s	18.11	1471.46		C69H61N28O8PS	10701.1	305343	88824.4	0	0
1426.82751 Da 1086.76 s	18.11	1471.82		C74H129N2O16P3S	0	0	0	0	0
692.32445 Da 1086.92 s	18.12	691.317		C34H40N14OS	29144.7	252793	116714	0	0
1028.52730 Da 1090.55 s	18.18	1027.52		C55H81O16P	0	0	0	0	575279
1028.51761 Da 1090.72 s	18.18	1027.51		C38H64N26O7S	0	0	0	0	0
810.44203 Da 1102.92 s	18.38	809.435		C43H62N4O11	0	0	0	0	408999
706.39456 Da 1103.77 s	18.4	705.387	Unknown _carbon number 38_ PlaSMA ID-1902	C38H58O12	0	0	0	0	204293
810.30143 Da 1103.83 s	18.4	809.294		C43H47N4O10P	28684.2	351658	78586.7	0	0
680.41491 Da 1105.09 s	18.42	679.408		C38H56N4O7	0	0	0	0	262535
680.32727 Da 1105.18 s	18.42	679.32		C35H49N6O4PS	28874.1	26424.2	305539	0	0
662.36799 Da 1105.32 s	18.42	661.361		C36H54O11	0	0	0	0	61173.2
792.39373 Da 1106.06 s	18.43	791.386		C45H62O8P2	0	0	0	0	45660.8
836.38549 Da 1106.09 s	18.43	835.378		C40H60N4O13S	0	0	0	0	87362.9
836.23349 Da 1106.33 s	18.44	835.226		C36H28N20O4S	8844.73	169219	30719.7	0	0
740.40014 Da 1109.46 s	18.49	739.393		C29H48N20O2S	0	0	0	2827.5	219340
694.39418 Da 1115.18 s	18.59	693.387		C37H58O12	0	0	0	0	380398
694.30232 Da 1115.79 s	18.6	693.295		C37H47N2O9P	69820.7	252158	292939	0	0
754.41703 Da 1123.43 s	18.72	753.41		C34H54N14O4S	0	0	0	0	72638.5
792.39498 Da 1124.65 s	18.74	791.388		C42H56N4O11	0	0	0	0	384219
792.26178 Da 1125.36 s	18.76	791.255		C39H32N14O6	11705.5	246218	174300	0	0
722.31949 Da 1126.86 s	18.78	721.312		C29H47N12O6PS	7491.99	44208.4	183935	0	0
788.39788 Da 1126.96 s	18.78	787.391		C33H48N20O2S	0	0	0	0	23493.7
720.41159 Da 1127.01 s	18.78	719.404			0	0	0	0	55206.7
676.41979 Da 1127.04 s	18.78	721.418		C38H60O10	0	0	0	0	56678.3
812.45931 Da 1129.05 s	18.82	811.452		C41H69N2O12P	0	0	0	0	171519
972.31720 Da 1133.17 s	18.89	971.31		C49H52N2O19	53737.8	17018.2	343750	0	0
972.53602 Da 1133.20 s	18.89	971.527		C49H77N6O12P	0	0	0	0	516525
1853.06217 Da 1133.23 s	18.89	925.524		C90H39NO43S	0	0	0	0	38855.3
2779.60395 Da 1133.34 s	18.89	1388.79			0	0	0	0	10860
690.30787 Da 1135.99 s	18.93	689.301		C33H42N10O5S	12643.3	116419	210154	0	0
690.39896 Da 1136.18 s	18.94	689.392		C38H58O11	0	0	0	0	298414
734.38970 Da 1138.92 s	18.98	733.382			0	0	0	0	45810.9
736.40423 Da 1138.98 s	18.98	735.397		C29H52N16O5S	0	0	0	0	32373.4
792.39476 Da 1139.60 s	18.99	791.387		C41H60O15	0	0	0	0	285607
792.25966 Da 1139.74 s	19	791.252		C41H42N6O7P2	7492.31	104931	132874	0	0
748.40575 Da 1139.77 s	19	747.398		C39H61N2O10P	0	0	0	0	49331.9
722.32051 Da 1146.63 s	19.11	721.313		C42H46N2O9	18209.8	65367.6	319627	0	0
676.41979 Da 1146.71 s	19.11	721.418	Hederagenin base _ O-AcetylHex_ PlaSMA ID-1940	C38H60O10	0	0	0	0	238753
788.39851 Da 1146.92 s	19.12	787.391		C29H44N26S	0	0	0	0	36555.1
940.50676 Da 1147.27 s	19.12	985.505	3-Rha_1-2_Gal_1-2_GluA-Soyasapogenol E _NMR_	C48H76O18	0	0	0	0	308139
940.30830 Da 1147.76 s	19.13	939.301		C45H50N8O11P2	12925	204219	24994.7	0	0
986.29424 Da 1148.01 s	19.13	985.287		C40H38N22O8S	25814.5	324267	42081.1	0	0
1496.76066 Da 1152.31 s	19.21	1495.75		C72H100N22O12S	0	0	0	0	34476.9
770.35123 Da 1152.58 s	19.21	769.344		C28H38N26S	0	0	0	0	113107
704.37821 Da 1152.83 s	19.21	703.371		C38H56O12	0	0	0	0	1.14812e+06
704.28264 Da 1153.27 s	19.22	703.275		C40H40N4O8	19508	715550	468418	0	0
794.44811 Da 1154.41 s	19.24	793.441		C42H63N6O7P	0	0	0	0	173099
690.39922 Da 1157.26 s	19.29	735.397	Hederagenin base -2H _ 1O, O-AcetylHex_ PlaSMA ID-1960	C38H58O11	0	0	0	2044.57	166680
736.29580 Da 1157.65 s	19.29	735.289		C37H44N4O12	12693.7	127064	192179	0	0
676.42005 Da 1160.29 s	19.34	675.413		C38H60O10	0	0	0	0	85299.5
722.42524 Da 1160.32 s	19.34	721.418		C39H62O12	0	0	0	0	690348
1440.83964 Da 1160.46 s	19.34	1439.83		C74H118N14O9P2S	0	0	0	0	37015.2
722.32219 Da 1160.63 s	19.34	721.315		C40H51O10P	30543.7	268887	296991	0	0
794.44892 Da 1161.30 s	19.35	793.442		C35H63N12O5PS	0	0	0	0	64607.6
834.31556 Da 1167.27 s	19.45	833.308		C50H46N2O10	0	0	0	0	17295.3
690.39907 Da 1167.28 s	19.45	735.397	Hederagenin base -2H _ 1O, O-AcetylHex_ PlaSMA ID-1960	C38H58O11	0	0	0	0	1.9116e+06
1468.76975 Da 1167.29 s	19.45	1467.76		C73H109N14O14PS	0	0	0	0	0
1422.79489 Da 1167.30 s	19.45	1467.79		C67H98N28O6S	0	0	0	0	277590
2203.18611 Da 1167.37 s	19.46	1100.59			0	0	0	0	41654.5
734.39101 Da 1167.45 s	19.46	1467.78		C39H55N6O6P	0	0	0	0	0
630.37805 Da 1167.51 s	19.46	629.371		C30H50N10O3S	0	0	0	0	53836.6
690.30896 Da 1167.60 s	19.46	689.302		C36H52O9P2	26324.1	291710	191410	0	0
736.29511 Da 1167.61 s	19.46	735.288		C38H40N8O8	167986	1.3745e+06	804261	0	0
1468.43617 Da 1167.74 s	19.46	1467.43		C69H186N21O6PS	940.943	151936	52044.9	0	0
1026.51188 Da 1176.30 s	19.61	1025.5		C45H88O19P2S	0	0	0	0	83781.9
502.32969 Da 1176.46 s	19.61	501.322	Medicagenic acid	C30H46O6	0	0	0	29714.6	49406
896.44385 Da 1180.05 s	19.67	895.437		C44H69N2O15P	0	0	0	0	93273.4
882.46430 Da 1192.52 s	19.88	881.457			0	0	0	0	298102
838.31727 Da 1192.74 s	19.88	837.31		C44H57O10P3	27767.7	100164	144303	0	0
904.44601 Da 1192.94 s	19.88	903.439		C42H65N8O12P	0	0	0	0	78202.2
838.47294 Da 1193.07 s	19.88	883.471		C39H67N8O10P	0	0	0	0	278593
884.30377 Da 1193.46 s	19.89	883.296		C43H54N2O14P2	36678.9	176130	191585	0	0
882.29138 Da 1194.03 s	19.9	881.284			35734.7	168609	190888	0	0
794.44903 Da 1204.04 s	20.07	793.442		C42H63N6O7P	0	0	0	0	47394.6
880.45026 Da 1220.60 s	20.34	879.443		C38H73N8O7PS3	0	0	0	0	45519
836.46005 Da 1220.67 s	20.34	835.453		C43H69N2O12P	0	0	0	0	47671.9
722.42573 Da 1227.11 s	20.45	721.418		C40H58N4O8	0	0	0	0	52173.8
866.46828 Da 1230.40 s	20.51	865.461			0	0	0	0	156160
822.47935 Da 1230.52 s	20.51	867.477		C37H72N6O10P2	0	0	0	0	101078
648.38885 Da 1234.54 s	20.58	647.382	HexA-Hederagenin _PUT_	C36H56O10	0	0	0	0	50153.4
680.41466 Da 1250.22 s	20.84	679.407		C38H56N4O7	0	0	0	0	234313
680.32739 Da 1250.42 s	20.84	679.32		C33H44N8O8	55396.2	71730.8	187111	0	0
722.42621 Da 1271.77 s	21.2	721.419		C39H62O12	0	0	0	0	126516
722.42597 Da 1277.80 s	21.3	721.419		C39H59N6O5P	0	0	0	0	86474.5
632.39384 Da 1285.28 s	21.42	631.387		C36H56O9	0	0	0	0	18721.2
690.39891 Da 1285.36 s	21.42	689.392		C38H58O11	0	0	0	0	720699
1468.79245 Da 1285.40 s	21.42	1467.79		C71H109N18O12PS	0	0	0	0	27181.4
756.37264 Da 1285.46 s	21.42	755.365		C40H57N2O10P	0	0	0	0	75890.6
690.30900 Da 1285.94 s	21.43	689.302		C39H43N6O4P	13700.6	320806	256728	0	0
266.15514 Da 1291.78 s	21.53	265.148		C12H26O4S	0	131742	144349	105049	98228.8
722.42601 Da 1294.80 s	21.58	721.419		C34H54N14O2S	0	0	0	0	70468.6
742.39382 Da 1305.94 s	21.77	787.391		C31H50N16O4S	0	0	0	0	108651
676.41986 Da 1306.30 s	21.77	721.418	Hederagenin base _ O-AcetylHex_ PlaSMA ID-1842	C38H60O10	0	0	0	0	1.16558e+06
1440.83015 Da 1306.31 s	21.77	1439.82		C68H108N22O11S	0	0	0	0	179026
616.39912 Da 1306.32 s	21.77	615.392		C35H57N2O5P	0	0	0	0	62269.7
1440.84293 Da 1306.35 s	21.77	1439.84		C69H100N32O2S	0	0	0	0	0
1440.81210 Da 1306.58 s	21.78	1439.8		C81H124N2O12P4	0	0	0	0	0
722.32163 Da 1306.85 s	21.78	721.314		C36H42N12O3S	224313	658980	503464	0	0
660.42542 Da 1322.67 s	22.04	705.424		C38H60O9	0	0	0	0	38748.9
674.40441 Da 1338.60 s	22.31	673.397		C39H54N4O6	0	0	0	0	281169
706.43114 Da 1354.74 s	22.58	705.424		C38H63N2O8P	0	0	0	0	29238.2
660.42492 Da 1369.46 s	22.82	705.423	C38H60O9_ PlaSMA ID-1904	C38H60O9	0	0	0	0	278531
1408.84982 Da 1369.47 s	22.82	1407.84		C76H120N4O20	0	0	0	0	40546.4
600.40367 Da 1369.50 s	22.82	599.396		C36H56O7	0	0	0	0	47895.2
704.41788 Da 1369.50 s	22.83	771.397		C38H61N2O8P	0	0	0	0	68823.2
565.33981 Da 1392.58 s	23.21	564.333		C26H53N3O6P2	0	0	0	31559.8	25264.8
312.17655 Da 1424.91 s	23.75	311.169		C17H28O3S	650692	0	37476.3	0	0
312.17593 Da 1436.96 s	23.95	311.169		C17H28O3S	0	367308	0	0	0
446.24334 Da 1466.59 s	24.44	445.236		C22H39O7P	0	0	0	234583	85050.8
453.28560 Da 1492.29 s	24.87	452.278	Hexadecanoyl-hydroxy-sn-glyceroethanolamine _PUT_	C21H44NO7P	0	0	0	418580	412317
541.33812 Da 1500.59 s	25.01	540.331	Hexadecanoyl-hydroxy-sn-glycerophosphocholine _PUT_	C25H52NO9P	0	0	0	288750	253683
446.24338 Da 1506.69 s	25.11	445.236		C22H39O7P	0	0	0	95763.2	1310.34
312.20928 Da 1542.96 s	25.72	311.202		C21H28O2	179927	160336	157087	162303	164290
326.19213 Da 1565.40 s	26.09	325.185		C18H30O3S	624141	0	0	0	0
326.19156 Da 1579.17 s	26.32	325.184		C18H30O3S	0	0	0	0	244491
294.18635 Da 1588.06 s	26.47	293.179		C14H30O4S	6700.13	10330.8	22407.1	4805.99	0
448.25895 Da 1604.71 s	26.75	447.252		C23H37N4O3P	0	0	0	0	0
448.24573 Da 1609.47 s	26.82	447.238		C17H42N2O7P2	12091	8956.3	729981	0	0
448.25879 Da 1615.50 s	26.93	447.252		C22H41O7P	0	0	0	451847	179711
296.23504 Da 1619.56 s	26.99	295.228		C18H32O3	8428.84	0	103038	55191	29719
448.25900 Da 1661.47 s	27.69	447.252		C22H41O7P	0	0	0	9505.2	11534.9
117.93578 Da 1671.12 s	27.85	116.929			87018.3	45316.4	0	82959.2	85618.7
272.23558 Da 1703.29 s	28.39	271.228		C16H32O3	217675	318701	279649	340707	311545
340.20718 Da 1723.61 s	28.73	339.2		C19H32O3S	187960	163349	325098	201336	303307
340.20712 Da 1737.51 s	28.96	339.2		C19H32O3S	70009	47779.1	0	0	0
424.25633 Da 1769.43 s	29.49	423.249		C16H37N6O5P	24214.9	0	0	0	0
424.25787 Da 1781.06 s	29.68	423.251		C20H41O7P	19859.1	0	1.22666e+06	1.16444e+06	717329
607.38702 Da 1787.81 s	29.8	606.38		C29H59N3O6P2	0	0	0	0	81524.6
695.43948 Da 1790.20 s	29.84	694.432		C35H62N5O7P	0	0	0	0	85609
