# Supplementary material for: A Medicago truncatula Metabolite Atlas Enables the Visualization of Differential Accumulation of Metabolites in Root Tissues
Source: Metabolites. 2021 Apr 13;11(4):238. doi: 10.3390/metabo11040238 (PMC8068785; doi:10.3390/metabo11040238)
Supplement: Supplementary file 1 [file metabolites-11-00238-s001.zip › Supplementary Table 2 GCMS Root Sectioning Data-26Mar2021.xlsx]

## Sheet: Metadata GCMS
BioSource
	Species	Medicago truncatula
	Genotype	Jemalong
	Organ	Roots
	Organ specification	border cells, root tips, and secreted fraction from 3 day old seedlings
	Amount	All samples were taken from a total of 45 seedling roots
Growth
	Support	Seedlings were germinated on sterile 1% w/v water agar overlaid with filter paper
	Location	laboratory drawer
	Plot design	none
	Light Period	no light
	Humidity day	parafilm sealed petri dishes with 1% agar, ~100%
	Humidity night	parafilm sealed petri dishes with 1% agar, ~100%
	Temperature (day)	dark at 24°C
	Temperature (night)	dark at 24°C
	Watering	2 hour sterile water incubation prior to plating, moisture from the 1% agar plates
	Nutritional	not applicable
	Date of plant establishment	various dates
Treatment
	Biotic Treatment	none
	Dose	not applicable
	Duration	not applicable
Harvest
	Date	various dates
	Time	72 hours after scarification
	Growth Stage	seedlings
	Metabolism quenching	100% MeOH for border cells, flash freezing for supernatant and root tips
	Harvest method	Roots were gently agitated in LCMS grade water in an eppendorf tube to collect border cells. Border cells from small groups of roots were collected repeatedly until 45 seedlings were sampled. The root cap, elongation zone, and mature tissue were excised under a Leica M205 microscope using a scalpel. Root tissues were immediately placed in 40% MeOH kept on ice in a glass vial. Border cells were pe…
	Storage	minus 20°C until processed
Sample Processing, Extraction, and Protocols
	Tissue processing	All regions were lyophilized for 72 hours until dry, noting that the tissue was maintained in its frozen state through evaporative cooling during the lyophilization process.
	Replicate sampling and analyses	Three biological replicates were collected for each tissue with two replicate experiments.
	Extraction of Samples: GCMS	Lyophilized samples were subjected to metabolite extraction using a biphasic solvent system. Initially samples were combined with 500 µL of HPLC grade chloroform, vortexed for 20 seconds, and sonicated for 20 seconds in a sonication bath. These samples were placed in a 50°C oven for 1 hour after which they were removed and combined with 500 µL of LCMS grade water. The samples were vortexed for 20…
	Extract Consistency	All extractions for this analysis were performed simultaneously to prevent possible differences in extraction due to temporal separation.
	Extract clean-up	none
	Extract storage	-20°C
Gas Chromatography
	Sample preparation	samples were used as above
	Auto injector	Agilent GCMS with a 6890N Network GC System and 5973 Network Mass Selective Detector
	Chromatography Instrument	Waters UPLC system, including the ACQUITY UPLC sample organizer, column manager and heater/cooler, binary solvent manager and sample manager
	Separation column	Agilent ultra-inert wool 3390-2293 splitless liner onto an Agilent J&W GC Column (DB-5MS, 60m length, 0.250 mm bore, 0.25 µm film)
Mass Spectrometry	Separation parameters	Temperature gradient starting at 80°C and increasing to 315°C over the course of 60 minutes
	Instrument	Agilent GCMS with a 6890N Network GC System and a 5973 Network Mass Selective Detector
	Sample Introduction	Gas Chromatography
	Ionization	Electron ionization (70 eV)
	Polarity	Positive (EI)
	Mass Analyzer	Quadrupole
	Data acquisition	Mass spectra were acquired from m/z 40 to 650 at scan rate 2.42 scans/sec
Instrument performance and Method Validation	Instrument calibration	PFTBA (Perfluorotributylamine)
	Mass Resolution	1 amu
	Mass Accuracy	0.1 m/z
	Quantification	Peak picking, alignment and quantification were performed using AMDIS and MET-IDEA softwares
	Variation	Based upon the ribitol (polar) or docosanol (nonpolar) internal standard
	Sample Replications	Triplicate
	Internal Standard	Ribitol for Polar Samples, Docosanol for Nonpolar Samples
	Quality Controls	Quality control samples were injected prior to the first analysis and after the last as a means of comparison across samples
	Analysis Temporal Span	All samples were analyzed consecutively to minimize possible variation in instrument response.
Data Preprocessing	Blanks	Blank injection prior to analysis
	File format	Data files are in the ".d" format
	Pre-processing details	Peak picking, alignment and quantification were done using AMDIS and MET-IDEA Software
Metabolite Identifications	Statistics	Data was normalized by dividing each peak area by the corresponding internal standard peak area, followed by dividing by the total ion current intensity of each chromatogram. All other statistical analysis was done in Excel. PCA plots were generated using Metaboanalyst.
	Modifications for Regional Comparison	Zero values were modified to a value of 1.00 for regional comparisons only. Raw data values were left as zero.
	Unknown compounds	Unknown compounds were differentiated based upon unique mass and retention parameters
	Identified compounds	Metabolites were identified through accurate mass, and retention time matching with authentic compounds prepared and analyzed in an identical manner. Tentative identifications were performed by matching experimental accurate mass data to those in plant metabolite databases and public literature.
	MSI ID Level Assignments	Confidence assignments were performed in accordance with the following document: Sumner,et al: Proposed minimum reporting standards for chemical analysis, Metabolomics, 2007, 3(3) 211-221. Level 1 identifications were provided for those compounds arising from the Sumner laboratory libraries possessing NMR along with MS/MS data. Level 2 assignments were for those compounds that possess quality MS/…

## Sheet: GCMS Polar
Bucket label	RT (min)	m/z	Lab	Instrument	Extraction Solvent	Formula	Exact Mass	Identified Name	Working Name	MSI Identification Level	Assigned InChI Key	Working InChI Key	Polar Set 1 BC 190822	Polar Set 2 BC 190822	Polar Set 3 BC 190822	Border Cell Average	Border Cell StDev	Border Cell RSD	Polar Set 1 Secreted 190822	Polar Set 2 Secreted 190822	Polar Set 3 Secreted 190822	Secreted Average	Secreted StDev	Secreted RSD	Polar Set 1 RC 190822	Polar Set 2 RC 190822	Polar Set 3 RC 190822	Root Cap Average	Root Cap StDev	Root Cap RSD	Polar Set 1 EZ 190822	Polar Set 2 EZ 190822	Polar Set 3 EZ 190822	Elongation Zone Average	Elongation Zone StDev	Elongation Zone RSD	Polar Set 1 MT 190822	Polar Set 2 MT 190822	Polar Set 3 MT 190822	Mature Tissue Average	Mature Tissue StDev	Mature Tissue RSD
Fraction													Border Cell	Border Cell	Border Cell				Secreted	Secreted	Secreted				Root Cap	Root Cap	Root Cap				Elongation Zone	Elongation Zone	Elongation Zone				Mature Tissue	Mature Tissue	Mature Tissue
144.1(9.108,Unknown)	9.108	144.1	LWS	GC-Quad	H2O				LWS-GC-Quad-H2O-9.108-144.10000	MS4		Unknown-9.108-144.10000	619.481	2684.04	3377.11	2226.88	1434.53	64.4189	55.1511	117.937	181.908	118.332	63.3796	53.5607	766.631	279.683	713.268	586.527	267.071	45.5343	193.107	277.022	53.3922	174.507	112.969	64.7362	13.0586	61.1978	27.9332	34.0632	24.6481	72.3599
225.1(9.192,Unknown)	9.192	225.1	LWS	GC-Quad	H2O				LWS-GC-Quad-H2O-9.192-225.10000	MS4		Unknown-9.192-225.10000	1089.23	699.324	833.607	874.055	198.077	22.6618	18.3126	30.6092	48.8048	32.5756	15.3409	47.0933	193.352	74.9431	175.673	147.989	63.8744	43.1615	54.7308	74.4385	15.889	48.3528	29.7913	61.6124	10.0773	19.8088	10.8104	13.5655	5.41927	39.9489
64.3(9.2747,Unknown)	9.2747	64.3	LWS	GC-Quad	H2O				LWS-GC-Quad-H2O-9.2747-64.30000	MS4		Unknown-9.2747-64.30000	55.4786	54.2163	46.0969	51.9306	5.09145	9.80433	0.908006	0.927698	2.55893	1.46488	0.947531	64.6832	9.38869	1.11309	10.005	6.83559	4.9654	72.6405	0	0	0.577621	0.19254	0.33349	173.205	1.02012	0.754044	0	0.591387	0.529153	89.4766
64.7(9.3119,Unknown)	9.3119	64.7	LWS	GC-Quad	H2O				LWS-GC-Quad-H2O-9.3119-64.70000	MS4		Unknown-9.3119-64.70000	4033.55	2354.8	2943.03	3110.46	851.805	27.3852	6.98787	108.806	200.433	105.409	96.7674	91.8019	666.849	283.639	454.62	468.369	191.975	40.9879	194.424	200.707	44.4355	146.522	88.4655	60.3769	35.5836	63.2215	33.7756	44.1936	16.5035	37.3437
188.1(9.3291,Unknown)	9.3291	188.1	LWS	GC-Quad	H2O				LWS-GC-Quad-H2O-9.3291-188.10000	MS4		Unknown-9.3291-188.10000	138004	87409.5	99921.9	108445	26352.1	24.2999	2088.17	3666.62	5821.73	3858.84	1874.18	48.5686	25160.7	9435.24	21717.3	18771.1	8266.34	44.0377	7022.22	9178.17	1903.27	6034.55	3736.66	61.9211	1233.43	2100.78	1300.48	1544.9	482.573	31.2365
126.1(9.4049,Unknown)	9.4049	126.1	LWS	GC-Quad	H2O				LWS-GC-Quad-H2O-9.4049-126.10000	MS4		Unknown-9.4049-126.10000	22887.7	13601.4	16468.8	17652.6	4755.01	26.9365	325.907	601.341	940.376	622.541	307.783	49.4397	3839.19	1474.51	3638.22	2983.97	1311.09	43.9378	1100.6	1414.32	309.748	941.557	569.202	60.4533	172.64	347.743	205.484	241.956	93.0743	38.4675
65.4(9.4318,Unknown)	9.4318	65.4	LWS	GC-Quad	H2O				LWS-GC-Quad-H2O-9.4318-65.40000	MS4		Unknown-9.4318-65.40000	319.887	197.03	153.863	223.593	86.1407	38.5256	3.32338	2.51283	4.29717	3.3778	0.89341	26.4495	16.8966	5.76716	46.1754	22.9464	20.8724	90.9617	15.2711	25.8746	1.16785	14.1045	12.3946	87.8769	1.51879	3.18723	0.850963	1.85233	1.20332	64.9624
42.2(9.4717,Unknown)	9.4717	42.2	LWS	GC-Quad	H2O				LWS-GC-Quad-H2O-9.4717-42.20000	MS4		Unknown-9.4717-42.20000	14277.3	12262.7	13634.7	13391.6	1029.12	7.6848	319.614	562.936	924.784	602.444	304.513	50.5463	3143.49	1353.74	3463.49	2653.57	1137	42.8479	866.183	1300.05	290.192	818.807	506.592	61.8695	153.973	311.622	115.489	193.695	103.925	53.6539
163.1(9.5716,Unknown)	9.5716	163.1	LWS	GC-Quad	H2O				LWS-GC-Quad-H2O-9.5716-163.10000	MS4		Unknown-9.5716-163.10000	4618.26	6172.43	9237.47	6676.05	2350.43	35.2069	71.6734	277.803	618.961	322.813	276.406	85.6243	3565.12	580.88	3349.33	2498.44	1664.16	66.6078	1017.2	1974.06	177.307	1056.19	899.01	85.1182	48.7834	124.107	47.5131	73.468	43.8597	59.699
65.8(9.5937,Unknown)	9.5937	65.8	LWS	GC-Quad	H2O				LWS-GC-Quad-H2O-9.5937-65.80000	MS4		Unknown-9.5937-65.80000	338.07	269.666	84.9563	230.897	130.935	56.7069	4.94856	22.1761	27.5704	18.2317	11.8155	64.8074	96.5588	17.0769	25.09	46.2419	43.7595	94.6317	36.8252	41.8199	3.47914	27.3747	20.8444	76.1445	0.942496	12.5065	4.64276	6.03058	5.90559	97.9274
84.1(9.6281,Unknown)	9.6281	84.1	LWS	GC-Quad	H2O				LWS-GC-Quad-H2O-9.6281-84.10000	MS4		Unknown-9.6281-84.10000	7824.92	2124.82	5540.63	5163.46	2868.7	55.5578	390.017	453.42	443.427	428.955	34.0892	7.94704	1594	545.648	825.154	988.268	542.878	54.9322	1190.47	1398.21	409.308	999.329	521.424	52.1774	265.473	535.652	353.304	384.809	137.817	35.8144
161.2(9.6791,Unknown)	9.6791	161.2	LWS	GC-Quad	H2O				LWS-GC-Quad-H2O-9.6791-161.20000	MS4		Unknown-9.6791-161.20000	379887	223436	281925	295083	79051.2	26.7895	6227.12	10194.3	17951.3	11457.6	5963.3	52.0468	63883.2	24136.9	64005.6	50675.2	22982.9	45.3534	18291.5	23761.6	5562.45	15871.8	9337.75	58.8321	3538.43	6067.91	3816.31	4474.22	1387.15	31.0032
65.4(9.8444,Unknown)	9.8444	65.4	LWS	GC-Quad	H2O				LWS-GC-Quad-H2O-9.8444-65.40000	MS4		Unknown-9.8444-65.40000	289.016	414.158	844.509	515.894	291.386	56.4818	6.98927	5.75978	19.4313	10.7268	7.56339	70.5093	37.2069	25.7703	133.335	65.4373	59.0783	90.2823	41.3467	85.3411	3.06517	43.251	41.171	95.1909	6.04536	6.90853	1.90644	4.95345	2.67384	53.9794
64.7(9.8596,Unknown)	9.8596	64.7	LWS	GC-Quad	H2O				LWS-GC-Quad-H2O-9.8596-64.70000	MS4		Unknown-9.8596-64.70000	14421.2	9776.9	10444.3	11547.4	2510.99	21.745	194.826	369.438	573.86	379.375	189.713	50.0067	2212.35	828.968	2344.52	1795.28	839.457	46.7591	686.235	853.62	183.22	574.359	348.922	60.7498	139.756	209.151	140.724	163.21	39.7886	24.3788
129.1(9.8981,Unknown)	9.8981	129.1	LWS	GC-Quad	H2O				LWS-GC-Quad-H2O-9.8981-129.10000	MS4		Unknown-9.8981-129.10000	612.512	126.512	282.257	340.427	248.167	72.8987	10.3633	5.08173	7.11301	7.51935	2.66412	35.4303	32.4541	11.2437	41.0056	28.2345	15.323	54.2707	22.4887	9.25888	1.42648	11.058	10.6457	96.2717	0.919893	3.54348	2.26033	2.24124	1.3119	58.5346
115.1(10.1062,Unknown)	10.1062	115.1	LWS	GC-Quad	H2O				LWS-GC-Quad-H2O-10.1062-115.10000	MS4		Unknown-10.1062-115.10000	56776	30506.3	35282.1	40854.8	13993.4	34.2515	740.516	1186.15	1840.02	1255.56	553.03	44.0464	8153.74	2872.35	7121.89	6049.33	2799.3	46.2746	2387.75	2805.81	614.689	1936.09	1163.3	60.085	442.025	737.15	453.539	544.238	167.166	30.7156
102.1(10.1592,Unknown)	10.1592	102.1	LWS	GC-Quad	H2O				LWS-GC-Quad-H2O-10.1592-102.10000	MS4		Unknown-10.1592-102.10000	9544.71	6583.93	8139.85	8089.5	1481.03	18.3081	186.935	335.525	513.639	345.367	163.574	47.3625	2000.24	810.109	2045.79	1618.71	700.643	43.2839	581.961	783.241	171.715	512.306	311.656	60.8341	109.351	191.799	125.153	142.101	43.759	30.7942
153(10.2295,Unknown)	10.2295	153	LWS	GC-Quad	H2O				LWS-GC-Quad-H2O-10.2295-1530000	MS4		Unknown-10.2295-1530000	4301.02	4546.86	3220.87	4022.92	705.389	17.5343	114.133	107.971	201.038	141.047	52.0451	36.899	713.205	276.436	795.908	595.183	279.123	46.897	204.365	436.327	84.2715	241.655	178.966	74.0584	66.4838	64.5955	72.1074	67.7289	3.90767	5.76957
157.1(10.2633,Unknown)	10.2633	157.1	LWS	GC-Quad	H2O				LWS-GC-Quad-H2O-10.2633-157.10000	MS4		Unknown-10.2633-157.10000	16169.6	14197.8	18359.2	16242.2	2081.67	12.8164	518.581	777.323	1538.4	944.769	530.13	56.1121	4481.06	2223.99	3955.83	3553.63	1181.06	33.2354	751.849	2511.16	558.141	1273.72	1076.03	84.4793	128.977	198.302	122.472	149.917	42.0287	28.0346
72.1(10.2791,Unknown)	10.2791	72.1	LWS	GC-Quad	H2O				LWS-GC-Quad-H2O-10.2791-72.10000	MS4		Unknown-10.2791-72.10000	244.955	172.013	227.904	214.957	38.1558	17.7504	66.5547	11.7414	91.3306	56.5423	40.7283	72.0317	530.159	336.497	680.925	515.86	172.659	33.4701	370.86	228.385	93.2371	230.827	138.828	60.1435	45.1491	97.5405	44.6245	62.438	30.4008	48.6896
58.1(10.3253,Unknown)	10.3253	58.1	LWS	GC-Quad	H2O				LWS-GC-Quad-H2O-10.3253-58.10000	MS4		Unknown-10.3253-58.10000	2070.21	628.247	1350.5	1349.65	720.983	53.4198	542.114	385.557	504.888	477.52	81.7884	17.1277	7948.74	3140.67	6321.5	5803.64	2445.51	42.1376	3359.62	3951	1022.84	2777.82	1548.35	55.7399	376.203	793.648	495.123	554.991	215.066	38.7512
65.8(10.5574,Unknown)	10.5574	65.8	LWS	GC-Quad	H2O				LWS-GC-Quad-H2O-10.5574-65.80000	MS4		Unknown-10.5574-65.80000	324.019	156.963	16.3006	165.761	154.048	92.9337	7.24586	3.98201	4.30498	5.17761	1.79842	34.7344	14.0338	10.7034	16.1543	13.6305	2.74772	20.1587	4.26836	4.66936	2.43497	3.79089	1.19126	31.4243	2.3311	1.47825	1.75842	1.85592	0.434705	23.4226
57.2(10.7689,Unknown)	10.7689	57.2	LWS	GC-Quad	H2O				LWS-GC-Quad-H2O-10.7689-57.20000	MS4		Unknown-10.7689-57.20000	31001.7	2673.43	3006.72	12227.3	16260	132.981	33.7929	480.609	414.74	309.714	241.213	77.8827	655.177	248.947	4558.63	1820.92	2379.61	130.682	93.0418	543.829	27.1678	221.346	281.214	127.047	16.7676	60.3826	72.2889	49.813	29.2308	58.681
57.2(10.8061,Unknown)	10.8061	57.2	LWS	GC-Quad	H2O				LWS-GC-Quad-H2O-10.8061-57.20000	MS4		Unknown-10.8061-57.20000	31001.7	2673.43	3006.72	12227.3	16260	132.981	33.7929	480.609	414.74	309.714	241.213	77.8827	655.177	248.947	4558.63	1820.92	2379.61	130.682	93.0418	543.829	27.1678	221.346	281.214	127.047	16.7676	60.3826	72.2889	49.813	29.2308	58.681
65.2(10.8371,Unknown)	10.8371	65.2	LWS	GC-Quad	H2O				LWS-GC-Quad-H2O-10.8371-65.20000	MS4		Unknown-10.8371-65.20000	3519.28	124.437	557.237	1400.32	1847.79	131.955	82.5997	78.7288	68.8047	76.711	7.11542	9.27562	305.859	140.46	315.278	253.866	98.3249	38.731	88.8135	87.5766	31.1116	69.1672	32.963	47.6569	27.5453	27.8199	15.5468	23.6373	7.00796	29.6478
65.4(10.9329,Unknown)	10.9329	65.4	LWS	GC-Quad	H2O				LWS-GC-Quad-H2O-10.9329-65.40000	MS4		Unknown-10.9329-65.40000	2481.81	1592.55	314.316	1462.89	1089.55	74.479	25.0772	21.9624	110.834	52.6245	50.4348	95.8391	309.35	77.4322	334.674	240.485	141.775	58.9536	104.627	149.129	11.2391	88.332	70.3747	79.6707	21.5059	21.0735	7.76334	16.7809	7.81244	46.5555
175.2(10.9742,Unknown)	10.9742	175.2	LWS	GC-Quad	H2O				LWS-GC-Quad-H2O-10.9742-175.20000	MS4		Unknown-10.9742-175.20000	20279.6	10966.8	13274.4	14840.3	4849.82	32.6801	323.692	481.169	694.431	499.764	186.068	37.2311	3101.38	1048.61	3002.69	2384.23	1157.73	48.5578	986.408	1201.85	275.974	821.41	484.487	58.9824	224.098	286.508	230.412	247.006	34.3553	13.9087
44.2(11.0465,Unknown)	11.0465	44.2	LWS	GC-Quad	H2O				LWS-GC-Quad-H2O-11.0465-44.20000	MS4		Unknown-11.0465-44.20000	35880.6	25047.1	30641.8	30523.2	5417.74	17.7496	205.802	1143.69	2151.11	1166.87	972.862	83.3738	6675.86	3115.13	6860.17	5550.38	2111.01	38.0335	230.493	2407.55	149.928	929.323	1280.81	137.822	142.254	277.222	200.169	206.549	67.7097	32.7815
64.7(11.1182,Unknown)	11.1182	64.7	LWS	GC-Quad	H2O				LWS-GC-Quad-H2O-11.1182-64.70000	MS4		Unknown-11.1182-64.70000	183.597	232.662	948.465	454.908	428.137	94.115	6.93778	22.615	45.2956	24.9495	19.2852	77.2969	136.613	67.0314	128.608	110.751	38.0732	34.3773	12.3517	54.0023	12.2221	26.192	24.0845	91.9536	0.906577	3.77976	7.32606	4.00413	3.21562	80.3075
146.1(11.2532,Unknown)	11.2532	146.1	LWS	GC-Quad	H2O				LWS-GC-Quad-H2O-11.2532-146.10000	MS4		Unknown-11.2532-146.10000	32611.6	18577.8	20549.2	23912.9	7597.54	31.7718	369.137	711.951	1226.73	769.274	431.662	56.113	4587.32	1927.49	4211.52	3575.44	1439.49	40.2604	1215.92	1694.54	568.583	1159.68	565.082	48.7274	146.759	388.209	431.922	322.297	153.583	47.6527
142.2(11.2987,Unknown)	11.2987	142.2	LWS	GC-Quad	H2O				LWS-GC-Quad-H2O-11.2987-142.20000	MS4		Unknown-11.2987-142.20000	43036.1	16543.2	17244.3	25607.9	15097.3	58.9558	435.972	677.47	1002.72	705.387	284.402	40.3186	4371.34	1466.65	3945.02	3261	1568.51	48.099	1367.79	1591.75	367.78	1109.11	651.701	58.7591	304.939	377.382	259.588	313.97	59.4143	18.9236
144.2(11.3483,Unknown)	11.3483	144.2	LWS	GC-Quad	H2O				LWS-GC-Quad-H2O-11.3483-144.20000	MS4		Unknown-11.3483-144.20000	316012	171515	192458	226661	78085.2	34.4501	4243.83	7250.89	11372	7622.23	3578.54	46.9488	48090	17694	42189.6	35991.2	16118.1	44.7835	14250.7	18121.5	3928.71	12100.3	7336.7	60.6323	3161.96	4325.42	2948.24	3478.54	741.161	21.3067
282(11.4971,NF07_2',4'-dihydroxyacetophenone, O,O-TMS)	11.4971	282	LWS	GC-Quad	H2O	C8H8O3	152.047	NF07_2'4'-dihydroxyacetophenone OO-TMS	NF07_2'4'-dihydroxyacetophenone OO-TMS	MS1	SULYEHHGGXARJS-UHFFFAOYSA-N	SULYEHHGGXARJS-UHFFFAOYSA-N	575.829	248.469	149.643	324.647	223.072	68.7121	12.7518	6.57966	13.6396	10.9904	3.84548	34.9896	50.9852	60.2304	49.154	53.4565	5.93735	11.1069	28.119	27.4866	7.57909	21.0616	11.6805	55.4586	4.95341	10.1136	5.49333	6.85345	2.83625	41.3843
204.1(11.6328,Unknown)	11.6328	204.1	LWS	GC-Quad	H2O				LWS-GC-Quad-H2O-11.6328-204.10000	MS4		Unknown-11.6328-204.10000	10.4193	6.18016	4.24716	6.94886	3.15704	45.4325	8.42081	8.39001	6.55234	7.78772	1.06998	13.7393	2.46876	11.718	1.69229	5.29303	5.57774	105.379	13.2156	10.6349	14.7767	12.8757	2.0917	16.2453	12.1333	18.1081	18.0767	16.106	3.44052	21.3617
77.1(11.6569,Unknown)	11.6569	77.1	LWS	GC-Quad	H2O				LWS-GC-Quad-H2O-11.6569-77.10000	MS4		Unknown-11.6569-77.10000	13266.6	7081.22	8826.51	9724.79	3189.04	32.7929	294.156	487.197	742.588	507.98	224.937	44.2807	2570.64	979.544	2300.09	1950.09	851.335	43.6561	956.676	1287.53	300.792	848.333	502.212	59.1999	154.289	278.509	188.882	207.227	64.1099	30.9371
170.2(11.732,Unknown)	11.732	170.2	LWS	GC-Quad	H2O				LWS-GC-Quad-H2O-11.732-170.20000	MS4		Unknown-11.732-170.20000	1217.99	563.218	560.744	780.65	378.748	48.517	21.5876	33.7771	53.3691	36.2446	16.0338	44.2377	213.406	79.2693	117.927	136.868	69.0452	50.4467	56.993	66.7705	13.9565	45.9067	28.0982	61.2072	11.5153	11.0273	8.34671	10.2964	1.70606	16.5694
160.1(11.9214,Golm_Glyoxylic acid (1MEOX) (1TMS))	11.9214	160.1	LWS	GC-Quad	H2O	C2H2O3	74.0004	Golm_Glyoxylic acid	Golm_Glyoxylic acid	MS2	HHLFWLYXYJOTON-UHFFFAOYSA-N	HHLFWLYXYJOTON-UHFFFAOYSA-N	766.849	131.441	28.3276	308.872	399.956	129.489	154.473	92.5388	93.0173	113.343	35.6203	31.427	203.621	33.3194	48.7046	95.2149	94.1968	98.9308	139.215	122.48	40.7388	100.811	52.6931	52.269	36.003	46.085	27.7228	36.6036	9.19578	25.1226
61.1(11.938,? Golm_Glyoxylic acid (1MEOX) (1TMS))	11.938	61.1	LWS	GC-Quad	H2O	C2H2O3	74.0004	? Golm_Glyoxylic acid	? Golm_Glyoxylic acid	MS3	HHLFWLYXYJOTON-UHFFFAOYSA-N	HHLFWLYXYJOTON-UHFFFAOYSA-N	75.2276	47.7947	49.2988	57.4403	15.4225	26.8497	8.59849	6.73875	6.49378	7.27701	1.15098	15.8166	20.3904	5.5114	5.43332	10.445	8.61301	82.4604	10.2748	7.93568	2.3848	6.86508	4.05248	59.0303	2.91755	2.40734	1.36564	2.23018	0.790977	35.467
58.1(11.9524,Unknown)	11.9524	58.1	LWS	GC-Quad	H2O				LWS-GC-Quad-H2O-11.9524-58.10000	MS4		Unknown-11.9524-58.10000	328.423	371.04	273.591	324.351	48.852	15.0614	54.4487	58.9371	89.3167	67.5675	18.9686	28.0735	100.231	47.7703	108.161	85.3875	32.8179	38.4341	82.5278	101.832	34.4351	72.9318	34.7082	47.59	18.3462	33.2253	24.0901	25.2205	7.5037	29.7524
249.1(12.0881,Unknown)	12.0881	249.1	LWS	GC-Quad	H2O				LWS-GC-Quad-H2O-12.0881-249.10000	MS4		Unknown-12.0881-249.10000	472.84	363.532	551.786	462.719	94.5345	20.4302	10.3851	15.7589	30.8681	19.004	10.6201	55.8833	140.356	46.5924	164.8	117.25	62.3996	53.2195	41.4231	59.2164	11.546	37.3952	24.0891	64.4178	4.42215	10.7317	5.59588	6.91656	3.35569	48.5167
81.1(12.2486,Unknown)	12.2486	81.1	LWS	GC-Quad	H2O				LWS-GC-Quad-H2O-12.2486-81.10000	MS4		Unknown-12.2486-81.10000	59.2468	14.7643	44.5356	39.5156	22.6622	57.3499	1.07478	2.03126	6.57577	3.22727	2.93906	91.0695	89.3865	64.6227	201.705	118.571	73.053	61.6109	56.4512	99.4807	16.1903	57.3741	41.6529	72.5988	4.17509	3.8216	3.44777	3.81482	0.363705	9.53401
207.1(12.281,Unknown)	12.281	207.1	LWS	GC-Quad	H2O				LWS-GC-Quad-H2O-12.281-207.10000	MS4		Unknown-12.281-207.10000	10863.5	6108.51	6779.4	7917.14	2573.58	32.5065	79.5724	281.108	364.176	241.619	146.354	60.5721	624.668	319.037	874.966	606.223	278.423	45.9274	115.108	156.566	45.5006	105.725	56.1242	53.0851	21.4286	49.5097	37.6461	36.1948	14.0967	38.9467
187.1(12.4601,Unknown)	12.4601	187.1	LWS	GC-Quad	H2O				LWS-GC-Quad-H2O-12.4601-187.10000	MS4		Unknown-12.4601-187.10000	643.838	184.801	265.467	364.702	245.081	67.2002	5.25888	7.30993	27.611	13.3933	12.3556	92.252	41.3564	4.74413	52.7091	32.9365	25.0665	76.1055	16.0559	13.8977	3.18456	11.0461	6.89325	62.4046	0.906577	6.07634	2.66027	3.2144	2.62905	81.7899
160.1(12.5277,Unknown)	12.5277	160.1	LWS	GC-Quad	H2O				LWS-GC-Quad-H2O-12.5277-160.10000	MS4		Unknown-12.5277-160.10000	168.592	98.7837	70.1111	112.496	50.6523	45.0259	4.98466	10.4788	15.1545	10.206	5.0904	49.8767	59.2565	25.9876	79.513	54.919	27.025	49.2088	24.4064	29.4791	7.7178	20.5344	11.3856	55.4465	6.04221	9.45093	4.36936	6.62083	2.58973	39.1148
160.1(12.5421,Unknown)	12.5421	160.1	LWS	GC-Quad	H2O				LWS-GC-Quad-H2O-12.5421-160.10000	MS4		Unknown-12.5421-160.10000	168.592	104.547	70.1111	114.417	49.977	43.6798	4.98466	10.8616	15.3185	10.3883	5.18314	49.8943	59.2565	26.6408	80.8086	55.5686	27.2715	49.0772	24.4064	29.8078	7.99816	20.7375	11.3583	54.7719	5.98999	9.53123	4.36936	6.63019	2.63981	39.815
207.1(12.775,Golm_NA)	12.775	207.1	LWS	GC-Quad	H2O				LWS-GC-Quad-H2O-12.775-207.10000	MS4		Unknown-12.775-207.10000	5325.72	2510.77	2924.09	3586.86	1520.01	42.3772	54.0254	98.3667	179.555	110.649	63.6597	57.533	518	222.549	565.7	435.416	185.885	42.6913	148.631	205.19	49.7384	134.52	78.6806	58.49	28.4196	58.8262	39.1704	42.1387	15.4191	36.5912
136.1(13.0223,Unknown)	13.0223	136.1	LWS	GC-Quad	H2O				LWS-GC-Quad-H2O-13.0223-136.10000	MS4		Unknown-13.0223-136.10000	207.75	190.564	243.728	214.014	27.1302	12.6768	5.52079	9.24727	13.4545	9.40752	3.96929	42.1927	57.3356	20.9769	54.2402	44.1843	20.1576	45.6217	18.2203	23.2576	4.68509	15.3877	9.6048	62.4189	3.62806	5.77485	3.58631	4.32974	1.25168	28.9088
207.1(13.22,Golm_NA)	13.22	207.1	LWS	GC-Quad	H2O				LWS-GC-Quad-H2O-13.22-207.10000	MS4		Unknown-13.22-207.10000	2578.6	1064.17	1249.02	1630.6	826.179	50.6673	20.6259	34.6133	62.2008	39.1466	21.1549	54.0403	177.28	77.6879	186.304	147.091	60.2737	40.9772	54.7597	75.0819	18.5788	49.4735	28.6201	57.8493	13.1909	36.93	24.1712	24.764	11.8806	47.9754
174.1(13.2469,MU16_Pyruvic acid-TMS(MeOx))	13.2469	174.1	LWS	GC-Quad	H2O	C3H4O3	88.016	MU16_Pyruvic acid-TMS	MU16_Pyruvic acid-TMS	MS1	LCTONWCANYUPML-UHFFFAOYSA-N	LCTONWCANYUPML-UHFFFAOYSA-N	713.436	67.6963	105.279	295.471	362.456	122.671	101.011	87.9866	162.409	117.136	39.7453	33.931	287.155	62.8384	88.0644	146.019	122.876	84.1508	192.744	195.581	74.1525	154.159	69.3022	44.955	45.2227	62.9471	44.2092	50.793	10.538	20.7469
154.1(13.428,Unknown)	13.428	154.1	LWS	GC-Quad	H2O				LWS-GC-Quad-H2O-13.428-154.10000	MS4		Unknown-13.428-154.10000	27.1037	19.9236	16.7902	21.2725	5.28744	24.8558	6.70357	14.1546	16.1626	12.3403	4.98369	40.3856	4.19874	1.91758	2.7399	2.95208	1.15529	39.1347	16.3063	16.5899	13.0723	15.3228	1.9542	12.7535	11.1584	23.2255	19.2535	17.8791	6.14984	34.3968
117.1(13.4742,NF07_Lactic Acid, O,O-TMS)	13.4742	117.1	LWS	GC-Quad	H2O	C3H6O3	90.0317	NF07_Lactic Acid OO-TMS	NF07_Lactic Acid OO-TMS	MS1	JVTAAEKCZFNVCJ-UHFFFAOYSA-N	JVTAAEKCZFNVCJ-UHFFFAOYSA-N	7587.7	1798.56	4240.99	4542.42	2906.32	63.9818	144.389	202.403	375.244	240.678	120.093	49.8976	1464.69	543.344	779.862	929.3	478.508	51.4913	261.828	369.32	104.702	245.283	133.082	54.2566	54.5512	95.0055	72.7033	74.0867	20.2626	27.3498
234.2(13.5954,Unknown)	13.5954	234.2	LWS	GC-Quad	H2O				LWS-GC-Quad-H2O-13.5954-234.20000	MS4		Unknown-13.5954-234.20000	6349.6	4032.84	4517.43	4966.62	1221.96	24.6034	69.7947	148.371	259.398	159.188	95.2634	59.8434	812.171	378.152	863.411	684.578	266.607	38.9447	265.488	216.064	71.3347	184.296	100.9	54.749	46.2456	89.1618	49.5677	61.6583	23.8765	38.7239
190.1(13.6471,Unknown)	13.6471	190.1	LWS	GC-Quad	H2O				LWS-GC-Quad-H2O-13.6471-190.10000	MS4		Unknown-13.6471-190.10000	454.112	170.959	257.528	294.2	145.095	49.3185	9.94441	14.915	23.2787	16.0461	6.73873	41.9961	47.713	20.343	40.2462	36.1007	14.1481	39.1906	7.20733	20.0652	6.08796	11.1202	7.76683	69.8445	3.2601	5.82869	4.85115	4.64665	1.29645	27.9007
89.1(13.7745,Unknown)	13.7745	89.1	LWS	GC-Quad	H2O				LWS-GC-Quad-H2O-13.7745-89.10000	MS4		Unknown-13.7745-89.10000	197.444	87.6419	145.144	143.41	54.9216	38.2969	3.20614	7.12497	11.7397	7.35694	4.27151	58.061	122.469	42.2397	69.009	77.9057	40.8477	52.4322	29.1691	40.6094	9.88716	26.5552	15.527	58.4707	2.86516	13.5565	7.31425	7.91197	5.37067	67.8803
56.1(13.8124,Unknown)	13.8124	56.1	LWS	GC-Quad	H2O				LWS-GC-Quad-H2O-13.8124-56.10000	MS4		Unknown-13.8124-56.10000	24356.5	14999.8	18471	19275.7	4729.96	24.5384	363.943	637.065	1092.76	697.923	368.2	52.7566	4488.45	1793.87	4540.24	3607.52	1570.88	43.5446	1194.42	1537.13	341.419	1024.32	615.737	60.1116	215.699	370.127	233.45	273.092	84.5024	30.9428
174.1(13.8917,? NF07_Glycolic Acid, O,O-TMS)	13.8917	174.1	LWS	GC-Quad	H2O	C2H4O3	76.016	? NF07_Glycolic Acid OO-TMS	? NF07_Glycolic Acid OO-TMS	MS3	AEMRFAOFKBGASW-UHFFFAOYSA-N	AEMRFAOFKBGASW-UHFFFAOYSA-N	2048.49	923.28	2125.19	1698.99	672.875	39.6045	21.8487	66.8388	114.243	67.6435	46.2025	68.3029	204.273	128.242	300.088	210.868	86.1127	40.8373	97.8957	142.605	37.9953	92.832	52.4884	56.5413	15.0544	35.053	25.8512	25.3195	10.0099	39.5344
40.1(14.2223,Unknown)	14.2223	40.1	LWS	GC-Quad	H2O				LWS-GC-Quad-H2O-14.2223-40.10000	MS4		Unknown-14.2223-40.10000	5370.51	1686.67	2406.42	3154.53	1952.54	61.8965	45.9415	115.185	52.5999	71.2421	38.201	53.6214	225.055	126.837	960.491	437.461	455.612	104.149	38.0084	287.361	60.0151	128.462	138.05	107.464	12.4639	50.5477	13.7671	25.5929	21.6213	84.4816
228.1(14.3098,Unknown)	14.3098	228.1	LWS	GC-Quad	H2O				LWS-GC-Quad-H2O-14.3098-228.10000	MS4		Unknown-14.3098-228.10000	893.901	485.752	583.501	654.384	213.107	32.5661	13.4539	25.3723	38.0974	25.6412	12.324	48.0632	147.667	57.0472	133.254	112.656	48.695	43.2244	43.4441	55.619	11.591	36.8847	22.7351	61.6382	6.84541	12.6702	7.59365	9.0364	3.16908	35.0701
131.1(14.3808,Unknown)	14.3808	131.1	LWS	GC-Quad	H2O				LWS-GC-Quad-H2O-14.3808-131.10000	MS4		Unknown-14.3808-131.10000	781.808	173.538	630.286	528.544	316.641	59.9082	31.9534	25.976	86.9968	48.3087	33.6378	69.631	60.9341	17.8298	100.85	59.8712	41.5201	69.349	29.6728	26.2151	18.7312	24.873	5.59287	22.4857	26.6384	48.7637	42.7354	39.3791	11.4381	29.0461
40.1(14.4131,Unknown)	14.4131	40.1	LWS	GC-Quad	H2O				LWS-GC-Quad-H2O-14.4131-40.10000	MS4		Unknown-14.4131-40.10000	3056.89	2364.1	2387.07	2602.69	393.515	15.1196	71.3354	62.9728	83.1751	72.4944	10.1509	14.0024	626.703	289.254	298.259	404.738	192.279	47.5071	215.284	283.298	35.105	177.896	128.251	72.0934	5.40915	52.8643	7.42648	21.9	26.8348	122.534
154(14.4614,Unknown)	14.4614	154	LWS	GC-Quad	H2O				LWS-GC-Quad-H2O-14.4614-1540000	MS4		Unknown-14.4614-1540000	8.19467	2.15153	2.75205	4.36608	3.32922	76.2519	7.96779	11.0773	13.46	10.835	2.7541	25.4185	0.686452	0.183713	0.688076	0.519414	0.290726	55.972	8.3347	9.73204	3.61838	7.22837	3.20346	44.3179	3.98358	9.92932	7.17398	7.02896	2.97552	42.3324
89(14.5757,Unknown)	14.5757	89	LWS	GC-Quad	H2O				LWS-GC-Quad-H2O-14.5757-890000	MS4		Unknown-14.5757-890000	55.9099	30.8679	40.7515	42.5098	12.6133	29.6715	4.33184	3.71319	9.38849	5.81117	3.11345	53.5769	10.2167	2.53957	6.29186	6.34939	3.83891	60.4611	25.625	31.1216	4.65933	20.4687	13.9644	68.2233	1.52913	6.63042	5.69437	4.61797	2.71565	58.8062
87.6(14.5964,Unknown)	14.5964	87.6	LWS	GC-Quad	H2O				LWS-GC-Quad-H2O-14.5964-87.60000	MS4		Unknown-14.5964-87.60000	707.103	63.6567	33.1437	267.968	380.608	142.035	143.242	106.597	136.762	128.867	19.557	15.1761	151.158	31.4438	59.1931	80.5983	62.6618	77.7458	148.435	154.992	85.141	129.523	38.5753	29.7826	73.1431	93.5577	103.215	89.972	15.3533	17.0646
87.6(14.6157,Unknown)	14.6157	87.6	LWS	GC-Quad	H2O				LWS-GC-Quad-H2O-14.6157-87.60000	MS4		Unknown-14.6157-87.60000	707.103	63.6567	33.1437	267.968	380.608	142.035	143.242	106.597	136.762	128.867	19.557	15.1761	151.158	31.4438	59.1931	80.5983	62.6618	77.7458	148.435	154.992	85.141	129.523	38.5753	29.7826	73.1431	93.5577	103.215	89.972	15.3533	17.0646
116.2(14.626,NF07_L-Alanine, N,O-TMS)	14.626	116.2	LWS	GC-Quad	H2O	C3H7NO2	89.0477	NF07_L-Alanine NO-TMS	NF07_L-Alanine NO-TMS	MS1	QNAYBMKLOCPYGJ-REOHCLBHSA-N	QNAYBMKLOCPYGJ-REOHCLBHSA-N	80349	10020.7	5796.97	32055.5	41876.6	130.638	8138.44	8089.65	11802.6	9343.56	2129.72	22.7935	16622.5	4781.02	6738.96	9380.84	6347.45	67.664	13144.1	13333.2	6092.61	10856.6	4126.86	38.0123	4224.7	6505.9	6063.43	5598.01	1209.72	21.6098
87.6(14.6474,Unknown)	14.6474	87.6	LWS	GC-Quad	H2O				LWS-GC-Quad-H2O-14.6474-87.60000	MS4		Unknown-14.6474-87.60000	707.103	63.6567	33.1437	267.968	380.608	142.035	143.242	106.597	136.762	128.867	19.557	15.1761	151.158	31.4438	59.1931	80.5983	62.6618	77.7458	148.435	154.992	85.141	129.523	38.5753	29.7826	73.1431	93.5577	102.431	89.7108	15.0184	16.7409
87.7(14.6687,Unknown)	14.6687	87.7	LWS	GC-Quad	H2O				LWS-GC-Quad-H2O-14.6687-87.70000	MS4		Unknown-14.6687-87.70000	687.649	59.8915	24.398	257.313	373.104	145	145.333	109.621	144.773	133.242	20.4585	15.3543	179.607	51.591	64.4559	98.5514	70.4905	71.5266	167.064	150.922	87.9781	135.322	41.7876	30.8802	73.9084	93.5577	99.539	89.0017	13.4089	15.0659
143.1(14.8106,Unknown)	14.8106	143.1	LWS	GC-Quad	H2O				LWS-GC-Quad-H2O-14.8106-143.10000	MS4		Unknown-14.8106-143.10000	473.248	211.476	215.136	299.953	150.089	50.0374	11.3978	14.6237	39.1329	21.7181	15.1676	69.8386	68.1249	15.1798	67.3384	50.2144	30.3434	60.4277	24.0657	26.3078	8.70321	19.6923	9.58259	48.6617	7.5433	15.5088	10.5598	11.204	4.02164	35.8947
245.1(15.0662,Unknown)	15.0662	245.1	LWS	GC-Quad	H2O				LWS-GC-Quad-H2O-15.0662-245.10000	MS4		Unknown-15.0662-245.10000	165.868	36.6309	44.6282	82.3758	72.4172	87.9107	9.12287	11.3149	20.0857	13.5078	5.80109	42.9461	18.7066	8.56008	20.5214	15.9293	6.44616	40.4672	8.79551	12.0579	4.12705	8.32683	3.98615	47.8712	2.18689	3.43827	3.21791	2.94769	0.668018	22.6624
133.1(15.1089,NF07_Tris(trimethylsilyl)hydroxylamine)	15.1089	133.1	LWS	GC-Quad	H2O	C4H11NO3	121.074	NF07_Tris	NF07_Tris	MS1	LENZDBCJOHFCAS-UHFFFAOYSA-N	LENZDBCJOHFCAS-UHFFFAOYSA-N	5023.13	3089.55	3683.75	3932.15	990.432	25.1881	66.921	138.048	224.532	143.167	78.93	55.1314	769.645	328.896	781.837	626.793	258.058	41.1712	243.857	197.938	64.4692	168.755	93.1864	55.2201	37.8229	78.5679	39.853	52.0813	22.9606	44.086
40.1(15.2357,Unknown)	15.2357	40.1	LWS	GC-Quad	H2O				LWS-GC-Quad-H2O-15.2357-40.10000	MS4		Unknown-15.2357-40.10000	3568.93	754.506	1107.24	1810.22	1533.26	84.7	33.3623	56.7525	20.3778	36.8309	18.4338	50.0498	159.996	193.012	537.275	296.761	208.945	70.4084	94.6626	272.167	11.7464	126.192	133.043	105.429	15.0663	24.8293	9.44437	16.4466	7.7848	47.3337
148.1(15.2839,NF07_Oxalic Acid TMS)	15.2839	148.1	LWS	GC-Quad	H2O	C2H2O4	89.9953	NF07_Oxalic Acid TMS	NF07_Oxalic Acid TMS	MS1	MUBZPKHOEPUJKR-UHFFFAOYSA-N	MUBZPKHOEPUJKR-UHFFFAOYSA-N	162.282	35.0831	16.38	71.2483	79.39	111.427	2.48002	2.33314	4.02074	2.94463	0.934824	31.7467	17.2598	5.75635	5.71227	9.57614	6.65428	69.4881	12.8377	7.54588	2.85108	7.74487	4.99626	64.5105	3.36576	3.10847	2.84138	3.1052	0.262204	8.44404
204.1(15.3239,Unknown)	15.3239	204.1	LWS	GC-Quad	H2O				LWS-GC-Quad-H2O-15.3239-204.10000	MS4		Unknown-15.3239-204.10000	100.697	4.7641	8.78539	38.0821	54.2632	142.49	3.11772	5.064	3.51785	3.89986	1.02784	26.3558	39.6387	10.9544	16.737	22.4434	15.1697	67.5911	20.0692	18.2618	4.58206	14.3044	8.46811	59.1995	5.99998	6.64426	2.2317	4.95865	2.38348	48.0671
355.1(15.3638,Golm_NA)	15.3638	355.1	LWS	GC-Quad	H2O				LWS-GC-Quad-H2O-15.3638-355.10000	MS4		Unknown-15.3638-355.10000	711.461	222.848	279.174	404.495	267.329	66.0896	14.2015	9.97946	14.4259	12.869	2.50491	19.4647	73.4565	39.4744	60.8916	57.9408	17.1822	29.6547	20.2032	30.7236	6.57436	19.1671	12.1079	63.1704	3.46651	6.64057	4.63444	4.91384	1.60537	32.6704
133.1(15.598,Unknown)	15.598	133.1	LWS	GC-Quad	H2O				LWS-GC-Quad-H2O-15.598-133.10000	MS4		Unknown-15.598-133.10000	7082.95	3363.51	5187.87	5211.44	1859.83	35.6874	131.299	340.703	538.5	336.834	203.628	60.4535	1567.65	614.383	1551.31	1244.45	545.714	43.8518	467.575	574.775	111.782	384.711	242.364	62.9991	86.8861	144.824	55.0229	95.5777	45.5271	47.6336
235.2(15.6304,Unknown)	15.6304	235.2	LWS	GC-Quad	H2O				LWS-GC-Quad-H2O-15.6304-235.20000	MS4		Unknown-15.6304-235.20000	1984.65	1883.13	2927.56	2265.11	575.937	25.4264	74.0415	191.32	201.804	155.722	70.931	45.5499	859.29	333.233	841.324	677.949	298.668	44.0546	258.903	309.481	51.6857	206.69	136.599	66.0888	46.9382	79.4447	29.0568	51.8132	25.5453	49.3026
177.1(15.7131,Unknown)	15.7131	177.1	LWS	GC-Quad	H2O				LWS-GC-Quad-H2O-15.7131-177.10000	MS4		Unknown-15.7131-177.10000	396.454	66.5657	44.8531	169.291	197.028	116.384	26.4262	24.3046	45.9476	32.2261	11.9304	37.0208	37.6656	7.11919	20.2145	21.6664	15.3249	70.7309	21.0681	25.3181	1.72803	16.0381	12.5737	78.3992	2.23122	4.5138	3.61204	3.45236	1.14964	33.3001
115.1(15.8736,Unknown)	15.8736	115.1	LWS	GC-Quad	H2O				LWS-GC-Quad-H2O-15.8736-115.10000	MS4		Unknown-15.8736-115.10000	2235.4	1055.43	1091.69	1460.84	671.031	45.9346	11.6944	27.9182	57.396	32.3362	23.1689	71.6502	273.091	58.1723	286.897	206.053	128.255	62.2434	53.2367	114.375	11.3324	59.6481	51.8197	86.8757	3.59634	10.4296	6.21485	6.74692	3.44754	51.098
152.1(16.0258,Unknown)	16.0258	152.1	LWS	GC-Quad	H2O				LWS-GC-Quad-H2O-16.0258-152.10000	MS4		Unknown-16.0258-152.10000	4.22219	2.31619	3.14898	3.22912	0.955524	29.5909	0.515982	22.8024	48.3668	23.895	23.9441	100.205	0.5664	0.14529	0.260353	0.324014	0.217653	67.174	28.7967	95.4547	15.6583	46.6366	42.7851	91.7415	5.57613	14.5542	7.21113	9.11381	4.7819	52.4687
130.1(16.4908,Golm_Butanoic acid, 2-amino- (2TMS))	16.4908	130.1	LWS	GC-Quad	H2O				LWS-GC-Quad-H2O-16.4908-130.10000	MS4		Unknown-16.4908-130.10000	1176.49	174.779	54.9616	468.744	615.848	131.383	255.44	195.579	262.971	237.997	36.9274	15.5159	273.79	79.2597	116.96	156.67	103.165	65.8489	372.357	358.201	197.577	309.378	97.0814	31.3795	119.012	194.288	183.203	165.501	40.6404	24.556
84.1(16.5322,? NF07_Pipecolic Acid, O-TMS)	16.5322	84.1	LWS	GC-Quad	H2O				LWS-GC-Quad-H2O-16.5322-84.10000	MS4		Unknown-16.5322-84.10000	1370.03	384.729	381.715	712.158	569.737	80.0015	523.163	650.986	1018.49	730.881	257.149	35.1834	805.799	281.57	570.529	552.633	262.572	47.513	760.433	913.893	431.306	701.877	246.565	35.1293	141.169	270.046	136.22	182.478	75.8763	41.581
241.1(16.5501,? NF07_Phosphoric Acid, Monomethyl ester, O,O-TMS)	16.5501	241.1	LWS	GC-Quad	H2O	CH5O4P	111.993	? NF07_Phosphoric Acid Monomethyl ester OO-TMS	? NF07_Phosphoric Acid Monomethyl ester OO-TMS	MS3	CAAULPUQFIIOTL-UHFFFAOYSA-L	CAAULPUQFIIOTL-UHFFFAOYSA-L	123.624	1.28433	27.5073	50.8051	64.4114	126.781	8.26803	36.4979	31.3022	25.3561	15.025	59.2559	1125.43	274.961	449.31	616.568	449.229	72.8596	675.373	574.775	284.686	511.611	202.858	39.6508	60.2453	68.1064	39.4113	55.921	14.8282	26.5164
188.1(16.6148,Unknown)	16.6148	188.1	LWS	GC-Quad	H2O				LWS-GC-Quad-H2O-16.6148-188.10000	MS4		Unknown-16.6148-188.10000	8991.03	4911.3	6426.86	6776.4	2062.2	30.4321	137.591	260.727	438.864	279.061	151.471	54.2788	1604.96	646.945	1777.58	1343.16	609.088	45.3473	464.415	664.594	131.937	420.315	269.053	64.0122	58.0181	171.713	91.7565	107.163	58.3922	54.4893
241.1(16.6555,NF07_Phosphoric Acid, Monomethyl ester, O,O-TMS)	16.6555	241.1	LWS	GC-Quad	H2O	CH5O4P	111.993	NF07_Phosphoric Acid Monomethyl ester OO-TMS	NF07_Phosphoric Acid Monomethyl ester OO-TMS	MS1	CAAULPUQFIIOTL-UHFFFAOYSA-L	CAAULPUQFIIOTL-UHFFFAOYSA-L	123.624	6.09234	27.5073	52.4078	62.5974	119.443	77.2625	40.582	59.2491	59.0312	18.3412	31.0704	1109.83	239.311	408.574	585.905	461.557	78.7768	698.969	671.635	358.579	576.394	189.128	32.8122	184.712	280.886	214.204	226.601	49.2711	21.7436
245.1(16.7953,Unknown)	16.7953	245.1	LWS	GC-Quad	H2O				LWS-GC-Quad-H2O-16.7953-245.10000	MS4		Unknown-16.7953-245.10000	945.066	425.63	437.404	602.7	296.556	49.2046	9.2597	24.3056	35.2137	22.9263	13.0318	56.8423	124.54	43.9843	106.016	91.5136	42.1907	46.1032	32.608	21.2064	3.83998	19.2181	14.4867	75.3804	7.67682	11.5651	7.55805	8.93332	2.27995	25.5219
81.1(16.8105,Unknown)	16.8105	81.1	LWS	GC-Quad	H2O				LWS-GC-Quad-H2O-16.8105-81.10000	MS4		Unknown-16.8105-81.10000	460.967	89.7605	196.93	249.219	191.048	76.6585	10.2673	23.1206	34.0275	22.4718	11.8934	52.9258	63.7908	22.0996	27.7586	37.883	22.6145	59.6956	12.6133	4.9981	2.47172	6.69437	5.27929	78.8615	3.55061	6.14064	0.738159	3.47647	2.702	77.7226
98.1(16.8449,Unknown)	16.8449	98.1	LWS	GC-Quad	H2O				LWS-GC-Quad-H2O-16.8449-98.10000	MS4		Unknown-16.8449-98.10000	3737.41	160.893	423.445	1440.58	1993.44	138.377	1040	1111.82	1564.25	1238.69	284.223	22.9455	851.191	208.117	241.899	433.736	361.921	83.4428	624.552	748.329	395.083	589.321	179.239	30.4144	82.1558	126.138	139.191	115.828	29.8828	25.7992
216.1(17.1405,? Golm_NA1)	17.1405	216.1	LWS	GC-Quad	H2O				LWS-GC-Quad-H2O-17.1405-216.10000	MS4		Unknown-17.1405-216.10000	72.6852	10.4174	16.6314	33.2446	34.2975	103.167	19.8082	18.2808	25.1177	21.0689	3.58855	17.0324	11.2787	9.18687	12.1343	10.8666	1.51632	13.9539	9.16603	19.106	9.10376	12.4586	5.75689	46.2082	7.07039	11.0045	10.8063	9.62709	2.21639	23.0224
148.1(17.3333,NF07_Malonic Acid, O,O-TMS)	17.3333	148.1	LWS	GC-Quad	H2O	C3H4O4	104.011	NF07_Malonic Acid OO-TMS	NF07_Malonic Acid OO-TMS	MS1	OFOBLEOULBTSOW-UHFFFAOYSA-N	OFOBLEOULBTSOW-UHFFFAOYSA-N	1192.97	280.434	504.512	659.306	475.555	72.1296	99.2038	107.718	83.1861	96.7026	12.4557	12.8804	136.268	116.1	151.287	134.552	17.6562	13.1223	97.8892	92.0381	29.9378	73.2884	37.6565	51.3813	44.1331	80.2895	60.7835	61.7354	18.097	29.3138
144.2(17.7012,NF07_L-Valine, N-(trimethylsilyl)-, trimethylsilyl ester)	17.7012	144.2	LWS	GC-Quad	H2O	C5H11NO2	117.079	NF07_L-Valine N-	NF07_L-Valine N-	MS1	KZSNJWFQEVHDMF-BYPYZUCNSA-N	KZSNJWFQEVHDMF-BYPYZUCNSA-N	55859.3	8778.49	5485.94	23374.6	28180.7	120.561	7133.93	7778.34	10435.8	8449.35	1750.2	20.7141	9420.27	2936.64	3517.2	5291.37	3587.5	67.799	9410.3	9886.04	4716.96	8004.43	2856.96	35.6922	3754.64	5949.24	5461.62	5055.17	1152.38	22.796
201.1(18.0367,Unknown)	18.0367	201.1	LWS	GC-Quad	H2O				LWS-GC-Quad-H2O-18.0367-201.10000	MS4		Unknown-18.0367-201.10000	100.447	2.32716	0.952633	34.5757	57.0506	165.002	87.5368	72.4649	85.3077	81.7698	8.13499	9.94865	3.37685	0.649601	6.6483	3.55825	3.00346	84.4083	7.00997	10.3719	10.3454	9.24243	1.93341	20.9188	2.89635	4.81253	4.38793	4.03227	1.00638	24.9582
40.1(18.0532,Unknown)	18.0532	40.1	LWS	GC-Quad	H2O				LWS-GC-Quad-H2O-18.0532-40.10000	MS4		Unknown-18.0532-40.10000	1069.17	527.289	243.067	613.174	419.693	68.446	4.18438	12.5709	31.2546	16.0033	13.8577	86.5927	47.9562	22.9366	36.2541	35.7156	12.5185	35.0505	19.6559	17.137	7.92223	14.905	6.17704	41.4426	9.2161	4.72054	2.28433	5.40699	3.5165	65.0362
139.1(18.1387,Unknown)	18.1387	139.1	LWS	GC-Quad	H2O				LWS-GC-Quad-H2O-18.1387-139.10000	MS4		Unknown-18.1387-139.10000	47.8742	24.2376	34.4271	35.513	11.8556	33.3839	7.86565	9.99528	13.036	10.299	2.5985	25.2307	10.346	4.26143	6.20508	6.93751	3.10772	44.7959	0.546461	0.759637	5.20932	2.17181	2.63272	121.223	2.00064	1.34227	4.32911	2.55734	1.56932	61.3652
199.1(18.4018,NF09_Urea, N,N-TMS)	18.4018	199.1	LWS	GC-Quad	H2O	CH4N2O	60.0324	NF09_Urea NN-TMS	NF09_Urea NN-TMS	MS1	XSQUKJJJFZCRTK-UHFFFAOYSA-N	XSQUKJJJFZCRTK-UHFFFAOYSA-N	1595.53	165.591	206.404	655.842	814.051	124.123	493.093	642.898	705.37	613.787	109.092	17.7735	375.849	59.0993	100.214	178.388	172.238	96.5527	293.859	323.636	117.994	245.163	111.134	45.3305	96.1965	103.976	97.603	99.2585	4.14552	4.17649
314.1(18.5169,Unknown)	18.5169	314.1	LWS	GC-Quad	H2O				LWS-GC-Quad-H2O-18.5169-314.10000	MS4		Unknown-18.5169-314.10000	236.011	122.209	177.838	178.686	56.9058	31.8468	5.17186	4.80333	16.3133	8.76283	6.5415	74.6505	43.8252	20.3718	46.3831	36.86	14.3364	38.8942	8.45014	11.6646	2.8932	7.66931	4.43752	57.8608	1.89638	0.980472	1.7087	1.52852	0.483809	31.6522
189.1(18.6174,NF09_Urea, N,N-TMS)	18.6174	189.1	LWS	GC-Quad	H2O	CH4N2O	60.0324	NF09_Urea NN-TMS	NF09_Urea NN-TMS	MS1	XSQUKJJJFZCRTK-UHFFFAOYSA-N	XSQUKJJJFZCRTK-UHFFFAOYSA-N	1401.52	306.977	250.49	652.994	648.854	99.366	1214.45	440.714	722.792	792.651	391.568	49.3999	249.828	55.2029	41.2504	115.427	116.604	101.019	166.371	164.909	94.9452	142.075	40.8222	28.7328	90.1869	110.953	132.233	111.124	21.0234	18.9188
336(18.6677,Unknown)	18.6677	336	LWS	GC-Quad	H2O				LWS-GC-Quad-H2O-18.6677-3360000	MS4		Unknown-18.6677-3360000	1010.58	553.547	619.913	728.013	246.949	33.9209	10.3681	16.1858	27.1933	17.9157	8.54496	47.6953	145.515	60.1151	67.9459	91.1922	47.208	51.7676	35.3245	26.2515	6.76511	22.7804	14.5927	64.0581	5.28544	8.61936	4.7811	6.22863	2.08573	33.4861
100(18.7731,Unknown)	18.7731	100	LWS	GC-Quad	H2O				LWS-GC-Quad-H2O-18.7731-1000000	MS4		Unknown-18.7731-1000000	51.4607	16.1584	22.8235	30.1476	18.7562	62.2146	20.4423	5.28587	11.0822	12.2701	7.64773	62.328	40.6884	8.86627	11.0526	20.2024	17.775	87.9846	21.3576	19.2246	5.28041	15.2875	8.73179	57.1171	2.68784	3.60255	1.2718	2.52073	1.17433	46.5868
191.1(18.8482,Unknown)	18.8482	191.1	LWS	GC-Quad	H2O				LWS-GC-Quad-H2O-18.8482-191.10000	MS4		Unknown-18.8482-191.10000	430.527	233.715	262.186	308.809	106.367	34.4443	11.3152	17.8874	20.1513	16.4513	4.58976	27.899	74.2938	33.4478	66.5853	58.109	21.7021	37.3473	31.638	10.2815	75.1843	39.0346	33.0776	84.7391	7.9456	2.71683	36.4205	15.6943	18.1388	115.576
319.1(18.8661,Unknown)	18.8661	319.1	LWS	GC-Quad	H2O				LWS-GC-Quad-H2O-18.8661-319.10000	MS4		Unknown-18.8661-319.10000	21.406	10.5381	5.31887	12.421	8.2072	66.0752	3.98291	4.71276	10.4435	6.37971	3.53817	55.4598	10.0444	2.22737	6.56771	6.27981	3.91644	62.3655	2.24915	2.82604	2.92835	2.66784	0.366191	13.7261	1.74166	1.15798	1.16809	1.35591	0.334109	24.6408
190.1(18.8964,Unknown)	18.8964	190.1	LWS	GC-Quad	H2O				LWS-GC-Quad-H2O-18.8964-190.10000	MS4		Unknown-18.8964-190.10000	104.942	14.6216	13.1252	44.2295	52.5837	118.888	9.33077	41.0938	38.1419	29.5222	17.5484	59.4416	55.8673	15.4824	13.2408	28.1968	23.9895	85.0789	37.5057	21.7324	12.7731	24.0037	12.5217	52.1658	21.0349	22.23	31.4274	24.8974	5.68659	22.8401
299.1(19.0287,NF07_Phosphoric Acid, O,O,O-TMS)	19.0287	299.1	LWS	GC-Quad	H2O	H3O4P	97.9769	NF07_Phosphoric Acid OOO-TMS	NF07_Phosphoric Acid OOO-TMS	MS1	NBIIXXVUZAFLBC-UHFFFAOYSA-N	NBIIXXVUZAFLBC-UHFFFAOYSA-N	11481.7	1846.69	1739.68	5022.69	5593.92	111.373	1658.77	2617.73	2353.24	2209.91	495.283	22.4119	28339.2	6621.6	16181	17047.2	10884.7	63.85	8712.26	8792.86	4557.18	7354.1	2422.54	32.9413	1289.06	1489.64	2338.93	1705.88	557.336	32.6716
174.2(19.1569,? NF07_Ethanol Amine, N,O,O-TMS)	19.1569	174.2	LWS	GC-Quad	H2O	C2H7NO	61.0528	? NF07_Ethanol Amine NOO-TMS	? NF07_Ethanol Amine NOO-TMS	MS3	HZAXFHJVJLSVMW-UHFFFAOYSA-N	HZAXFHJVJLSVMW-UHFFFAOYSA-N	7128	1010.66	754.75	2964.47	3608	121.708	724.075	623.01	841.883	729.656	109.544	15.013	8618.47	3334.9	5862.42	5938.6	2642.61	44.4989	3917.1	5095.02	1879.7	3630.6	1626.69	44.805	680.779	1085.32	1018.55	928.218	216.873	23.3644
148.1(19.1768,? NF07_Ethanol Amine, N,O,O-TMS)	19.1768	148.1	LWS	GC-Quad	H2O	C2H7NO	61.0528	? NF07_Ethanol Amine NOO-TMS	? NF07_Ethanol Amine NOO-TMS	MS3	HZAXFHJVJLSVMW-UHFFFAOYSA-N	HZAXFHJVJLSVMW-UHFFFAOYSA-N	2138.97	591.627	604.551	1111.72	889.651	80.025	122.544	87.3478	159.802	123.231	36.2319	29.4015	1194.91	419.595	940.922	851.809	395.264	46.4029	325.631	456.439	113.172	298.414	173.245	58.0552	62.6724	111.06	73.5688	82.4338	25.3827	30.7917
158.2(19.2271,NF07_Norleucine, N,O-TMS)	19.2271	158.2	LWS	GC-Quad	H2O	C6H13NO2	131.095	NF07_Norleucine NO-TMS	NF07_Norleucine NO-TMS	MS1	LRQKBLKVPFOOQJ-YFKPBYRVSA-N	LRQKBLKVPFOOQJ-YFKPBYRVSA-N	13489.7	1801.73	1109.21	5466.88	6956.59	127.25	2556.83	1983.71	2330.45	2290.33	288.658	12.6034	4468.89	1349.4	1567.17	2461.82	1741.58	70.7437	4234.28	4097.51	1885.07	3405.62	1318.61	38.7187	2141.79	3008.36	2851.71	2667.29	461.784	17.3129
301.1(19.2512,NF07_Phosphoric Acid, O,O,O-TMS)	19.2512	301.1	LWS	GC-Quad	H2O	H3O4P	97.9769	NF07_Phosphoric Acid OOO-TMS	NF07_Phosphoric Acid OOO-TMS	MS1	NBIIXXVUZAFLBC-UHFFFAOYSA-N	NBIIXXVUZAFLBC-UHFFFAOYSA-N	18894.6	3047.1	1810.27	7917.32	9526.68	120.327	3206.32	2657.3	3651.36	3171.66	497.937	15.6996	15089.3	4637.29	13375.3	11033.9	5605.56	50.8029	9582.27	12940.7	3249.63	8590.87	4921.02	57.282	1475.18	2233.16	1714.9	1807.75	387.43	21.4317
299.2(19.2533,NF07_Phosphoric Acid, O,O,O-TMS)	19.2533	299.2	LWS	GC-Quad	H2O	H3O4P	97.9769	NF07_Phosphoric Acid OOO-TMS	NF07_Phosphoric Acid OOO-TMS	MS1	NBIIXXVUZAFLBC-UHFFFAOYSA-N	NBIIXXVUZAFLBC-UHFFFAOYSA-N	132386	22248.7	13331.1	55988.6	66312.2	118.439	11466.9	12436.8	18206.8	14036.8	3643.7	25.9581	71960.8	24683.5	68145.3	54929.9	26263.5	47.8128	33030.3	43596.4	10666.1	29097.6	16813.7	57.7838	5695.59	9135	6697.5	7176.03	1768.93	24.6506
114.1(19.2884,? NF07_Norleucine, N,O-TMS)	19.2884	114.1	LWS	GC-Quad	H2O	C6H13NO2	131.095	? NF07_Norleucine NO-TMS	? NF07_Norleucine NO-TMS	MS3	LRQKBLKVPFOOQJ-YFKPBYRVSA-N	LRQKBLKVPFOOQJ-YFKPBYRVSA-N	104.215	5.89475	10.4525	40.1875	55.4965	138.094	6.00459	4.95523	1.50475	4.15486	2.35427	56.6631	11.7035	4.62405	10.8821	9.06991	3.87207	42.6913	1.77716	5.33389	20.3463	9.15246	9.85593	107.686	0.889756	3.04171	15.9769	6.63613	8.16061	122.972
198.1(19.3532,Unknown)	19.3532	198.1	LWS	GC-Quad	H2O				LWS-GC-Quad-H2O-19.3532-198.10000	MS4		Unknown-19.3532-198.10000	3928.31	2308.14	2116.51	2784.32	995.348	35.7483	65.438	133.988	232.914	144.113	84.1958	58.4233	986.44	356.657	689.706	677.601	315.066	46.4973	378.016	560.574	96.7256	345.105	233.669	67.7095	61.5256	74.1252	46.7596	60.8035	13.6971	22.5268
40.1(19.668,Unknown)	19.668	40.1	LWS	GC-Quad	H2O				LWS-GC-Quad-H2O-19.668-40.10000	MS4		Unknown-19.668-40.10000	307.198	124.196	202.143	211.179	91.8351	43.4868	15.5391	20.0222	6.70695	14.0894	6.77495	48.0854	20.9075	26.8798	32.2001	26.6625	5.64941	21.1886	4.8353	23.6802	2.99998	10.5052	11.4468	108.963	1.53946	4.09663	2.02196	2.55268	1.35869	53.2259
172.1(19.8085,Unknown)	19.8085	172.1	LWS	GC-Quad	H2O				LWS-GC-Quad-H2O-19.8085-172.10000	MS4		Unknown-19.8085-172.10000	214.991	52.3831	28.4731	98.6158	101.491	102.915	39.0317	47.6701	57.9427	48.2148	9.46726	19.6356	17.1305	15.7669	16.3154	16.4043	0.686117	4.18254	23.3247	18.4215	7.37546	16.3739	8.16939	49.8928	4.68865	10.6615	8.77625	8.04214	3.05336	37.9669
158.2(19.8478,NF07_L-Isoleucine, N,O-TMS)	19.8478	158.2	LWS	GC-Quad	H2O	C6H13NO2	131.095	NF07_L-Isoleucine NO-TMS	NF07_L-Isoleucine NO-TMS	MS1	AGPKZVBTJJNPAG-WHFBIAKZSA-N	AGPKZVBTJJNPAG-WHFBIAKZSA-N	25199.9	3789.21	2287.55	10425.6	12817	122.938	4100.29	3652.27	4816.44	4189.67	587.206	14.0156	5190.23	1541.9	1721.52	2817.88	2056.47	72.9793	6128.41	6341.04	3296.32	5255.26	1699.82	32.345	2577.17	3919.44	3816.86	3437.83	747.112	21.7321
66.8(20.0076,Unknown)	20.0076	66.8	LWS	GC-Quad	H2O				LWS-GC-Quad-H2O-20.0076-66.80000	MS4		Unknown-20.0076-66.80000	184.142	16.7073	21.3416	74.0636	95.3587	128.753	4.82936	5.98116	19.4696	10.0934	8.14045	80.6514	4.59892	2.37627	1.73569	2.90362	1.5027	51.7525	14.585	3.24401	1.225	6.35134	7.20168	113.388	2.30481	7.95146	4.8467	5.03432	2.82799	56.1743
142.2(20.0862,NF07_L-Proline, N,O-TMS)	20.0862	142.2	LWS	GC-Quad	H2O	C5H9NO2	115.063	NF07_L-Proline NO-TMS	NF07_L-Proline NO-TMS	MS1	ONIBWKKTOPOVIA-UHFFFAOYSA-N	ONIBWKKTOPOVIA-UHFFFAOYSA-N	132106	19761.6	11792.7	54553.3	67280.3	123.33	12650.1	17388.3	25431.2	18489.9	6461.37	34.9454	15017.4	4049.59	4573.26	7880.09	6186.66	78.51	14751.9	14873.5	6422.65	12016	4844.39	40.3161	4023.08	6168.92	5289.41	5160.47	1078.72	20.9034
174.2(20.2673,NF07_Glycine, N,N,O-TMS)	20.2673	174.2	LWS	GC-Quad	H2O	C2H5NO2	75.032	NF07_Glycine NNO-TMS	NF07_Glycine NNO-TMS	MS1	DHMQDGOQFOQNFH-UHFFFAOYSA-N	DHMQDGOQFOQNFH-UHFFFAOYSA-N	21359.6	3497.12	2735.88	9197.54	10539.5	114.591	3092	3071.41	4897.29	3686.9	1048.28	28.4326	2947.6	809.548	1302.86	1686.67	1119.51	66.3738	2291.28	2214.4	1400.88	1968.86	493.378	25.0592	1266.67	1653.81	2117.94	1679.47	426.213	25.3778
191.1(20.3066,Unknown)	20.3066	191.1	LWS	GC-Quad	H2O				LWS-GC-Quad-H2O-20.3066-191.10000	MS4		Unknown-20.3066-191.10000	11470.6	6279.24	7043.24	8264.36	2802.84	33.9147	237.89	367.818	576.686	394.131	170.924	43.3673	2143.72	780.969	1822.36	1582.35	712.372	45.0199	609.611	777.686	178.899	522.065	308.844	59.1582	119.051	192.847	119.407	143.768	42.5036	29.564
75.1(20.4113,NF07_Succinic Acid 2 TMS)	20.4113	75.1	LWS	GC-Quad	H2O	C4H6O4	118.027	NF07_Succinic Acid 2 TMS	NF07_Succinic Acid 2 TMS	MS1	KDYFGRWQOYBRFD-UHFFFAOYSA-N	KDYFGRWQOYBRFD-UHFFFAOYSA-N	10126.9	1681.05	2370.6	4726.18	4689.84	99.2312	992.613	785.511	2774.7	1517.61	1093.59	72.06	781.37	220.963	512.161	504.831	280.275	55.5186	415.355	414.924	458.568	429.616	25.0745	5.83649	84.8501	100.896	209.808	131.852	67.9875	51.5637
292.2(20.7234,NF07_Propionic Acid, 2,3 Hydorxy, O,O,O-TMS)	20.7234	292.2	LWS	GC-Quad	H2O				LWS-GC-Quad-H2O-20.7234-292.20000	MS4		Unknown-20.7234-292.20000	1490.48	318.635	187.563	665.558	717.401	107.789	168.383	161.61	346.724	225.572	104.975	46.5372	85.2647	16.0191	71.7458	57.6765	36.7042	63.638	116.527	101.926	71.3988	96.6172	23.0276	23.8338	24.4264	33.465	46.0286	34.64	10.8489	31.3191
144.1(20.824,Unknown)	20.824	144.1	LWS	GC-Quad	H2O				LWS-GC-Quad-H2O-20.824-144.10000	MS4		Unknown-20.824-144.10000	89.6193	15.884	8.03123	37.8448	45.0096	118.932	29.0425	31.3515	38.712	33.0353	5.04988	15.2863	18.9159	3.5602	10.7798	11.0853	7.68241	69.3026	12.6952	16.9151	7.07364	12.228	4.93735	40.3774	3.32651	4.09848	4.67643	4.0338	0.677278	16.7901
131.1(20.888,Unknown)	20.888	131.1	LWS	GC-Quad	H2O				LWS-GC-Quad-H2O-20.888-131.10000	MS4		Unknown-20.888-131.10000	94.8857	155.283	222.903	157.691	64.0425	40.6128	15.0877	16.2117	27.8992	19.7329	7.09452	35.9528	11.3372	32.7034	21.6372	21.8926	10.6854	48.8081	12.8516	14.6315	12.9204	13.4678	1.00835	7.48713	11.4817	15.7995	6.13804	11.1397	4.83982	43.4464
216.1(20.9507,Unknown)	20.9507	216.1	LWS	GC-Quad	H2O				LWS-GC-Quad-H2O-20.9507-216.10000	MS4		Unknown-20.9507-216.10000	18.8636	3.50172	2.67266	8.34601	9.11796	109.249	5.37192	6.49532	5.47629	5.78118	0.620664	10.7359	6.50744	4.41513	1.70159	4.20805	2.40961	57.2618	15.6249	17.9636	6.76162	13.45	5.90919	43.9344	3.67747	8.18865	6.5699	6.14534	2.28536	37.1885
184.1(21.0658,Golm_NA)	21.0658	184.1	LWS	GC-Quad	H2O				LWS-GC-Quad-H2O-21.0658-184.10000	MS4		Unknown-21.0658-184.10000	1894.88	1461.84	1769.32	1708.68	222.794	13.039	30.795	57.1574	79.7994	55.9173	24.5257	43.8608	375.511	86.6119	338.443	266.855	157.192	58.9053	100.273	117.954	26.1697	81.4656	48.6968	59.7759	18.439	28.5054	17.5577	21.5007	6.0822	28.2884
241.1(21.1222,NF07_Uracil, O,O-TMS)	21.1222	241.1	LWS	GC-Quad	H2O	C4H4N2O2	112.027	NF07_Uracil OO-TMS	NF07_Uracil OO-TMS	MS1	ISAKRJDGNUQOIC-UHFFFAOYSA-N	ISAKRJDGNUQOIC-UHFFFAOYSA-N	848.274	100.2	89.4417	345.972	435.04	125.744	87.0731	75.5887	97.3637	86.6752	10.8929	12.5675	818.832	299.945	793.506	637.428	292.543	45.8943	409.152	573.153	126.61	369.639	225.879	61.108	58.3628	88.1207	55.9561	67.4799	17.9159	26.5501
43.1(21.1691,Unknown)	21.1691	43.1	LWS	GC-Quad	H2O				LWS-GC-Quad-H2O-21.1691-43.10000	MS4		Unknown-21.1691-43.10000	143.759	141.65	26.2239	103.877	67.2582	64.7477	7.19549	10.0882	34.0174	17.1004	14.7218	86.0904	37.5086	12.4553	50.2791	33.4143	19.2414	57.5844	35.8905	39.4588	34.5472	36.6322	2.53841	6.92944	2.88023	13.4808	23.5843	13.3151	10.353	77.754
245.1(21.3895,NF07_Fumaric Acid, O,O-TMS)	21.3895	245.1	LWS	GC-Quad	H2O	C4H4O4	116.011	NF07_Fumaric Acid OO-TMS	NF07_Fumaric Acid OO-TMS	MS1	VZCYOOQTPOCHFL-OWOJBTEDSA-N	VZCYOOQTPOCHFL-OWOJBTEDSA-N	2087.3	152.352	244.694	828.117	1091.46	131.801	271.446	199.303	406.801	292.517	105.342	36.0121	809.998	237.301	383.27	476.856	297.597	62.4081	387.723	305.979	181.52	291.741	103.836	35.5919	60.9008	65.1296	102.405	76.1451	22.8397	29.995
218.2(21.5818,NF08_L-Serine, N,O,O-TMS)	21.5818	218.2	LWS	GC-Quad	H2O	C3H7NO3	105.043	NF08_L-Serine NOO-TMS	NF08_L-Serine NOO-TMS	MS1	MTCFGRXMJLQNBG-REOHCLBHSA-N	MTCFGRXMJLQNBG-REOHCLBHSA-N	32491.7	4253.2	2265.39	13003.4	16906.6	130.016	5705.67	5318.16	6125.24	5716.36	403.644	7.06121	5159.08	1386.98	1681.19	2742.41	2098.05	76.5039	4798.02	4182.38	2087.05	3689.15	1421.19	38.5236	2680.29	3692.56	3359.99	3244.28	515.961	15.9037
243.1(21.6148,Unknown)	21.6148	243.1	LWS	GC-Quad	H2O				LWS-GC-Quad-H2O-21.6148-243.10000	MS4		Unknown-21.6148-243.10000	19.7489	11.6358	3.94284	11.7759	7.90398	67.1201	8.07496	7.86195	5.30528	7.08073	1.54127	21.7671	234.711	83.8081	239.286	185.935	88.4741	47.5833	98.0028	149.309	34.6127	93.9749	57.4542	61.1378	11.6492	18.3552	11.2552	13.7532	3.99029	29.0136
241.1(21.6741,Unknown)	21.6741	241.1	LWS	GC-Quad	H2O				LWS-GC-Quad-H2O-21.6741-241.10000	MS4		Unknown-21.6741-241.10000	28.8516	1.59169	1.33633	10.5932	15.8128	149.273	12.6488	9.54101	7.81268	10.0008	2.45065	24.5045	31.6938	25.6742	24.2593	27.2091	3.94773	14.5089	26.5644	28.5609	13.3223	22.8159	8.28205	36.2995	1.05621	4.28276	4.89758	3.41219	2.06336	60.4704
188.2(21.7395,NF08_L-Alanine, N,N,O-TMS)	21.7395	188.2	LWS	GC-Quad	H2O	C3H7NO2	89.0477	NF08_L-Alanine NNO-TMS	NF08_L-Alanine NNO-TMS	MS1	QNAYBMKLOCPYGJ-REOHCLBHSA-N	QNAYBMKLOCPYGJ-REOHCLBHSA-N	1321.61	196.503	189.799	569.305	651.526	114.442	100.738	93.8762	142.543	112.386	26.3413	23.4383	290.191	91.1723	190.306	190.556	99.5094	52.2205	218.345	233.907	104.935	185.729	70.4011	37.9053	113.188	206.457	179.295	166.313	47.9702	28.8433
141.1(21.7746,Unknown)	21.7746	141.1	LWS	GC-Quad	H2O				LWS-GC-Quad-H2O-21.7746-141.10000	MS4		Unknown-21.7746-141.10000	1283.73	190.355	213.033	562.371	624.815	111.104	83.9442	403.552	407.68	298.392	185.729	62.2432	149.954	59.612	71.8977	93.8213	48.9992	52.226	151.304	276.112	140.267	189.227	75.4464	39.8707	87.7885	228.338	189.715	168.614	72.612	43.0641
144.1(21.8676,Unknown)	21.8676	144.1	LWS	GC-Quad	H2O				LWS-GC-Quad-H2O-21.8676-144.10000	MS4		Unknown-21.8676-144.10000	47.7834	4.86289	5.22625	19.2908	24.6759	127.915	5.76311	7.11587	1.9803	4.95309	2.66188	53.7417	14.7572	4.87021	5.12337	8.25025	5.63658	68.3201	15.4201	13.2343	4.36126	11.0052	5.85671	53.2175	4.66868	6.8187	4.59129	5.35956	1.26425	23.5887
156.2(21.9282,Unknown)	21.9282	156.2	LWS	GC-Quad	H2O				LWS-GC-Quad-H2O-21.9282-156.20000	MS4		Unknown-21.9282-156.20000	220.893	35.4124	12.0667	89.4574	114.424	127.908	37.2459	39.7669	57.6975	44.9034	11.1514	24.8343	32.4602	16.3901	16.9353	21.9286	9.12477	41.6113	38.6554	50.008	9.08874	32.5841	21.1245	64.8307	9.80256	15.4596	14.0459	13.1027	2.94411	22.4695
141.1(22.0213,? Golm_Alanine, 3-cyano- (2TMS))	22.0213	141.1	LWS	GC-Quad	H2O	C4H6N2O2	114.043	? Golm_Alanine 3-cyano-	? Golm_Alanine 3-cyano-	MS3	BXRLWGXPSRYJDZ-VKHMYHEASA-N	BXRLWGXPSRYJDZ-VKHMYHEASA-N	20424.6	2362.39	1527.22	8104.74	10677.5	131.744	2778.26	2725.89	4386.79	3296.98	944.166	28.6373	2391.28	758.266	1008.55	1386.03	879.516	63.4557	2987.58	2833.58	1393.68	2404.95	879.159	36.5563	1237.11	2073.72	1803.3	1704.71	426.931	25.0442
213.2(22.128,Unknown)	22.128	213.2	LWS	GC-Quad	H2O				LWS-GC-Quad-H2O-22.128-213.20000	MS4		Unknown-22.128-213.20000	191.814	26.4001	7.68722	75.3006	101.337	134.576	70.9596	72.6714	103.74	82.4569	18.4512	22.3768	55.8581	8.38598	22.6941	28.9794	24.3522	84.0328	41.7945	65.7972	28.1953	45.2623	19.0393	42.0644	6.41753	9.59645	11.8763	9.29677	2.74171	29.491
218.2(22.2527,NF08_L-Threonine, N,O,O-TMS)	22.2527	218.2	LWS	GC-Quad	H2O	C4H9NO3	119.058	NF08_L-Threonine NOO-TMS	NF08_L-Threonine NOO-TMS	MS1	AYFVYJQAPQTCCC-GBXIJSLDSA-N	AYFVYJQAPQTCCC-GBXIJSLDSA-N	18081.3	2625.25	1647.29	7451.27	9218.83	123.722	3130.75	2742.11	3778.45	3217.1	523.538	16.2736	2886.14	780.255	1092.4	1586.27	1136.49	71.6459	2552.95	2312.94	1439.19	2101.69	586.159	27.8898	1389.72	1906.86	2097.07	1797.88	366.052	20.3602
240.1(22.3602,Unknown)	22.3602	240.1	LWS	GC-Quad	H2O				LWS-GC-Quad-H2O-22.3602-240.10000	MS4		Unknown-22.3602-240.10000	521.712	172.924	215.599	303.412	190.254	62.705	8.6511	15.6391	22.6736	15.6546	7.01124	44.7871	42.7478	31.2541	75.3071	49.7696	22.8505	45.9126	10.232	77.4336	9.57488	32.4135	38.99	120.289	5.47976	8.90732	6.81544	7.06751	1.72762	24.4446
204.1(22.6633,? NF07_Glycerol, 3 TMS)	22.6633	204.1	LWS	GC-Quad	H2O	C3H8O3	92.0473	? NF07_Glycerol 3 TMS	? NF07_Glycerol 3 TMS	MS3	PEDCQBHIVMGVHV-UHFFFAOYSA-N	PEDCQBHIVMGVHV-UHFFFAOYSA-N	200.917	22.5362	14.5938	79.349	105.356	132.775	48.4923	33.7479	28.1295	36.7899	10.5167	28.5858	50.1756	22.5655	23.1435	31.9616	15.7765	49.3608	51.4335	50.1478	49.7162	50.4325	0.893346	1.77137	54.8442	76.2975	67.5128	66.2182	10.7851	16.2872
255.1(22.7598,MU17_THYMINE (2TMS))	22.7598	255.1	LWS	GC-Quad	H2O	C5H6N2O2	126.043	MU17_THYMINE	MU17_THYMINE	MS1	RWQNBRDOKXIBIV-UHFFFAOYSA-N	RWQNBRDOKXIBIV-UHFFFAOYSA-N	290.287	21.0652	4.10161	105.151	160.556	152.691	14.0278	11.0864	15.8065	13.6402	2.38382	17.4764	471.802	150.715	397.125	339.88	168.024	49.4361	155.978	254.187	43.4364	151.2	105.457	69.7462	11.6781	17.9217	9.9931	13.1976	4.17701	31.6497
255.1(22.777,Unknown)	22.777	255.1	LWS	GC-Quad	H2O				LWS-GC-Quad-H2O-22.777-255.10000	MS4		Unknown-22.777-255.10000	311.557	62.6358	18.0868	130.76	158.151	120.948	14.3672	11.0864	15.8971	13.7836	2.45789	17.8321	456.413	147.887	397.832	334.044	163.856	49.0522	151.538	247.409	43.0635	147.337	102.238	69.3903	11.653	17.9217	10.1133	13.2293	4.13599	31.2638
174.1(22.9389,Unknown)	22.9389	174.1	LWS	GC-Quad	H2O				LWS-GC-Quad-H2O-22.9389-174.10000	MS4		Unknown-22.9389-174.10000	762.99	175.053	328.804	422.282	304.912	72.2056	32.3074	32.0588	49.7981	38.0548	10.1708	26.7268	149.209	52.6981	123.606	108.504	49.9964	46.0778	62.4632	75.7089	21.3154	53.1625	28.3644	53.3542	18.8639	28.0187	20.8412	22.5746	4.81724	21.3392
244.2(23.1758,Unknown)	23.1758	244.2	LWS	GC-Quad	H2O				LWS-GC-Quad-H2O-23.1758-244.20000	MS4		Unknown-23.1758-244.20000	1333.23	123.186	244.006	566.809	666.488	117.586	47.0923	138.557	181.484	122.378	68.6413	56.0896	153.31	15.899	61.7966	77.0017	69.9558	90.8496	125.128	161.432	39.9039	108.821	62.3834	57.3265	7.88182	27.2357	20.1064	18.408	9.78809	53.1731
239.2(23.2847,Unknown)	23.2847	239.2	LWS	GC-Quad	H2O				LWS-GC-Quad-H2O-23.2847-239.20000	MS4		Unknown-23.2847-239.20000	868	512.426	627.865	669.43	181.394	27.0968	52.3073	68.3229	103.436	74.6886	26.1519	35.0146	356.949	118.177	133.307	202.811	133.701	65.9242	125.976	151.122	40.7176	105.938	57.8653	54.6217	21.772	28.4263	21.4977	23.8987	3.92343	16.4169
248.2(23.4686,Golm_Alanine, beta- (3TMS))	23.4686	248.2	LWS	GC-Quad	H2O	C3H7NO2	89.0477	Golm_Alanine beta-	Golm_Alanine beta-	MS2	UCMIRNVEIXFBKS-UHFFFAOYSA-N	UCMIRNVEIXFBKS-UHFFFAOYSA-N	11243.4	1732.51	1134.59	4703.5	5671.61	120.583	1802.66	1680.08	2694.07	2058.94	553.449	26.8803	783.177	226.909	348.358	452.815	292.475	64.5905	799.411	826.56	492.26	706.077	185.667	26.2956	289.765	407.87	541.521	413.052	125.958	30.4945
216.1(23.7201,Unknown)	23.7201	216.1	LWS	GC-Quad	H2O				LWS-GC-Quad-H2O-23.7201-216.10000	MS4		Unknown-23.7201-216.10000	116.859	5.45566	9.32786	43.8809	63.2307	144.096	26.4807	21.66	26.1547	24.7652	2.69406	10.8784	3.98019	2.9214	1.53732	2.81297	1.22504	43.5496	10.1798	11.472	1.44016	7.69734	5.45726	70.898	2.40189	5.11833	3.64823	3.72281	1.35976	36.525
241.1(23.8151,Unknown)	23.8151	241.1	LWS	GC-Quad	H2O				LWS-GC-Quad-H2O-23.8151-241.10000	MS4		Unknown-23.8151-241.10000	199.759	28.2772	24.6494	84.2287	100.069	118.806	48.9131	43.2702	59.5911	50.5915	8.28887	16.3839	35.7263	10.1331	14.0281	19.9625	13.7901	69.08	43.6359	46.8767	21.9863	37.4997	13.5323	36.0865	20.0302	34.4544	28.1156	27.5334	7.22969	26.2579
218.2(23.9116,NF07_Homoserine, N,O,O-TMS)	23.9116	218.2	LWS	GC-Quad	H2O	C4H9NO3	119.058	NF07_Homoserine NOO-TMS	NF07_Homoserine NOO-TMS	MS1	UKAUYVFTDYCKQA-VKHMYHEASA-N	UKAUYVFTDYCKQA-VKHMYHEASA-N	30456.7	4269.39	2624.21	12450.1	15615.8	125.427	5053.09	5804.36	7520.03	6125.83	1264.5	20.6421	2969.65	987.056	1563.26	1839.99	1019.85	55.4271	2010.42	2642.38	1060.83	1904.54	796.076	41.7988	474.407	741.161	640.204	618.591	134.684	21.7727
350.2(24.039,? Golm_NA)	24.039	350.2	LWS	GC-Quad	H2O				LWS-GC-Quad-H2O-24.039-350.20000	MS4		Unknown-24.039-350.20000	801.671	506.092	742.961	683.575	156.482	22.8918	43.3971	67.0324	128.584	79.6711	43.9773	55.1985	295.738	143.6	288.043	242.46	85.7018	35.3467	104.542	136.404	55.7381	98.8944	40.6281	41.0823	24.5208	32.1538	28.4697	28.3814	3.81723	13.4497
230.1(24.1389,Unknown)	24.1389	230.1	LWS	GC-Quad	H2O				LWS-GC-Quad-H2O-24.1389-230.10000	MS4		Unknown-24.1389-230.10000	468.345	67.378	77.4808	204.401	228.638	111.857	11.8307	41.7881	55.215	36.2779	22.2109	61.2242	27.5104	5.43335	21.3117	18.0852	11.3867	62.9616	25.6641	46.5703	7.08357	26.4393	19.7548	74.7174	1.74727	8.43539	5.03767	5.07344	3.3442	65.9158
128.1(24.2354,NF11_Ornithine-1,5-lactam (2TMS) ?)	24.2354	128.1	LWS	GC-Quad	H2O	C5H10N2O	114.079	NF11_Ornithine-15-lactam	NF11_Ornithine-15-lactam	MS1	YCCMTCQQDULIFE-UHFFFAOYSA-N	YCCMTCQQDULIFE-UHFFFAOYSA-N	27.8982	9.83556	10.9553	16.2297	10.1207	62.3594	47.2821	7.0598	25.3028	26.5482	20.14	75.8621	4.56814	0.931775	2.30598	2.60196	1.83616	70.5682	27.9263	19.4171	33.2324	26.8586	6.96925	25.9479	14.8867	5.02358	17.1096	12.34	6.43292	52.1308
130.1(24.256,NF11_Ornithine-1,5-lactam (2TMS) ?)	24.256	130.1	LWS	GC-Quad	H2O	C5H10N2O	114.079	NF11_Ornithine-15-lactam	NF11_Ornithine-15-lactam	MS1	YCCMTCQQDULIFE-UHFFFAOYSA-N	YCCMTCQQDULIFE-UHFFFAOYSA-N	371.552	22.0093	12.8738	135.478	204.497	150.944	66.8524	69.0162	94.6611	76.8432	15.4686	20.13	11.8913	7.34253	5.99742	8.41042	3.08866	36.7242	17.6413	19.7705	12.3613	16.591	3.81463	22.9921	1.46254	7.92746	4.33163	4.57388	3.23926	70.8209
174.1(24.2974,Unknown)	24.2974	174.1	LWS	GC-Quad	H2O				LWS-GC-Quad-H2O-24.2974-174.10000	MS4		Unknown-24.2974-174.10000	202.597	96.7639	72.281	123.881	69.2607	55.9092	56.0112	58.042	43.4074	52.4869	7.92834	15.1054	35.1445	20.9842	29.5748	28.5678	7.13367	24.971	42.9349	51.8619	24.3491	39.7153	14.0361	35.3418	13.5936	21.4049	22.0422	19.0136	4.70465	24.7437
232.2(24.4957,? NF07_Iminodiacetic Acid, N,O,O-TMS)	24.4957	232.2	LWS	GC-Quad	H2O	C4H7NO4	133.038	? NF07_Iminodiacetic Acid NOO-TMS	? NF07_Iminodiacetic Acid NOO-TMS	MS3	NBZBKCUXIYYUSX-UHFFFAOYSA-N	NBZBKCUXIYYUSX-UHFFFAOYSA-N	112.092	6.42166	5.58349	41.3658	61.2523	148.075	27.68	31.1891	37.308	32.059	4.87256	15.1987	57.0925	12.4085	26.0322	31.8444	22.902	71.9185	45.4112	48.9854	21.4243	38.607	14.9876	38.8209	18.9328	30.2079	23.7563	24.299	5.6571	23.2812
72.1(24.6267,Unknown)	24.6267	72.1	LWS	GC-Quad	H2O				LWS-GC-Quad-H2O-24.6267-72.10000	MS4		Unknown-24.6267-72.10000	183.574	41.1645	21.593	82.1106	88.4134	107.676	5.52554	5.7478	9.17687	6.81674	2.04695	30.0283	21.5201	11.1177	23.5495	18.7291	6.66935	35.6095	8.49389	9.9469	1.97673	6.80584	4.24476	62.3694	2.19478	10.1942	2.92651	5.10517	4.4224	86.6259
155.1(24.6576,Golm_Glutamine [-H2O] (2TMS) BP)	24.6576	155.1	LWS	GC-Quad	H2O	C5H10N2O3	146.069	Golm_Glutamine [-H2O]	Golm_Glutamine [-H2O]	MS2	ZDXPYRJPNDTMRX-VKHMYHEASA-N	ZDXPYRJPNDTMRX-VKHMYHEASA-N	100.356	23.3595	15.176	46.2973	46.995	101.507	48.4072	60.6449	120.38	76.4774	38.51	50.3548	69.033	34.9248	75.4001	59.7859	21.7645	36.4041	90.4398	132.111	96.3985	106.316	22.5366	21.1976	26.7848	59.4999	94.7103	60.3317	33.9704	56.306
233.2(24.8498,NF07_Malic Acid, O,O,O-TMS)	24.8498	233.2	LWS	GC-Quad	H2O	C4H6O5	134.022	NF07_Malic Acid OOO-TMS	NF07_Malic Acid OOO-TMS	MS1	BJEPYKJPYRNKOW-UHFFFAOYSA-N	BJEPYKJPYRNKOW-UHFFFAOYSA-N	37706.4	5952	4224.32	15960.9	18851.9	118.113	4630.85	4494.2	7697.27	5607.44	1811.13	32.2988	4812.79	1298.94	2472.23	2861.32	1788.94	62.5217	4473.88	4352.01	2544.33	3790.07	1080.56	28.5103	561.708	706.366	997.884	755.319	222.171	29.4141
233.2(24.8526,? Golm_Malic acid (3TMS))	24.8526	233.2	LWS	GC-Quad	H2O	C4H6O5	134.022	? Golm_Malic acid	? Golm_Malic acid	MS3	BJEPYKJPYRNKOW-UHFFFAOYSA-N	BJEPYKJPYRNKOW-UHFFFAOYSA-N	37706.4	5966.55	4226.42	15966.5	18847.4	118.044	4632.31	4494.2	7698.65	5608.39	1811.54	32.3006	4812.79	1298.94	2472.23	2861.32	1788.94	62.5217	4473.88	4352.01	2544.76	3790.21	1080.32	28.5028	561.708	706.366	997.884	755.319	222.171	29.4141
214.2(24.9945,Unknown)	24.9945	214.2	LWS	GC-Quad	H2O				LWS-GC-Quad-H2O-24.9945-214.20000	MS4		Unknown-24.9945-214.20000	142.919	14.8741	18.669	58.8206	72.8559	123.861	45.5284	35.4897	44.8817	41.9666	5.61847	13.388	22.7853	3.55179	3.35669	9.89792	11.1612	112.763	32.028	27.6181	16.8339	25.4934	7.81674	30.6619	13.1009	15.8848	16.7371	15.2409	1.90172	12.4777
209.1(25.0276,Unknown)	25.0276	209.1	LWS	GC-Quad	H2O				LWS-GC-Quad-H2O-25.0276-209.10000	MS4		Unknown-25.0276-209.10000	422.922	18.2441	7.47552	149.547	236.811	158.352	180.73	192.141	352.839	241.903	96.2427	39.7856	93.8653	20.4726	8.8427	41.0602	46.0988	112.271	99.4066	139.22	82.9287	107.185	28.9406	27.0006	10.307	11.8207	22.3669	14.8315	6.56954	44.2944
115.1(25.1874,Golm_Asparagine [-H2O] (2TMS))	25.1874	115.1	LWS	GC-Quad	H2O	C4H8N2O3	132.053	Golm_Asparagine [-H2O]	Golm_Asparagine [-H2O]	MS2	DCXYFEDJOCDNAF-REOHCLBHSA-N	DCXYFEDJOCDNAF-REOHCLBHSA-N	345.198	11.4492	11.4051	122.684	192.703	157.072	138.089	170.765	189.135	165.997	25.8552	15.5757	54.5775	41.5048	59.9525	52.0116	9.48772	18.2415	197.593	213.919	151.311	187.608	32.4763	17.3107	76.7266	159.541	282.612	172.96	103.597	59.8964
205.1(25.2487,? NF07_Erythritol, O,O,O,O-TMS)	25.2487	205.1	LWS	GC-Quad	H2O	C4H10O4	122.058	? NF07_Erythritol OOOO-TMS	? NF07_Erythritol OOOO-TMS	MS3	UNXHWFMMPAWVPI-ZXZARUISSA-N	UNXHWFMMPAWVPI-ZXZARUISSA-N	9.76097	6.6412	6.24504	7.54907	1.92578	25.5101	6.68343	6.86861	8.81064	7.45422	1.17833	15.8076	4.17104	2.89619	2.92587	3.33103	0.727619	21.8437	8.89047	13.4116	5.77165	9.35792	3.84139	41.0496	3.44758	4.89036	4.5317	4.28988	0.751171	17.5103
174.2(25.3982,Unknown)	25.3982	174.2	LWS	GC-Quad	H2O				LWS-GC-Quad-H2O-25.3982-174.20000	MS4		Unknown-25.3982-174.20000	3224.09	562.877	768.325	1518.43	1480.71	97.516	49.9398	122.195	173.757	115.297	62.1961	53.9442	415.288	132.758	260.802	269.616	141.471	52.4714	169.747	165.506	75.4309	136.894	53.2712	38.9141	76.4118	79.13	133.707	96.4163	32.3234	33.5248
261.2(25.4423,Unknown)	25.4423	261.2	LWS	GC-Quad	H2O				LWS-GC-Quad-H2O-25.4423-261.20000	MS4		Unknown-25.4423-261.20000	123.374	18.1892	0.714475	47.4259	66.3509	139.904	14.1814	11.8449	18.2608	14.7624	3.24716	21.9962	7.83109	2.7581	6.91175	5.83365	2.70287	46.3325	7.72959	20.0934	6.66263	11.4952	7.46533	64.9431	3.86408	6.6338	5.97976	5.49255	1.44771	26.3578
243.2(25.5146,Golm_Asparagine [-H2O] (2TMS))	25.5146	243.2	LWS	GC-Quad	H2O	C4H8N2O3	132.053	Golm_Asparagine [-H2O]	Golm_Asparagine [-H2O]	MS2	DCXYFEDJOCDNAF-REOHCLBHSA-N	DCXYFEDJOCDNAF-REOHCLBHSA-N	19527.2	1139.59	526.224	7064.32	10797.5	152.845	5686.17	5014.26	6896.92	5865.78	954.095	16.2654	3780.23	1073.77	1284.99	2046.33	1505.31	73.5616	6172.22	5797.31	3521.32	5163.62	1434.57	27.7823	2814.77	4480.33	4257.61	3850.9	904.204	23.4803
229.2(25.5849,Unknown)	25.5849	229.2	LWS	GC-Quad	H2O				LWS-GC-Quad-H2O-25.5849-229.20000	MS4		Unknown-25.5849-229.20000	5.51608	3.01873	3.26806	3.93429	1.37553	34.9627	48.0376	31.8379	8.81689	29.5641	19.709	66.6651	3.80781	0.343412	2.69031	2.28051	1.76818	77.5344	6.51844	2.20494	21.6381	10.1205	10.2051	100.836	20.569	26.282	34.5739	27.1416	7.04191	25.9451
305.2(25.6193,Unknown)	25.6193	305.2	LWS	GC-Quad	H2O				LWS-GC-Quad-H2O-25.6193-305.20000	MS4		Unknown-25.6193-305.20000	95.8164	13.2165	3.33422	37.4557	50.7828	135.581	32.426	26.8788	20.9876	26.7642	5.72005	21.3721	36.7144	11.9138	18.9314	22.5198	12.7838	56.7669	42.8195	47.0529	32.2199	40.6974	7.6408	18.7747	26.1944	41.5629	39.1975	35.6516	8.27514	23.2112
156.1(25.6483,Golm_Pyroglutamic acid (2TMS))	25.6483	156.1	LWS	GC-Quad	H2O	C5H7NO3	129.043	Golm_Pyroglutamic acid	Golm_Pyroglutamic acid	MS2	ODHCTXKNWHHXJC-VKHMYHEASA-N	ODHCTXKNWHHXJC-VKHMYHEASA-N	853.109	165.712	224.98	414.6	380.914	91.875	268.163	316.895	339.173	308.077	36.3172	11.7883	1062.23	222.22	340.752	541.735	454.644	83.9237	661.118	726.507	487.172	624.932	123.703	19.7946	293.448	338.691	224.157	285.432	57.6859	20.21
232.2(25.6737,NF07_L-Aspartic Acid, N,O,O-TMS)	25.6737	232.2	LWS	GC-Quad	H2O	C4H7NO4	133.038	NF07_L-Aspartic Acid NOO-TMS	NF07_L-Aspartic Acid NOO-TMS	MS1	CKLJMWTZIZZHCS-REOHCLBHSA-N	CKLJMWTZIZZHCS-REOHCLBHSA-N	14177	1554.49	408.388	5379.96	7639.99	142.008	3105.58	2731.93	3347.87	3061.8	310.294	10.1344	5254.94	1321.49	2162.52	2912.98	2071.33	71.1067	2792.59	2845.75	1122.89	2253.74	979.707	43.4702	653.811	916.025	800.543	790.126	131.417	16.6324
176.1(25.8026,NF07_L-Methionine, N,O-TMS)	25.8026	176.1	LWS	GC-Quad	H2O	C5H11NO2S	149.051	NF07_L-Methionine NO-TMS	NF07_L-Methionine NO-TMS	MS1	FFEARJCKVFRZRR-BYPYZUCNSA-N	FFEARJCKVFRZRR-BYPYZUCNSA-N	752.344	66.39	50.7542	289.829	400.626	138.228	347.885	263.986	380.158	330.676	59.9674	18.1348	357.173	151.383	234.956	247.838	103.498	41.7604	445.642	576.25	289.525	437.139	143.551	32.8388	169.408	241.527	236.896	215.944	40.3674	18.6935
156.1(25.9342,NF07_Pyroglutamic Acid, N,O-TMS)	25.9342	156.1	LWS	GC-Quad	H2O	C5H7NO3	129.043	NF07_Pyroglutamic Acid NO-TMS	NF07_Pyroglutamic Acid NO-TMS	MS1	ODHCTXKNWHHXJC-VKHMYHEASA-N	ODHCTXKNWHHXJC-VKHMYHEASA-N	23252.7	2301.44	1250.05	8934.72	12410.8	138.906	3943.62	3087.24	4621.88	3884.25	769.036	19.7988	9944.28	2813.3	4282.14	5679.91	3765.37	66.2929	6580.5	6148.84	3115.18	5281.51	1888.47	35.7562	1636.55	2108.42	1860.04	1868.34	236.045	12.634
146.1(25.9858,Unknown)	25.9858	146.1	LWS	GC-Quad	H2O				LWS-GC-Quad-H2O-25.9858-146.10000	MS4		Unknown-25.9858-146.10000	192.564	26.6746	40.8309	86.6897	91.9622	106.082	69.0692	60.2041	82.4052	70.5595	11.1753	15.8382	73.8874	25.1327	42.9396	47.3199	24.6708	52.1361	47.5812	23.6333	18.4004	29.8716	15.5585	52.0846	13.7688	18.3847	15.6	15.9178	2.32431	14.6019
240.1(26.0037,? Golm_Cytosine (2TMS))	26.0037	240.1	LWS	GC-Quad	H2O	C4H5N3O	111.043	? Golm_Cytosine	? Golm_Cytosine	MS3	OPTASPLRGRRNAP-UHFFFAOYSA-N	OPTASPLRGRRNAP-UHFFFAOYSA-N	6.01548	1.67951	2.6859	3.4603	2.26935	65.5824	12.1586	9.93538	13.9324	12.0088	2.00272	16.6771	549.072	200.604	586.408	445.361	212.786	47.7784	304.55	524.505	97.4746	308.843	213.548	69.1443	28.1759	39.1924	22.7165	30.0283	8.3927	27.9493
314.2(26.0285,Unknown)	26.0285	314.2	LWS	GC-Quad	H2O				LWS-GC-Quad-H2O-26.0285-314.20000	MS4		Unknown-26.0285-314.20000	2901.89	496.487	196.216	1198.2	1483.06	123.774	738.295	859.466	895.779	831.18	82.4647	9.9214	542.198	199.682	260.92	334.267	182.659	54.6445	549.007	719.149	353.763	540.64	182.837	33.8186	132.996	240.158	251.448	208.201	65.3734	31.3993
174.2(26.0513,NF07_4-Aminobutyric Acid, N,O,O-TMS)	26.0513	174.2	LWS	GC-Quad	H2O	C4H9NO2	103.063	NF07_4-Aminobutyric Acid NOO-TMS	NF07_4-Aminobutyric Acid NOO-TMS	MS1	BTCSSZJGUNDROE-UHFFFAOYSA-N	BTCSSZJGUNDROE-UHFFFAOYSA-N	29014.5	4133.76	2440.7	11863	14877.7	125.413	4267.68	3898.18	5201.7	4455.85	671.826	15.0774	2868.69	965.652	1230.61	1688.32	1030.78	61.0537	2288.23	2252.26	1112.65	1884.38	668.58	35.4801	811.445	1182.17	1299.38	1097.67	254.708	23.2045
144.8(26.0699,Unknown)	26.0699	144.8	LWS	GC-Quad	H2O				LWS-GC-Quad-H2O-26.0699-144.80000	MS4		Unknown-26.0699-144.80000	102.694	10.7357	12.1064	41.8455	52.7012	125.942	6.19123	12.3739	5.766	8.11039	3.69846	45.6015	7.84032	2.46992	2.60353	4.30459	3.06276	71.151	4.69007	3.28628	1.25719	3.07785	1.72591	56.0751	1.03186	0.866643	1.07464	0.991045	0.109838	11.0831
205.1(26.1098,Unknown)	26.1098	205.1	LWS	GC-Quad	H2O				LWS-GC-Quad-H2O-26.1098-205.10000	MS4		Unknown-26.1098-205.10000	28.897	18.9905	9.57925	19.1556	9.65994	50.4288	13.0249	7.59697	16.0462	12.2227	4.28138	35.0281	9.40408	5.86802	10.3304	8.53418	2.35496	27.5944	7.01463	6.98114	1.72159	5.23912	3.04631	58.1455	2.37718	3.28937	2.53586	2.73414	0.487346	17.8245
241.1(26.1959,Unknown)	26.1959	241.1	LWS	GC-Quad	H2O				LWS-GC-Quad-H2O-26.1959-241.10000	MS4		Unknown-26.1959-241.10000	22.2459	0.77938	3.53268	8.85266	11.6803	131.941	16.3796	14.652	20.3887	17.1401	2.943	17.1703	13.1596	17.6569	56.2672	29.0279	23.6969	81.6349	19.5497	13.9987	8.79577	14.1147	5.37791	38.1014	6.99329	11.5371	10.4472	9.6592	2.37218	24.5588
245.1(26.2531,Unknown)	26.2531	245.1	LWS	GC-Quad	H2O				LWS-GC-Quad-H2O-26.2531-245.10000	MS4		Unknown-26.2531-245.10000	160.943	17.827	11.2331	63.3342	84.5955	133.57	28.2352	23.2677	31.0414	27.5148	3.93663	14.3073	477.909	204.752	412.418	365.026	142.612	39.069	269.566	302.335	82.071	217.991	118.845	54.5183	38.1321	58.1075	32.5154	42.9183	13.4507	31.3402
241.1(26.2869,Unknown)	26.2869	241.1	LWS	GC-Quad	H2O				LWS-GC-Quad-H2O-26.2869-241.10000	MS4		Unknown-26.2869-241.10000	22.2459	8.32071	3.53268	11.3664	9.72131	85.5264	14.1436	13.1205	18.2233	15.1625	2.69968	17.805	13.1596	5.72994	5.64718	8.17889	4.31358	52.7404	17.2596	19.8363	7.11871	14.7382	6.72326	45.6179	6.01382	9.57122	9.14717	8.24407	1.94305	23.5691
332.1(26.3172,Unknown)	26.3172	332.1	LWS	GC-Quad	H2O				LWS-GC-Quad-H2O-26.3172-332.10000	MS4		Unknown-26.3172-332.10000	500.329	101.824	238.013	280.055	202.552	72.3256	8.92336	13.4995	23.2092	15.2107	7.29504	47.9599	72.9763	28.6065	71.0918	57.5582	25.0906	43.5918	23.5574	29.148	7.17398	19.9598	11.4202	57.2161	4.29774	7.53613	4.7128	5.51556	1.76213	31.9484
218.2(26.3475,Unknown)	26.3475	218.2	LWS	GC-Quad	H2O				LWS-GC-Quad-H2O-26.3475-218.20000	MS4		Unknown-26.3475-218.20000	68.3722	8.84761	11.1405	29.4534	33.7241	114.5	1.44525	1.81227	1.9803	1.74594	0.273622	15.6719	41.1717	9.67677	10.0515	20.3	18.0764	89.0464	16.0149	24.1546	7.12488	15.7648	8.5176	54.0292	1.2451	3.65885	2.08116	2.32837	1.22572	52.6427
142.1(26.3633,Unknown)	26.3633	142.1	LWS	GC-Quad	H2O				LWS-GC-Quad-H2O-26.3633-142.10000	MS4		Unknown-26.3633-142.10000	12.6666	8.09019	3.0696	7.94211	4.8002	60.4398	1.47352	3.37297	7.46753	4.10467	3.06326	74.6288	1.95469	1.00142	1.0817	1.34594	0.528724	39.2829	2.4493	3.55984	1.40126	2.47013	1.07944	43.6997	1.62252	1.7299	1.10695	1.48646	0.33302	22.4036
411.2(26.3999,Unknown)	26.3999	411.2	LWS	GC-Quad	H2O				LWS-GC-Quad-H2O-26.3999-411.20000	MS4		Unknown-26.3999-411.20000	89.4831	48.113	36.0016	57.8659	28.043	48.462	2.75815	3.49516	6.32511	4.19281	1.88303	44.9111	22.8345	4.11854	15.023	13.992	9.40049	67.1846	6.34621	6.00195	2.03817	4.79545	2.39406	49.9237	1.17343	2.30059	1.62782	1.70061	0.567092	33.3463
292.2(26.4894,NF07_Threonic Acid,O,O,O,O-TMS)	26.4894	292.2	LWS	GC-Quad	H2O	C4H8O5	136.037	NF07_Threonic AcidOOOO-TMS	NF07_Threonic AcidOOOO-TMS	MS1	JPIJQSOTBSSVTP-STHAYSLISA-N	JPIJQSOTBSSVTP-STHAYSLISA-N	463.85	29.4298	38.0392	177.106	248.365	140.235	110.671	78.2539	116.007	101.644	20.4314	20.1009	560.702	115.928	133.353	269.994	251.911	93.3022	229.764	171.447	48.951	150.054	92.2853	61.5015	49.864	65.3957	54.1323	56.464	8.02409	14.211
220.1(26.5982,Golm_Cysteine (3TMS))	26.5982	220.1	LWS	GC-Quad	H2O	C3H7NO2S	121.02	Golm_Cysteine	Golm_Cysteine	MS2	XUJNEKJLAYXESH-REOHCLBHSA-N	XUJNEKJLAYXESH-REOHCLBHSA-N	94.0004	6.22407	4.51178	34.9121	51.1792	146.594	85.9527	64.6125	65.5554	72.0402	12.0578	16.7376	44.5547	14.7667	11.8894	23.737	18.086	76.1935	50.9792	50.4601	40.1754	47.2049	6.09326	12.9081	27.4223	32.2888	48.8986	36.2032	11.2606	31.1037
172.1(26.6513,Unknown)	26.6513	172.1	LWS	GC-Quad	H2O				LWS-GC-Quad-H2O-26.6513-172.10000	MS4		Unknown-26.6513-172.10000	279.164	61.2308	12.0005	117.465	142.182	121.042	31.4542	13.7243	41.8386	29.0057	14.2162	49.0118	92.2893	20.7716	83.3005	65.4538	38.956	59.5168	32.8016	37.7529	12.6017	27.7187	13.3238	48.0677	17.124	27.4086	16.2136	20.2487	6.21733	30.7048
218.1(26.714,Golm_NA)	26.714	218.1	LWS	GC-Quad	H2O				LWS-GC-Quad-H2O-26.714-218.10000	MS4		Unknown-26.714-218.10000	534.833	69.0026	40.8838	214.906	277.421	129.089	128.7	95.5376	72.8082	99.0152	28.1076	28.3872	73.5581	13.2058	20.4687	35.7442	32.9485	92.1787	119.192	47.661	28.0764	64.9765	47.9622	73.8147	49.9024	67.5677	32.2677	49.9126	17.65	35.3618
244.1(26.8339,Unknown)	26.8339	244.1	LWS	GC-Quad	H2O				LWS-GC-Quad-H2O-26.8339-244.10000	MS4		Unknown-26.8339-244.10000	87.4401	8.47439	1.69357	32.536	47.6691	146.512	51.3777	38.3409	44.9824	44.9003	6.51883	14.5184	28.3354	5.58825	15.522	16.4819	11.4039	69.1906	12.9289	30.7483	12.6406	18.7726	10.3722	55.2521	14.1143	24.4463	13.4509	17.3372	6.16559	35.5628
247.2(26.9496,Unknown)	26.9496	247.2	LWS	GC-Quad	H2O				LWS-GC-Quad-H2O-26.9496-247.20000	MS4		Unknown-26.9496-247.20000	101.809	34.0403	16.3932	50.7476	45.0924	88.8562	14.7668	12.3174	22.0489	16.3777	5.06177	30.9065	31.5337	11.1441	11.6694	18.1157	11.6233	64.1612	4.41824	11.4427	4.88362	6.91485	3.92812	56.8071	1.09108	2.22029	3.77612	2.3625	1.34816	57.0649
276.2(26.9833,Unknown)	26.9833	276.2	LWS	GC-Quad	H2O				LWS-GC-Quad-H2O-26.9833-276.20000	MS4		Unknown-26.9833-276.20000	48.6459	12.5579	5.92749	22.3771	22.9898	102.738	5.40998	8.0105	10.7207	8.04705	2.65553	33.0001	16.875	1.68944	4.05097	7.53847	8.17144	108.396	10.5596	4.57426	4.81869	6.65086	3.38731	50.9303	7.03885	13.2218	11.4371	10.5659	3.18219	30.1176
261.2(27.2389,Golm_NA)	27.2389	261.2	LWS	GC-Quad	H2O				LWS-GC-Quad-H2O-27.2389-261.20000	MS4		Unknown-27.2389-261.20000	172.701	14.0398	8.04446	64.9284	93.382	143.823	134.279	70.2396	86.5314	97.0166	33.2823	34.3058	57.9421	10.0298	9.18674	25.7195	27.9087	108.512	59.5876	18.4884	32.9332	37.0031	20.8496	56.3457	31.8341	32.2387	25.2388	29.7705	3.92977	13.2002
133.1(27.2865,Unknown)	27.2865	133.1	LWS	GC-Quad	H2O				LWS-GC-Quad-H2O-27.2865-133.10000	MS4		Unknown-27.2865-133.10000	173.314	15.0827	37.1791	75.1919	85.6914	113.964	36.2567	25.6071	11.9217	24.5951	12.199	49.5994	16.1978	10.1379	6.41894	10.9182	4.93591	45.2081	23.0175	17.5984	21.7438	20.7866	2.83349	13.6314	18.1953	27.1213	27.9616	24.4261	5.41233	22.158
142.1(27.3147,Golm_Proline [+CO2] (2TMS))	27.3147	142.1	LWS	GC-Quad	H2O	C5H9NO2	115.063	Golm_Proline [+CO2]	Golm_Proline [+CO2]	MS2	ONIBWKKTOPOVIA-UHFFFAOYSA-N	ONIBWKKTOPOVIA-UHFFFAOYSA-N	774.68	93.6354	25.4035	297.906	414.305	139.072	182.763	165.762	237.808	195.444	37.6595	19.2687	104.901	31.5303	56.4098	64.2803	37.3132	58.0476	136.626	154.28	80.0103	123.639	38.8009	31.3824	46.4054	88.2016	74.5124	69.7065	21.3085	30.569
269.2(27.376,Unknown)	27.376	269.2	LWS	GC-Quad	H2O				LWS-GC-Quad-H2O-27.376-269.20000	MS4		Unknown-27.376-269.20000	1460.31	691.278	693.279	948.288	443.424	46.7605	25.9004	39.5235	67.7044	44.3761	21.3203	48.0445	220.84	89.9463	200.633	170.473	70.4665	41.3358	75.6779	92.408	22.0644	63.3834	36.7481	57.9774	13.7669	23.5701	15.1459	17.4943	5.3068	30.3345
159.1(27.4208,Unknown)	27.4208	159.1	LWS	GC-Quad	H2O				LWS-GC-Quad-H2O-27.4208-159.10000	MS4		Unknown-27.4208-159.10000	40.2243	1.69049	1.83911	14.5846	22.2047	152.247	32.7976	98.0504	147.012	92.62	57.3004	61.8662	6.018	1.34603	1.1003	2.82144	2.77102	98.2129	13.9352	22.3218	46.7057	27.6543	17.0236	61.5587	0.613262	29.7538	55.4979	28.6217	27.4598	95.9408
269.1(27.4904,Unknown)	27.4904	269.1	LWS	GC-Quad	H2O				LWS-GC-Quad-H2O-27.4904-269.10000	MS4		Unknown-27.4904-269.10000	1233.08	610.474	350.595	731.384	453.498	62.0054	13.9519	13.6328	17.626	15.0702	2.21908	14.725	187.432	26.0981	171.938	128.489	89.0113	69.2752	14.3467	14.8112	6.83111	11.9963	4.47923	37.3384	3.99689	6.92976	6.05813	5.66159	1.50611	26.6022
258.1(27.5868,Unknown)	27.5868	258.1	LWS	GC-Quad	H2O				LWS-GC-Quad-H2O-27.5868-258.10000	MS4		Unknown-27.5868-258.10000	65.7844	2.54671	8.86478	25.732	34.83	135.357	17.8909	20.5162	29.2009	22.536	5.91934	26.2661	42.3076	25.1543	24.6808	30.7142	10.0429	32.6979	29.3199	31.7791	26.1088	29.0693	2.84344	9.78158	8.29744	19.6282	19.1018	15.6758	6.39528	40.7971
247.2(27.6405,? Golm_Glutaric acid, 3-hydroxy-3-methyl- (3TMS))	27.6405	247.2	LWS	GC-Quad	H2O	C6H10O5	162.053	? Golm_Glutaric acid 3-hydroxy-3-methyl-	? Golm_Glutaric acid 3-hydroxy-3-methyl-	MS3	NPOAOTPXWNWTSH-UHFFFAOYSA-N	NPOAOTPXWNWTSH-UHFFFAOYSA-N	569.087	121.979	76.5679	255.878	272.196	106.377	68.4978	63.1721	121.446	84.3719	32.2173	38.1848	62.1593	24.5912	17.4034	34.7179	24.0351	69.2297	24.5814	24.6254	23.7364	24.3144	0.501065	2.06077	9.7931	12.9713	19.5596	14.108	4.98146	35.3095
239.1(27.6874,Unknown)	27.6874	239.1	LWS	GC-Quad	H2O				LWS-GC-Quad-H2O-27.6874-239.10000	MS4		Unknown-27.6874-239.10000	89.4604	5.31296	4.30008	33.0245	48.8776	148.004	0.374955	3.165	8.05163	3.86386	3.88576	100.567	15.5021	3.10392	5.84244	8.14949	6.51311	79.9205	6.49982	8.68827	3.65996	6.28268	2.52118	40.129	2.05653	4.14801	2.82435	3.00963	1.05798	35.1531
218.1(27.7349,Unknown)	27.7349	218.1	LWS	GC-Quad	H2O				LWS-GC-Quad-H2O-27.7349-218.10000	MS4		Unknown-27.7349-218.10000	43.425	2.18446	3.01667	16.2087	23.5737	145.438	26.8901	14.6726	13.7552	18.4393	7.333	39.7684	6.57516	10.1919	11.5609	9.44265	2.57593	27.2798	15.3177	9.87293	17.1803	14.1236	3.79718	26.8853	25.7214	28.1947	32.2776	28.7312	3.31084	11.5235
204.2(27.8513,Unknown)	27.8513	204.2	LWS	GC-Quad	H2O				LWS-GC-Quad-H2O-27.8513-204.20000	MS4		Unknown-27.8513-204.20000	32.8014	3.41391	6.6552	14.2902	16.1129	112.755	14.2799	7.83224	7.28558	9.79924	3.88997	39.6967	5.08836	3.91682	1.652	3.55239	1.74692	49.176	8.37194	9.59467	9.62612	9.19757	0.715197	7.77593	13.1662	14.5351	16.5816	14.761	1.71885	11.6446
241.1(27.943,? NF07_Phosphoric Acid, Monomethyl ester, O,O-TMS)	27.943	241.1	LWS	GC-Quad	H2O	CH5O4P	111.993	? NF07_Phosphoric Acid Monomethyl ester OO-TMS	? NF07_Phosphoric Acid Monomethyl ester OO-TMS	MS3	CAAULPUQFIIOTL-UHFFFAOYSA-L	CAAULPUQFIIOTL-UHFFFAOYSA-L	1623.73	180.794	120.336	641.619	851.067	132.644	265.566	249.693	351.942	289.067	55.0267	19.0359	249.083	79.2573	124.601	150.98	87.9327	58.2411	304.353	291.811	169.819	255.327	74.3179	29.1069	163.205	312.96	261.535	245.9	76.0921	30.9443
246.2(28.0387,Unknown)	28.0387	246.2	LWS	GC-Quad	H2O				LWS-GC-Quad-H2O-28.0387-246.20000	MS4		Unknown-28.0387-246.20000	1038.34	43.1623	34.2683	371.924	577.151	155.18	166.469	201.959	278.589	215.672	57.3041	26.57	654.429	156.861	237.591	349.627	267.034	76.377	344.12	292.255	125.852	254.076	114.033	44.8814	36.7866	49.4522	45.9628	44.0672	6.5421	14.8457
229.2(28.1448,Unknown)	28.1448	229.2	LWS	GC-Quad	H2O				LWS-GC-Quad-H2O-28.1448-229.20000	MS4		Unknown-28.1448-229.20000	170.885	17.3001	10.479	66.2214	90.7056	136.973	41.0438	48.1354	94.0403	61.0731	28.7697	47.107	71.431	9.3982	7.55023	29.4598	36.3599	123.422	64.273	52.9268	59.6758	58.9585	5.70697	9.67964	44.8013	31.4896	95.3202	57.2037	33.6742	58.8672
188.1(28.2054,Unknown)	28.2054	188.1	LWS	GC-Quad	H2O				LWS-GC-Quad-H2O-28.2054-188.10000	MS4		Unknown-28.2054-188.10000	32.2566	7.20104	1.8788	13.7788	16.222	117.731	277.462	133.524	231.106	214.031	73.4728	34.3282	3.25372	1.26198	4.4012	2.9723	1.58842	53.4408	120.726	120.363	76.4611	105.85	25.4522	24.0456	31.6389	17.2787	44.513	31.1435	13.6239	43.7455
328.1(28.2798,Unknown)	28.2798	328.1	LWS	GC-Quad	H2O				LWS-GC-Quad-H2O-28.2798-328.10000	MS4		Unknown-28.2798-328.10000	225.32	76.4122	200.582	167.438	79.795	47.6565	22.2217	41.4484	79.7869	47.819	29.3066	61.2866	39.3986	9.48826	46.9224	31.9364	19.8013	62.0023	40.2966	48.4782	24.7312	37.8353	12.0633	31.8837	13.9465	24.8742	27.2591	22.0266	7.09846	32.2268
72.2(28.3212,Unknown)	28.3212	72.2	LWS	GC-Quad	H2O				LWS-GC-Quad-H2O-28.3212-72.20000	MS4		Unknown-28.3212-72.20000	707.716	73.9094	21.4342	267.686	381.979	142.696	180.117	139.75	179.389	166.419	23.0986	13.8798	182.932	51.1636	41.8579	91.9844	78.9	85.7754	216.774	81.0897	38.6373	112.167	93.0457	82.9529	84.3833	132.367	84.5605	100.437	27.6525	27.5322
174.1(28.3866,Unknown)	28.3866	174.1	LWS	GC-Quad	H2O				LWS-GC-Quad-H2O-28.3866-174.10000	MS4		Unknown-28.3866-174.10000	4868.41	833.454	418.748	2040.2	2458.06	120.481	641.437	727.673	849.241	739.45	104.401	14.1188	663.777	220.965	286.28	390.341	239.044	61.2399	403.446	433.228	243.211	359.962	102.2	28.3918	147.79	222.296	235.302	201.796	47.2206	23.4001
229.2(28.4217,? NF07_L-Phenylalanine, N,O-TMS)	28.4217	229.2	LWS	GC-Quad	H2O	C9H11NO2	165.079	? NF07_L-Phenylalanine NO-TMS	? NF07_L-Phenylalanine NO-TMS	MS3	COLNVLDHVKWLRT-QMMMGPOBSA-N	COLNVLDHVKWLRT-QMMMGPOBSA-N	17099.4	1860.33	945.369	6635.03	9073.94	136.758	3445.36	2767.92	3580.31	3264.53	435.339	13.3354	3325.2	770.743	783.389	1626.44	1471.18	90.4537	3973.36	3001.33	1522.22	2832.3	1234.28	43.5787	1821.8	2347.24	1595.56	1921.53	385.638	20.0693
218.2(28.4259,? NF07_L-Phenylalanine, N,O-TMS)	28.4259	218.2	LWS	GC-Quad	H2O	C9H11NO2	165.079	? NF07_L-Phenylalanine NO-TMS	? NF07_L-Phenylalanine NO-TMS	MS3	COLNVLDHVKWLRT-QMMMGPOBSA-N	COLNVLDHVKWLRT-QMMMGPOBSA-N	9220.3	680.136	222.334	3374.26	5068	150.196	2787.97	1868.17	2190.54	2282.23	466.707	20.4496	3511.18	973.683	969.734	1818.2	1466.17	80.6383	5640.75	5707.76	3096.49	4815	1488.65	30.9169	1755.29	2574.93	2327.69	2219.3	420.434	18.9444
103.1(28.5823,Unknown)	28.5823	103.1	LWS	GC-Quad	H2O				LWS-GC-Quad-H2O-28.5823-103.10000	MS4		Unknown-28.5823-103.10000	16.7752	14.1606	8.24292	13.0596	4.37142	33.4729	24.9395	4.67107	57.7763	29.129	26.7994	92.0024	10.2167	6.22464	7.48205	7.97448	2.0411	25.5954	11.1629	7.35685	21.933	13.4842	7.56024	56.0672	30.1902	35.002	43.1218	36.1047	6.53596	18.1028
403.3(28.6105,Unknown)	28.6105	403.3	LWS	GC-Quad	H2O				LWS-GC-Quad-H2O-28.6105-403.30000	MS4		Unknown-28.6105-403.30000	68.3041	3.06264	0	23.7889	38.5817	162.183	94.619	75.8082	81.964	84.1304	9.59069	11.3998	34.1594	3.92402	8.42428	15.5026	16.3132	105.229	80.3419	109.49	62.1609	83.9975	23.8753	28.4238	19.2009	24.8496	36.6022	26.8842	8.8773	33.0205
204.1(28.6856,Unknown)	28.6856	204.1	LWS	GC-Quad	H2O				LWS-GC-Quad-H2O-28.6856-204.10000	MS4		Unknown-28.6856-204.10000	260.504	31.5155	28.7642	106.928	133.008	124.39	130.638	144.517	136.652	137.269	6.95999	5.07032	133.033	54.3563	63.4269	83.6055	43.0452	51.4861	130.855	121.224	140.971	131.016	9.87472	7.537	94.3306	124.081	152.741	123.717	29.2069	23.6078
103.1(28.8874,NF07_D-(-)-Ribose, O,O,O,O-TMS o-methyloxime)	28.8874	103.1	LWS	GC-Quad	H2O	C5H10O5	150.053	NF07_D-(-)-Ribose, O,O,O,O-TMS o-methyloxime	NF07_D-(-)-Ribose, O,O,O,O-TMS o-methyloxime	MS1	SRBFZHDQGSBBOR-SOOFDHNKSA-N	SRBFZHDQGSBBOR-SOOFDHNKSA-N	576.306	164.91	109.103	283.44	255.16	90.0226	224.573	136.669	132.299	164.513	52.0587	31.644	286.986	301.831	339.584	309.467	27.1175	8.76265	230.612	268.867	264.716	254.732	20.9908	8.24035	239.958	300.884	278.763	273.202	30.8411	11.2888
116.1(28.9963,NF07_L-Asparagine, N,N,O-TMS)	28.9963	116.1	LWS	GC-Quad	H2O	C4H8N2O3	132.053	NF07_L-Asparagine NNO-TMS	NF07_L-Asparagine NNO-TMS	MS1	DCXYFEDJOCDNAF-REOHCLBHSA-N	DCXYFEDJOCDNAF-REOHCLBHSA-N	3004.15	122.363	8.97063	1045.16	1697.48	162.413	1333.73	1484.03	3564.85	2127.54	1247.01	58.613	1983.07	293.873	225.509	834.152	995.582	119.353	1464.19	2595.34	1498.58	1852.7	643.375	34.7263	1054.94	587.073	1795.56	1145.86	609.353	53.1788
178.1(29.0259,Unknown)	29.0259	178.1	LWS	GC-Quad	H2O				LWS-GC-Quad-H2O-29.0259-178.10000	MS4		Unknown-29.0259-178.10000	59.5192	5.06048	3.54591	22.7085	31.888	140.423	46.8444	38.8924	63.3385	49.6918	12.4693	25.0933	24.9554	1.35804	2.04253	9.452	13.4307	142.094	34.6803	40.2772	21.7132	32.2236	9.52269	29.552	11.2425	14.2542	15.6902	13.729	2.26989	16.5336
234.2(29.1347,Unknown)	29.1347	234.2	LWS	GC-Quad	H2O				LWS-GC-Quad-H2O-29.1347-234.20000	MS4		Unknown-29.1347-234.20000	467.936	3.01873	4.23392	158.396	268.07	169.24	39.2272	80.6057	109.046	76.2931	35.1088	46.0183	78.2863	25.8027	1.91545	35.3348	39.0675	110.564	34.7855	50.743	31.7737	39.1007	10.1944	26.072	20.8707	23.8464	25.264	23.327	2.24221	9.61208
391.2(29.1596,Unknown)	29.1596	391.2	LWS	GC-Quad	H2O				LWS-GC-Quad-H2O-29.1596-391.20000	MS4		Unknown-29.1596-391.20000	36.8193	22.4923	18.1926	25.8347	9.7528	37.7507	1.64476	0.907093	4.2917	2.28119	1.77979	78.0206	10.5461	2.55278	7.40146	6.83345	4.02683	58.9282	3.32531	1.21401	1.08522	1.87485	1.25779	67.0876	0.79286	1.13953	0.924682	0.952356	0.174982	18.3736
307.2(29.2546,? NF07_D-(-)-Ribose, O,O,O,O-TMS o-methyloxime)	29.2546	307.2	LWS	GC-Quad	H2O	C5H10O5	150.053	NF07_D-(-)-Ribose, O,O,O,O-TMS o-methyloxime	NF07_D-(-)-Ribose, O,O,O,O-TMS o-methyloxime	MS1	SRBFZHDQGSBBOR-SOOFDHNKSA-N	SRBFZHDQGSBBOR-SOOFDHNKSA-N	309.582	50.1328	19.1717	126.295	159.484	126.278	144.941	85.9529	90.1515	107.015	32.9117	30.7543	253.849	189.411	181.227	208.162	39.7765	19.1084	260.771	244.164	175.267	226.734	45.3386	19.9964	151.487	223.405	124.455	166.449	51.1439	30.7265
231.2(29.318,NF07_L-Asparagine, N,N,O-TMS)	29.318	231.2	LWS	GC-Quad	H2O	C4H8N2O3	132.053	NF07_L-Asparagine NNO-TMS	NF07_L-Asparagine NNO-TMS	MS1	DCXYFEDJOCDNAF-REOHCLBHSA-N	DCXYFEDJOCDNAF-REOHCLBHSA-N	52040.6	1553.27	113.522	17902.5	29573.3	165.191	17265.2	14801.7	21899.8	17988.9	3603.96	20.0343	9618.47	2589.77	2512.31	4906.85	4080.56	83.1605	18213.3	18076.2	9592.13	15293.9	4938.36	32.2897	6179.04	9530.12	5861.86	7190.34	2032.51	28.2672
330.2(29.4041,Unknown)	29.4041	330.2	LWS	GC-Quad	H2O				LWS-GC-Quad-H2O-29.4041-330.20000	MS4		Unknown-29.4041-330.20000	4.47189	0.70254	0.873247	2.01589	2.12867	105.594	12.9496	7.66165	9.16828	9.92653	2.72432	27.4448	1.14203	0.600371	0.756263	0.832889	0.278843	33.479	6.12744	3.78527	5.85643	5.25638	1.28121	24.3743	3.80555	5.07987	7.22931	5.37158	1.73042	32.2143
232.2(29.526,Unknown)	29.526	232.2	LWS	GC-Quad	H2O				LWS-GC-Quad-H2O-29.526-232.20000	MS4		Unknown-29.526-232.20000	11.1457	1.88808	0.714475	4.58274	5.71387	124.682	7.71959	7.93958	7.31916	7.65944	0.314552	4.10672	4.81747	0.395044	0.787258	1.99993	2.44794	122.401	3.88202	2.79199	1.77686	2.81696	1.0528	37.3737	1.40349	0.815573	2.79939	1.67282	1.01896	60.9129
103.1(29.8085,Unknown)	29.8085	103.1	LWS	GC-Quad	H2O				LWS-GC-Quad-H2O-29.8085-103.10000	MS4		Unknown-29.8085-103.10000	86.3051	6.48752	14.5938	35.7955	43.93	122.725	7.4546	7.72155	9.63759	8.27125	1.19079	14.3967	174.439	53.5026	36.6385	88.1933	75.1652	85.2278	69.7115	88.0756	23.877	60.5547	33.0644	54.6025	8.53643	17.2504	15.281	13.6893	4.56984	33.3827
299.1(29.823,? Golm_NA)	29.823	299.1	LWS	GC-Quad	H2O				LWS-GC-Quad-H2O-29.823-299.10000	MS4		Unknown-29.823-299.10000	162.441	10.7247	1.37603	58.1805	90.4129	155.401	15.5757	10.5013	18.6388	14.9053	4.10996	27.5739	831.293	274.635	285.682	463.87	318.246	68.6067	145.027	178.828	92.0716	138.642	43.7292	31.541	23.6276	32.7168	62.4005	39.5816	20.2775	51.2297
200.1(29.9277,? Golm_NA)	29.9277	200.1	LWS	GC-Quad	H2O				LWS-GC-Quad-H2O-29.9277-200.10000	MS4		Unknown-29.9277-200.10000	100.47	8.05726	7.89892	38.8087	53.4002	137.599	24.0788	21.2848	31.2749	25.5462	5.15416	20.1759	27.9906	6.10097	14.2605	16.1174	11.0623	68.6361	29.3153	31.6053	15.0578	25.3262	8.96603	35.4023	13.3905	24.1974	21.5467	19.7115	5.63233	28.5738
204.2(30.0158,Unknown)	30.0158	204.2	LWS	GC-Quad	H2O				LWS-GC-Quad-H2O-30.0158-204.20000	MS4		Unknown-30.0158-204.20000	214.083	40.9998	18.616	91.233	106.978	117.258	10.4187	11.6465	19.397	13.8207	4.86804	35.2227	45.3951	16.3625	4.56857	22.1087	21.0111	95.0352	19.842	20.3693	8.21976	16.1437	6.86739	42.5392	2.45708	4.9279	5.14815	4.17771	1.49417	35.7654
174.1(30.0654,? Golm_Butanoic acid, 2,4-diamino- (4TMS))	30.0654	174.1	LWS	GC-Quad	H2O	C4H10N2O2	118.074	? Golm_Butanoic acid24-diamino-	? Golm_Butanoic acid24-diamino-	MS3	OGNSCSPNOLGXSM-UHFFFAOYSA-N	OGNSCSPNOLGXSM-UHFFFAOYSA-N	86.3505	8.74882	16.724	37.2745	42.6878	114.523	40.1957	39.6093	46.7558	42.1869	3.96762	9.40487	112.538	47.9792	63.8361	74.7844	33.6431	44.9868	103.6	156.644	45.7096	101.984	55.4847	54.4051	18.7364	31.2001	25.7717	25.2361	6.24908	24.7625
401(30.1881,Unknown)	30.1881	401	LWS	GC-Quad	H2O				LWS-GC-Quad-H2O-30.1881-4010000	MS4		Unknown-30.1881-4010000	874.901	777.152	1734.15	1128.73	526.578	46.6521	5.93939	30.742	91.2127	42.6314	43.8623	102.887	36.9422	43.9855	270.299	117.076	132.742	113.382	11.5688	22.0177	16.3923	16.6596	5.2296	31.3909	4.90662	15.9549	11.7554	10.8723	5.57683	51.2939
205.1(30.319,NF07_Ribitol TMS)	30.319	205.1	LWS	GC-Quad	H2O	C5H12O5	152.068	NF07_Ribitol TMS	NF07_Ribitol TMS	MS1	HEBKCHPVOIAQTA-NGQZWQHPSA-N	HEBKCHPVOIAQTA-NGQZWQHPSA-N	1000	1000	1000	1000	0	0	1000	1000	1000	1000	0	0	1000	1000	1000	1000	0	0	1000	1000	1000	1000	0	0	1000	1000	1000	1000	0	0
254.1(30.8425,NF05_Orotic Acid (3TMS))	30.8425	254.1	LWS	GC-Quad	H2O	C5H4N2O4	156.017	NF05_Orotic Acid	NF05_Orotic Acid	MS1	PXQPEWDEAKTCGB-UHFFFAOYSA-N	PXQPEWDEAKTCGB-UHFFFAOYSA-N	32.8468	1.38313	0.767399	11.6658	18.3459	157.262	17.2916	19.3163	27.8968	21.5016	5.63022	26.1852	17.8046	9.20608	6.23297	11.0812	6.00941	54.2306	22.9532	27.4362	10.0849	20.1581	9.00701	44.6818	8.268	16.2103	13.7605	12.7463	4.06711	31.9083
229.1(30.8708,NF07_trans-Aconitic Acid, O,O,O-TMS 1)	30.8708	229.1	LWS	GC-Quad	H2O	C6H6O6	174.016	NF07_trans-Aconitic Acid OOO-TMS 1	NF07_trans-Aconitic Acid OOO-TMS 1	MS1	GTZCVFVGUGFEME-HNQUOIGGSA-N	GTZCVFVGUGFEME-HNQUOIGGSA-N	265.271	11.7895	12.6356	96.5655	146.104	151.301	67.3819	65.8234	137.587	90.264	40.9901	45.4113	102.247	14.858	30.8425	49.316	46.5315	94.3538	57.667	54.4402	39.8609	50.6561	9.48706	18.7284	3.7579	4.85252	8.08415	5.56485	2.24937	40.421
292.1(30.9658,Unknown)	30.9658	292.1	LWS	GC-Quad	H2O				LWS-GC-Quad-H2O-30.9658-292.10000	MS4		Unknown-30.9658-292.10000	4.15409	2.91993	1.57449	2.88284	1.2902	44.7545	7.15855	6.0286	5.26624	6.15113	0.952091	15.4783	4.55582	2.86737	0.700473	2.70789	1.93262	71.3699	4.1613	5.53114	4.0742	4.58888	0.817184	17.8079	4.31596	6.38399	8.84223	6.51406	2.26594	34.7853
231.2(30.9913,Unknown)	30.9913	231.2	LWS	GC-Quad	H2O				LWS-GC-Quad-H2O-30.9913-231.20000	MS4		Unknown-30.9913-231.20000	97.4054	6.34482	2.4742	35.4081	53.7261	151.734	38.0154	84.9534	90.1101	71.0263	28.7043	40.4137	132.051	41.0762	47.7655	73.6309	50.7038	68.8621	64.7003	72.3792	59.0308	65.3701	6.69934	10.2483	18.4263	33.3025	33.613	28.4473	8.67984	30.5121
450.3(31.0333,Unknown)	31.0333	450.3	LWS	GC-Quad	H2O				LWS-GC-Quad-H2O-31.0333-450.30000	MS4		Unknown-31.0333-450.30000	11.6451	0.867198	0	4.17075	6.48745	155.546	1.22812	1.44378	0.582534	1.08481	0.448149	41.3113	6.82142	0.919768	1.52182	3.08767	3.2475	105.176	1.45413	2.64053	1.46484	1.85317	0.681897	36.7963	0.633763	1.08723	1.18241	0.967799	0.293173	30.2927
128.1(31.0829,Unknown)	31.0829	128.1	LWS	GC-Quad	H2O				LWS-GC-Quad-H2O-31.0829-128.10000	MS4		Unknown-31.0829-128.10000	69.2802	7.11322	1.78619	26.0599	37.5245	143.994	62.0961	46.2579	43.434	50.596	10.059	19.881	71.4033	18.8588	22.2168	37.493	29.4152	78.4551	117.202	136.374	54.1005	102.559	43.0472	41.9731	32.873	51.0476	40.2959	41.4055	9.138	22.0695
357.2(31.1036,NF09_alpha-glycerophosphate ester, 4TMS)	31.1036	357.2	LWS	GC-Quad	H2O	C3H9O6P	172.014	NF09_alpha-glycerophosphate ester 4TMS	NF09_alpha-glycerophosphate ester 4TMS	MS1	AWUCVROLDVIAJX-GSVOUGTGSA-N	AWUCVROLDVIAJX-GSVOUGTGSA-N	94.3863	7.5084	4.36623	35.4203	51.0902	144.24	42.6206	27.7576	42.0823	37.4868	8.43003	22.488	160.291	58.2275	79.7114	99.41	53.8077	54.127	36.8875	48.0884	24.4865	36.4875	11.806	32.3564	6.47903	11.4583	19.8405	12.5926	6.75258	53.6233
292.2(31.1463,Unknown)	31.1463	292.2	LWS	GC-Quad	H2O				LWS-GC-Quad-H2O-31.1463-292.20000	MS4		Unknown-31.1463-292.20000	30.5314	3.17241	2.81821	12.174	15.899	130.598	16.7409	8.59127	10.648	11.9934	4.23811	35.337	15.7514	8.48083	10.2034	11.4785	3.79935	33.0996	12.3498	13.5431	9.33154	11.7415	2.1707	18.4874	5.51305	8.77964	9.25436	7.84902	2.03688	25.9508
292.1(31.2056,Unknown)	31.2056	292.1	LWS	GC-Quad	H2O				LWS-GC-Quad-H2O-31.2056-292.10000	MS4		Unknown-31.2056-292.10000	21.3379	9.51722	2.81821	11.2245	9.37716	83.5422	15.2106	8.59127	10.2826	11.3615	3.43901	30.269	26.9563	7.09878	4.06336	12.7062	12.434	97.8579	10.3316	13.5431	7.55763	10.4774	2.99542	28.5892	4.75085	8.96977	9.00244	7.57436	2.44528	32.2836
450.3(31.2648,Unknown)	31.2648	450.3	LWS	GC-Quad	H2O				LWS-GC-Quad-H2O-31.2648-450.30000	MS4		Unknown-31.2648-450.30000	73.0938	34.4245	14.9775	40.8319	29.5832	72.4512	15.775	37.6858	42.2751	31.912	14.1622	44.379	96.0971	31.4462	25.2449	50.9294	39.239	77.046	58.0096	80.8984	17.8593	52.2558	31.911	61.0669	3.0989	12.2508	7.25021	7.53331	4.58253	60.8302
129.1(31.3089,Unknown)	31.3089	129.1	LWS	GC-Quad	H2O				LWS-GC-Quad-H2O-31.3089-129.10000	MS4		Unknown-31.3089-129.10000	5259.89	2803.98	2181.4	3415.09	1627.69	47.6617	783.389	2146.69	2268.28	1732.79	824.446	47.5792	5926.77	1941.94	3767.19	3878.63	1994.75	51.4291	3514.94	4952.17	896.495	3121.2	2056.31	65.8819	284.151	654.603	312.058	416.937	206.297	49.479
186.1(31.3585,Unknown)	31.3585	186.1	LWS	GC-Quad	H2O				LWS-GC-Quad-H2O-31.3585-186.10000	MS4		Unknown-31.3585-186.10000	14.2556	4.41283	4.30008	7.65616	5.71553	74.6527	22.8473	30.6945	33.6378	29.0599	5.57789	19.1945	18.4542	3.83156	5.37753	9.22108	8.03335	87.1194	28.0892	29.8419	10.7886	22.9066	10.531	45.9737	5.8097	21.1963	8.45951	11.8218	8.22592	69.5824
257.1(31.4129,Golm_NA)	31.4129	257.1	LWS	GC-Quad	H2O				LWS-GC-Quad-H2O-31.4129-257.10000	MS4		Unknown-31.4129-257.10000	110.095	3.56759	7.60783	40.4234	60.3709	149.347	32.1859	26.2175	21.6428	26.6821	5.2869	19.8144	407.829	104.054	95.3697	202.418	177.945	87.9097	1140.94	1042.11	393.449	858.833	406.052	47.2796	289.368	507.616	317.739	371.574	118.667	31.9362
292.2(31.5052,Unknown)	31.5052	292.2	LWS	GC-Quad	H2O				LWS-GC-Quad-H2O-31.5052-292.20000	MS4		Unknown-31.5052-292.20000	10.442	5.29101	0.833554	5.52218	4.80838	87.0739	16.3405	7.83081	6.90764	10.3596	5.20008	50.1955	47.6237	9.34417	5.74016	20.9027	23.2112	111.044	25.7237	27.8694	13.3695	22.3209	7.82598	35.0613	4.73473	6.69564	6.29631	5.90889	1.03627	17.5375
257.1(31.5376,? Golm_Orotic acid, 4,5-dihydro- (3TMS))	31.5376	257.1	LWS	GC-Quad	H2O	C5H6N2O4	158.033	? Golm_Orotic acid45-dihydro-	? Golm_Orotic acid45-dihydro-	MS3	UFIVEPVSAGBUSI-UHFFFAOYSA-N	UFIVEPVSAGBUSI-UHFFFAOYSA-N	24.2889	1.7344	1.82588	9.28307	12.9955	139.992	72.664	46.1127	57.6178	58.7982	13.3149	22.6451	22.1789	2.37146	3.53336	9.36123	11.1156	118.741	77.0427	99.4255	48.9108	75.1263	25.3118	33.6924	30.1129	39.741	45.3646	38.4062	7.71294	20.0826
218.1(31.5851,Unknown)	31.5851	218.1	LWS	GC-Quad	H2O				LWS-GC-Quad-H2O-31.5851-218.10000	MS4		Unknown-31.5851-218.10000	49.2361	15.7303	9.42048	24.7956	21.3999	86.3052	15.1275	13.9193	9.17531	12.7407	3.14625	24.6945	97.3191	29.5238	73.5435	66.7955	34.3977	51.4971	39.1451	44.9794	18.6942	34.2729	13.8033	40.2747	16.837	22.1841	10.0587	16.36	6.07679	37.1443
128.2(31.7684,Unknown)	31.7684	128.2	LWS	GC-Quad	H2O				LWS-GC-Quad-H2O-31.7684-128.20000	MS4		Unknown-31.7684-128.20000	6.76458	0.658631	1.38926	2.93749	3.33443	113.513	11.36	8.09675	10.445	9.96726	1.68327	16.888	4.14641	1.04585	2.37417	2.52214	1.55557	61.6766	19.0163	23.3116	11.5731	17.967	5.93918	33.0561	6.71452	6.86269	9.88127	7.81949	1.78709	22.8542
257.2(31.9268,Unknown)	31.9268	257.2	LWS	GC-Quad	H2O				LWS-GC-Quad-H2O-31.9268-257.20000	MS4		Unknown-31.9268-257.20000	140.671	1.59169	3.0299	48.431	79.8858	164.948	17.3405	29.8636	41.9355	29.7132	12.2982	41.3895	38.0011	4.02008	16.3867	19.4693	17.199	88.3388	36.7107	69.9406	13.1031	39.9181	28.5542	71.5318	4.12778	7.49275	6.31798	5.97951	1.70783	28.5614
261.1(31.9447,Unknown)	31.9447	261.1	LWS	GC-Quad	H2O				LWS-GC-Quad-H2O-31.9447-261.10000	MS4		Unknown-31.9447-261.10000	16.3439	4.54456	2.38158	7.7567	7.51501	96.8841	5.01432	10.3585	13.1539	9.5089	4.13575	43.4935	36.8006	12.567	15.8536	21.7404	13.1456	60.4664	24.4111	44.511	6.71011	25.2107	18.9131	75.0201	1.23861	3.3792	2.88801	2.50194	1.1213	44.8172
204.1(32.068,? NF07_Shikimic Acid, O,O-TMS)	32.068	204.1	LWS	GC-Quad	H2O	C7H10O5	174.053	? NF07_Shikimic Acid OO-TMS	? NF07_Shikimic Acid OO-TMS	MS3	JXOHGGNKMLTUBP-HSUXUTPPSA-N	JXOHGGNKMLTUBP-HSUXUTPPSA-N	236.329	60.1989	31.1855	109.238	111.016	101.628	99.4089	87.2338	131.304	105.982	22.7584	21.4738	204.369	76.7802	88.9849	123.378	70.405	57.0645	126.54	149.803	70.7474	115.697	40.6281	35.116	27.7871	43.1045	48.2166	39.7027	10.6311	26.7767
231.1(32.1294,Unknown)	32.1294	231.1	LWS	GC-Quad	H2O				LWS-GC-Quad-H2O-32.1294-231.10000	MS4		Unknown-32.1294-231.10000	37.3187	5.91671	1.00556	14.747	19.7013	133.595	28.6538	21.3941	26.2461	25.4313	3.69781	14.5404	29.4897	4.44514	9.89961	14.6115	13.1704	90.1372	49.5883	46.5433	38.1748	44.7688	5.91009	13.2014	45.2512	51.5682	54.9126	50.5773	4.90633	9.70065
269.2(32.1528,Unknown)	32.1528	269.2	LWS	GC-Quad	H2O				LWS-GC-Quad-H2O-32.1528-269.20000	MS4		Unknown-32.1528-269.20000	885.161	398.483	226.991	503.545	341.431	67.8055	21.7311	40.1881	70.2157	44.045	24.4713	55.5598	284.917	107.044	207.129	199.697	89.1695	44.6524	95.2677	130.572	24.1785	83.3393	54.1904	65.0238	18.2086	24.1214	16.3192	19.5497	4.07032	20.8203
274.1(32.3581,NF07_Citric Acid TMS)	32.3581	274.1	LWS	GC-Quad	H2O	C6H8O7	192.027	NF07_Citric Acid TMS	NF07_Citric Acid TMS	MS1	KRKNYBCHXYNGOX-UHFFFAOYSA-N	KRKNYBCHXYNGOX-UHFFFAOYSA-N	3198.19	677.347	438.343	1437.96	1529.08	106.337	470.836	349.41	728.135	516.127	193.382	37.468	470.767	154.755	327.143	317.555	158.224	49.8257	260.956	229.748	235.806	242.17	16.5487	6.83349	66.5584	67.0062	129.771	87.7785	36.3671	41.4306
204.1(32.3849,Unknown)	32.3849	204.1	LWS	GC-Quad	H2O				LWS-GC-Quad-H2O-32.3849-204.10000	MS4		Unknown-32.3849-204.10000	434.863	67.6195	46.507	182.996	218.378	119.335	83.5097	32.6587	65.7358	60.6347	25.8064	42.5604	176.997	63.1122	75.8247	105.311	62.4061	59.2587	74.8689	60.3189	44.3086	59.8321	15.286	25.5481	28.6916	27.2065	45.9895	33.9625	10.4421	30.746
142.1(32.4387,NF09_Ornithine (4TMS))	32.4387	142.1	LWS	GC-Quad	H2O	C5H12N2O2	132.09	NF09_Ornithine	NF09_Ornithine	MS1	AHLPHDHHMVZTML-BYPYZUCNSA-N	AHLPHDHHMVZTML-BYPYZUCNSA-N	143.781	8.50732	10.0423	54.1103	77.6612	143.524	165.012	95.3588	181.072	147.148	45.5636	30.9645	44.5978	27.3673	45.0442	39.0031	10.0794	25.8425	154.482	201.775	166.322	174.193	24.6091	14.1275	68.6827	55.6448	126.958	83.7619	37.9729	45.3343
174.1(32.5337,Unknown)	32.5337	174.1	LWS	GC-Quad	H2O				LWS-GC-Quad-H2O-32.5337-174.10000	MS4		Unknown-32.5337-174.10000	120.015	7.64012	18.3382	48.6643	62.0222	127.449	76.3324	42.8936	82.1131	67.113	21.1729	31.5481	20.4366	4.40192	34.6145	19.8177	15.1158	76.2744	71.3351	90.0997	72.8564	78.0971	10.4224	13.3454	30.4588	25.1157	54.6636	36.746	15.7454	42.8491
256.2(32.5751,NF08_L-Arginine (5TMS))	32.5751	256.2	LWS	GC-Quad	H2O	C6H14N4O2	174.112	NF08_L-Arginine	NF08_L-Arginine	MS1	ODKSFYDXXFIFQN-BYPYZUCNSA-N	ODKSFYDXXFIFQN-BYPYZUCNSA-N	7.21858	0.680586	0.78063	2.89326	3.74617	129.479	42.5881	19.474	32.4048	31.489	11.5843	36.7883	5.861	0.673616	3.83711	3.45724	2.61447	75.6231	45.2958	49.0277	53.0891	49.1375	3.8978	7.93244	12.4462	8.50891	25.8952	15.6168	9.11644	58.376
260.2(32.6398,NF07_Pinitol, -TMS)	32.6398	260.2	LWS	GC-Quad	H2O	C7H14O6	194.079	NF07_Pinitol -TMS	NF07_Pinitol -TMS	MS1	DSCFFEYYQKSRSV-FEPQRWDDSA-N	DSCFFEYYQKSRSV-FEPQRWDDSA-N	1543.21	442.655	195.343	727.069	717.534	98.6885	326.72	364.49	358.783	349.998	20.3602	5.81724	258.355	133.468	154.194	182.006	66.9276	36.7722	209.03	189.829	110.066	169.642	52.4801	30.9358	116.253	154.311	204.709	158.424	44.3711	28.0078
174.2(32.7549,? NF07_Glycylglycine, N,N,O-TMS)	32.7549	174.2	LWS	GC-Quad	H2O	C4H8N2O3	132.053	? NF07_Glycylglycine NNO-TMS	? NF07_Glycylglycine NNO-TMS	MS3	YMAWOPBAYDPSLA-UHFFFAOYSA-N	YMAWOPBAYDPSLA-UHFFFAOYSA-N	1342.79	452.238	260.982	685.337	577.347	84.2428	41.9166	58.1335	77.8019	59.284	17.9703	30.3123	351.513	105.313	215.005	223.944	123.343	55.0776	118.072	141.225	32.912	97.4032	57.0381	58.5588	22.2053	33.8101	21.7233	25.9129	6.84342	26.4093
247.1(32.7797,Unknown)	32.7797	247.1	LWS	GC-Quad	H2O				LWS-GC-Quad-H2O-32.7797-247.10000	MS4		Unknown-32.7797-247.10000	10.1015	3.19436	1.25695	4.85093	4.64914	95.8404	8.55092	6.01854	2.35513	5.64153	3.11506	55.2165	12.6024	3.27562	1.122	5.66667	6.10227	107.687	6.16747	11.0329	8.95674	8.71905	2.44142	28.001	11.0105	7.50444	11.845	10.12	2.30323	22.7592
117.1(32.8196,Unknown)	32.8196	117.1	LWS	GC-Quad	H2O				LWS-GC-Quad-H2O-32.8196-117.10000	MS4		Unknown-32.8196-117.10000	152.975	21.9763	21.7253	65.5588	75.7046	115.476	30.5734	30.1329	32.4103	31.0389	1.20795	3.89173	65.1298	19.5373	31.7321	38.7997	23.6037	60.8347	59.0774	72.5541	26.2145	52.6153	23.8361	45.3025	8.19143	23.2138	19.3392	16.9148	7.79913	46.1083
103.1(32.852,Unknown)	32.852	103.1	LWS	GC-Quad	H2O				LWS-GC-Quad-H2O-32.852-103.10000	MS4		Unknown-32.852-103.10000	67.555	11.1967	6.41704	28.3896	34.0023	119.77	11.2109	10.1366	7.94699	9.76483	1.6634	17.0346	20.7475	4.13895	8.26311	11.0498	8.64784	78.2621	29.5629	31.0359	7.83611	22.8116	12.9901	56.945	9.59054	8.88917	14.3238	10.9345	2.95607	27.0344
133.1(32.8727,Unknown)	32.8727	133.1	LWS	GC-Quad	H2O				LWS-GC-Quad-H2O-32.8727-133.10000	MS4		Unknown-32.8727-133.10000	148.662	29.9019	39.8518	72.8052	65.8819	90.4907	27.7215	23.4253	14.2557	21.8008	6.8783	31.5506	53.2231	22.6928	48.4876	41.4678	16.4311	39.6238	66.348	73.6131	26.13	55.3637	25.5764	46.197	17.9919	37.3693	25.2822	26.8811	9.78717	36.4091
133.1(32.936,Unknown)	32.936	133.1	LWS	GC-Quad	H2O				LWS-GC-Quad-H2O-32.936-133.10000	MS4		Unknown-32.936-133.10000	114.135	29.9019	39.8518	61.2963	46.0295	75.0934	24.5162	19.7121	14.2557	19.4947	5.13369	26.3338	19.2053	11.2666	7.7176	12.7298	5.88195	46.2061	52.505	17.0032	21.8066	30.4382	19.2607	63.2779	16.6718	33.9172	24.3312	24.9734	8.64062	34.5993
232.2(32.9912,Unknown)	32.9912	232.2	LWS	GC-Quad	H2O				LWS-GC-Quad-H2O-32.9912-232.20000	MS4		Unknown-32.9912-232.20000	4.01789	0.614723	0.91294	1.84852	1.88464	101.954	8.49944	5.60021	5.46926	6.52297	1.71292	26.2598	3.71238	3.03908	2.68102	3.14416	0.523651	16.6547	6.72417	4.7081	11.1599	7.53073	3.30066	43.8292	12.2144	16.8902	20.1431	16.4159	3.98557	24.2787
204.1(33.0669,? NF07_n-Octyl-beta-D-glucoside, O,O,O,O)	33.0669	204.1	LWS	GC-Quad	H2O	C14H28O6	292.189	? NF07_n-Octyl-beta-D-glucoside OOOO	? NF07_n-Octyl-beta-D-glucoside OOOO	MS3	HEGSGKPQLMEBJL-RKQHYHRCSA-N	HEGSGKPQLMEBJL-RKQHYHRCSA-N	200.145	18.6283	34.652	84.4752	100.493	118.962	26.7508	14.0875	13.0922	17.9768	7.61475	42.3587	227.85	81.6456	113.966	141.154	76.8002	54.4089	204.452	236.508	123.163	188.041	58.4275	31.0717	71.0301	137.556	69.8798	92.822	38.7452	41.7414
103.2(33.4383,NF07_D-(-)-Fructose, O,O,O,O,O-TMS o-methyloxime 1)	33.4383	103.2	LWS	GC-Quad	H2O	C6H12O6	180.063	NF-7_D-(-)-Fructose, O,O,O,O,O-TMS o-methyloxime 2	NF-7_D-(-)-Fructose, O,O,O,O,O-TMS o-methyloxime 2	MS1	LKDRXBCSQODPBY-VRPWFDPXSA-N	LKDRXBCSQODPBY-VRPWFDPXSA-N	6175.2	2548.49	1018.6	3247.43	2648.4	81.5537	6199.55	3533.97	2724.78	4152.77	1818.16	43.7819	2324.51	2930.51	2013.95	2422.99	466.15	19.2386	4629.2	3337.12	6609.03	4858.45	1647.96	33.9195	4839.82	8839.64	6250.56	6643.34	2028.63	30.5363
273.2(33.5767,Unknown)	33.5767	273.2	LWS	GC-Quad	H2O				LWS-GC-Quad-H2O-33.5767-273.20000	MS4		Unknown-33.5767-273.20000	349.034	24.8963	7.38291	127.104	192.396	151.369	546.335	175.659	88.3516	270.115	243.164	90.0222	363.77	118.457	112.249	198.159	143.457	72.3951	636.024	510.316	313.261	486.534	162.69	33.4387	199.235	286.373	185.754	223.787	54.6183	24.4063
570.4(33.6063,Unknown)	33.6063	570.4	LWS	GC-Quad	H2O				LWS-GC-Quad-H2O-33.6063-570.40000	MS4		Unknown-33.6063-570.40000	2.81479	0	0.846785	1.22053	1.44413	118.321	28.1672	7.76132	4.16676	13.3651	12.9444	96.8521	5.664	5.10795	1.61171	4.12789	2.19674	53.217	17.6273	12.2364	30.6238	20.1625	9.45225	46.8803	39.0166	42.4873	46.9169	42.807	3.95984	9.25045
307.3(33.6415,NF07_D-(-)-Fructose, O,O,O,O,O-TMS o-methyloxime 2)	33.6415	307.3	LWS	GC-Quad	H2O	C6H12O6	180.063	NF07_D-(-)-Fructose, O,O,O,O,O-TMS o-methyloxime 2	NF07_D-(-)-Fructose, O,O,O,O,O-TMS o-methyloxime 2	MS1	LKDRXBCSQODPBY-VRPWFDPXSA-N	LKDRXBCSQODPBY-VRPWFDPXSA-N	12229.5	3840.53	1336.48	5802.16	5705.29	98.3304	12363	6886.32	4547.96	7932.43	4011.17	50.5667	6625.42	4970.48	3873.79	5156.56	1385.22	26.8633	14064.5	11360.7	12433.4	12619.5	1361.48	10.7887	8414.64	16576.2	9647.03	11546	4399.67	38.1057
273.2(33.6732,Unknown)	33.6732	273.2	LWS	GC-Quad	H2O				LWS-GC-Quad-H2O-33.6732-273.20000	MS4		Unknown-33.6732-273.20000	68.2133	15.8072	2.32866	28.783	34.8063	120.926	468.701	30.8057	16.6881	172.065	256.991	149.357	72.5453	23.2572	28.0902	41.2976	27.169	65.7885	107.506	60.8578	293.679	154.014	123.181	79.9806	192.814	274.038	183.826	216.893	49.6931	22.9114
319.2(33.7407,Unknown)	33.7407	319.2	LWS	GC-Quad	H2O				LWS-GC-Quad-H2O-33.7407-319.20000	MS4		Unknown-33.7407-319.20000	74.8417	49.7157	7.36967	43.9757	34.1003	77.5435	205.813	43.3062	50.0199	99.7131	91.9467	92.2113	71.9605	82.4681	34.8966	63.1084	24.9906	39.5995	22.7577	137.365	374.308	178.144	179.288	100.642	205.93	522.887	214.481	314.433	180.577	57.4295
189.1(33.7696,Unknown)	33.7696	189.1	LWS	GC-Quad	H2O				LWS-GC-Quad-H2O-33.7696-189.10000	MS4		Unknown-33.7696-189.10000	215.627	37.7286	24.4906	92.6153	106.736	115.247	199.277	69.0354	43.0529	103.788	83.7095	80.6541	175.966	54.2363	57.9967	96.0662	69.2204	72.0549	232.217	191.973	113.162	179.118	60.5597	33.81	78.8396	115.652	77.8846	90.7921	21.5347	23.7187
319.2(33.8516,NF08_D-(+)-Mannose, O,O,O,O,O-TMS, MEOX1)	33.8516	319.2	LWS	GC-Quad	H2O	C6H12O6	180.063	NF08_D-(+)-Mannose, O,O,O,O,O-TMS, MEOX1	NF08_D-(+)-Mannose, O,O,O,O,O-TMS, MEOX1	MS1	WQZGKKKJIJFFOK-QTVWNMPRSA-N	WQZGKKKJIJFFOK-QTVWNMPRSA-N	1062.99	494.16	225.483	594.212	427.625	71.9651	3143	1085.35	660.402	1629.59	1327.77	81.4788	661.964	1113.71	641.472	805.714	266.925	33.129	1385.14	893.553	2695.26	1657.99	931.328	56.1723	3341.6	3762.38	3587.16	3563.71	211.368	5.93111
128.1(33.884,Unknown)	33.884	128.1	LWS	GC-Quad	H2O				LWS-GC-Quad-H2O-33.884-128.10000	MS4		Unknown-33.884-128.10000	17.2973	2.19544	2.3022	7.26499	8.68844	119.593	223.709	122.761	93.3617	146.611	68.3684	46.6326	103.466	44.0792	7.77339	51.773	48.3082	93.3078	808.873	1082.98	560.979	817.611	261.11	31.9357	159.548	166.2	233.799	186.516	41.0837	22.027
319.2(33.968,NF08_D-(+)-Glucose, O,O,O,O,O-TMS, MEOX1)	33.968	319.2	LWS	GC-Quad	H2O	C6H12O6	180.063	NF08_D-(+)-Glucose, O,O,O,O,O-TMS, MEOX1	NF08_D-(+)-Glucose, O,O,O,O,O-TMS, MEOX1	MS1	WQZGKKKJIJFFOK-GASJEMHNSA-N	WQZGKKKJIJFFOK-GASJEMHNSA-N	1130.21	524.567	211.021	621.932	467.264	75.131	3640.66	1034.66	627.65	1767.66	1634.79	92.4833	673.243	1102.61	624.952	800.269	262.948	32.8575	1437.62	925.144	3325.46	1896.07	1264.13	66.6708	5075.66	5054.71	5909.98	5346.78	487.853	9.12423
303.2(33.9969,Unknown)	33.9969	303.2	LWS	GC-Quad	H2O				LWS-GC-Quad-H2O-33.9969-303.20000	MS4		Unknown-33.9969-303.20000	125.599	10.2637	5.26594	47.0428	68.0773	144.714	115.479	73.6705	86.0253	91.7249	21.4789	23.4167	162.344	97.517	83.9204	114.594	41.9081	36.571	178.799	201.582	168.494	182.958	16.9318	9.25445	52.3749	77.7508	80.8811	70.3356	15.633	22.2263
117.1(34.0259,Unknown)	34.0259	117.1	LWS	GC-Quad	H2O				LWS-GC-Quad-H2O-34.0259-117.10000	MS4		Unknown-34.0259-117.10000	1149.93	143.604	34.2551	442.597	615.006	138.954	494.49	231.145	146.949	290.861	181.303	62.3332	420.936	193.492	215.423	276.617	125.464	45.3566	814.579	667.977	580.424	687.66	118.312	17.205	919.48	1132.26	980.114	1010.62	109.623	10.8471
205.2(34.03,Unknown)	34.03	205.2	LWS	GC-Quad	H2O				LWS-GC-Quad-H2O-34.03-205.20000	MS4		Unknown-34.03-205.20000	7246.16	1014.25	262.397	2840.93	3833.51	134.938	2462.67	1915.61	1089.59	1822.62	691.251	37.9262	5261.19	1603.45	1841.41	2902.02	2046.56	70.5222	7429.24	8583.92	2538.96	6184.04	3209.09	51.8931	4792.63	3645.24	5291.05	4576.31	843.959	18.4419
321.2(34.0672,Unknown)	34.0672	321.2	LWS	GC-Quad	H2O				LWS-GC-Quad-H2O-34.0672-321.20000	MS4		Unknown-34.0672-321.20000	8.98917	1.76733	0.846785	3.86776	4.45909	115.289	567.129	7.55911	5.11084	193.266	323.777	167.529	14.631	2.97303	8.2724	8.62547	5.83698	67.6714	26.408	24.9694	523.844	191.74	287.611	150	954.274	857.613	1040.79	950.892	91.6345	9.63669
205.2(34.2367,Unknown)	34.2367	205.2	LWS	GC-Quad	H2O				LWS-GC-Quad-H2O-34.2367-205.20000	MS4		Unknown-34.2367-205.20000	19964.7	2926.78	825.946	7905.82	10496	132.763	6337.45	5309.87	3026.59	4891.3	1694.65	34.6462	12080.9	5202.54	5731.45	7671.64	3827.71	49.8942	18012.3	17352.1	6863.07	14075.8	6255.14	44.4389	4463.18	7887.73	4656.73	5669.21	1923.73	33.9329
319.2(34.3276,? MU18_D-(+)-Glucose O,O,O,O,O-TMS meox 2)	34.3276	319.2	LWS	GC-Quad	H2O	C6H12O6	180.063	MU18_D-(+)-Glucose O,O,O,O,O-TMS meox 2	MU18_D-(+)-Glucose O,O,O,O,O-TMS meox 2	MS1	WQZGKKKJIJFFOK-GASJEMHNSA-N	WQZGKKKJIJFFOK-GASJEMHNSA-N	277.597	125.919	32.9717	145.496	123.482	84.8698	836.511	219.445	131.64	395.866	384.127	97.0348	131.91	220.631	126.274	159.605	52.9254	33.1602	293.637	197.363	754.934	415.312	298.035	71.7618	1539.9	1239.27	1571.8	1450.32	183.474	12.6505
187.2(34.3503,Unknown)	34.3503	187.2	LWS	GC-Quad	H2O				LWS-GC-Quad-H2O-34.3503-187.20000	MS4		Unknown-34.3503-187.20000	11.0095	2.16251	1.34956	4.84051	5.35791	110.689	14.8532	6.28161	3.30467	8.14651	5.99589	73.6008	17.1767	0.978604	2.15411	6.7698	9.03177	133.413	39.5454	26.3466	18.4544	28.1154	10.6562	37.9015	10.2469	19.3501	9.1851	12.9274	5.58753	43.2225
319.2(34.3855,NF07_D-(+)-Mannose, O,O,O,O,O-TMS, o-methyloxime 2)	34.3855	319.2	LWS	GC-Quad	H2O	C6H12O6	180.063	NF07_D-(+)-Mannose, O,O,O,O,O-TMS, o-methyloxime 2	NF07_D-(+)-Mannose, O,O,O,O,O-TMS, o-methyloxime 2	MS1	WQZGKKKJIJFFOK-QTVWNMPRSA-N	WQZGKKKJIJFFOK-QTVWNMPRSA-N	277.597	125.919	32.9717	145.496	123.482	84.8698	837.388	219.957	130.221	395.855	385.002	97.2582	132.63	219.117	123.541	158.429	52.7535	33.2978	297.136	199.557	720.772	405.822	277.084	68.2774	1516.57	1201.39	1534.02	1417.33	187.208	13.2085
189.1(34.424,Unknown)	34.424	189.1	LWS	GC-Quad	H2O				LWS-GC-Quad-H2O-34.424-189.10000	MS4		Unknown-34.424-189.10000	488.434	58.1681	20.9579	189.187	259.823	137.337	412.544	251.752	137.007	267.101	138.408	51.8186	495.581	143.032	190.042	276.219	191.422	69.301	1015.56	952.508	402.9	790.322	336.995	42.6402	298.301	440.842	294.107	344.416	83.5329	24.2535
273.2(34.473,Unknown)	34.473	273.2	LWS	GC-Quad	H2O				LWS-GC-Quad-H2O-34.473-273.20000	MS4		Unknown-34.473-273.20000	143.986	30.4288	3.50622	59.3069	74.5592	125.718	49.4918	52.8563	33.4551	45.2677	10.3674	22.9024	94.521	32.3348	39.4373	55.431	34.0387	61.4073	198.14	226.218	79.3117	167.89	77.9851	46.4501	48.5185	99.3332	56.9553	68.269	27.2311	39.888
174.1(34.5825,NF07_L-Lysine, N,N,N,O-TMS)	34.5825	174.1	LWS	GC-Quad	H2O	C6H14N2O2	146.106	NF07_L-Lysine NNNO-TMS	NF07_L-Lysine NNNO-TMS	MS1	KDXKERNSBIXSRK-YFKPBYRVSA-N	KDXKERNSBIXSRK-YFKPBYRVSA-N	54.8203	1.62462	2.72559	19.7235	30.3997	154.129	333.018	162.479	167.902	221.133	96.933	43.8347	296.138	121.563	170.72	196.14	90.0206	45.896	341.125	483.414	239.251	354.597	122.638	34.5852	108.394	109.904	141.476	119.925	18.6791	15.5757
149.1(34.6686,Unknown)	34.6686	149.1	LWS	GC-Quad	H2O				LWS-GC-Quad-H2O-34.6686-149.10000	MS4		Unknown-34.6686-149.10000	1713.19	172.781	24.9405	636.969	934.958	146.782	294.638	343.043	199.509	279.063	73.0238	26.1675	887.197	207.02	273.203	455.807	375.058	82.2844	1362.35	1512.89	422.714	1099.32	590.771	53.7397	210.389	455.267	251.854	305.837	131.06	42.8531
292.2(34.6996,Unknown)	34.6996	292.2	LWS	GC-Quad	H2O				LWS-GC-Quad-H2O-34.6996-292.20000	MS4		Unknown-34.6996-292.20000	47.6699	21.7129	3.13575	24.1728	22.3687	92.5367	37.6331	39.3332	34.735	37.2338	2.325	6.24432	23.6472	9.7152	10.4699	14.6108	7.83486	53.6239	53.9284	62.1975	24.5847	46.9035	19.7659	42.1417	24.4502	21.5562	36.7286	27.5784	8.05536	29.209
510.3(34.7306,Unknown)	34.7306	510.3	LWS	GC-Quad	H2O				LWS-GC-Quad-H2O-34.7306-510.30000	MS4		Unknown-34.7306-510.30000	41.5409	5.98257	0.820323	16.1146	22.1706	137.581	15.4988	14.5494	6.97792	12.342	4.66965	37.8353	35.2122	5.3409	8.70942	16.4208	16.3607	99.6339	71.9663	72.2935	22.2487	55.5028	28.7993	51.8881	10.7347	25.068	12.7956	16.1994	7.74924	47.8364
205.2(34.7823,Unknown)	34.7823	205.2	LWS	GC-Quad	H2O				LWS-GC-Quad-H2O-34.7823-205.20000	MS4		Unknown-34.7823-205.20000	12453.6	1190.83	291.757	4645.39	6777.02	145.887	2634.61	2562.7	1475.6	2224.3	649.397	29.1955	6562.72	1503.29	2003.43	3356.48	2787.92	83.0609	10873.3	11493.7	3417.07	8594.67	4494.65	52.2958	1714.98	3696.87	2126.76	2512.87	1045.84	41.6193
205.2(34.898,Unknown)	34.898	205.2	LWS	GC-Quad	H2O				LWS-GC-Quad-H2O-34.898-205.20000	MS4		Unknown-34.898-205.20000	7252.38	641.233	150.397	2681.34	3966.24	147.92	1273.05	1488.97	858.917	1206.98	320.179	26.5273	4363.32	891.824	1280.49	2178.54	1902.02	87.3071	6967.98	7432.71	1817.74	5406.14	3116.32	57.6441	731.367	1873.06	867.378	1157.27	623.615	53.8867
333.2(34.9042,Unknown)	34.9042	333.2	LWS	GC-Quad	H2O				LWS-GC-Quad-H2O-34.9042-333.20000	MS4		Unknown-34.9042-333.20000	255.942	72.9324	12.4239	113.766	126.79	111.448	334.545	118.626	116.986	190.052	125.137	65.8436	192.367	28.4696	44.7094	88.5152	90.3037	102.021	326.065	359.679	131.735	272.493	123.054	45.1584	39.2495	89.7678	53.0089	60.6754	26.1172	43.0441
218.1(34.9779,NF07_L-Tyrosine, N,O-bis(trimethylsilyl)-, trimethylsilyl ester)	34.9779	218.1	LWS	GC-Quad	H2O	C9H11NO3	181.074	NF07_L-Tyrosine NO-bis	NF07_L-Tyrosine NO-bis	MS1	OUYCCCASQSFEME-QMMMGPOBSA-N	OUYCCCASQSFEME-QMMMGPOBSA-N	40.4286	15.1705	5.5041	20.3677	18.033	88.537	963.968	529.83	436.505	643.434	281.485	43.7473	132.541	30.9695	9.17744	57.5625	65.8408	114.381	623.591	797.374	640.867	687.278	95.737	13.9299	263.434	233.407	412.524	303.122	95.9277	31.6466
187.1(35.1288,Unknown)	35.1288	187.1	LWS	GC-Quad	H2O				LWS-GC-Quad-H2O-35.1288-187.10000	MS4		Unknown-35.1288-187.10000	238.213	32.6901	2.84467	91.2493	128.146	140.435	212.842	99.7103	51.1724	121.242	82.9578	68.4235	262.037	82.8463	67.5492	137.477	108.142	78.6619	448.594	393.845	173.135	338.525	145.824	43.0763	99.7247	166.897	91.5342	119.385	41.3498	34.6355
260.2(35.2149,NF07_Ononitol, O,O,O,O,O-TMS)	35.2149	260.2	LWS	GC-Quad	H2O	C7H14O6	194.079	NF07_Ononitol OOOOO-TMS	NF07_Ononitol OOOOO-TMS	MS1	DSCFFEYYQKSRSV-FEPQRWDDSA-N	DSCFFEYYQKSRSV-FEPQRWDDSA-N	249.994	53.8541	6.39058	103.413	129.142	124.88	58.9541	68.7124	29.2727	52.3131	20.5414	39.2663	39.9527	16.9977	19.9418	25.6307	12.4903	48.7315	50.2512	61.1983	20.9765	44.142	20.7952	47.1097	20.3405	34.5245	29.728	28.1977	7.21477	25.5864
103.1(35.2928,Unknown)	35.2928	103.1	LWS	GC-Quad	H2O				LWS-GC-Quad-H2O-35.2928-103.10000	MS4		Unknown-35.2928-103.10000	64.3316	36.6199	13.6279	38.1931	25.3884	66.4737	31.6842	40.5997	28.8932	33.7257	6.11443	18.1299	115.539	29.2789	13.5291	52.7824	54.9166	104.043	159.628	181.385	43.7929	128.269	73.9626	57.6622	25.1499	30.2602	81.8631	45.7577	31.3724	68.5619
333.2(35.3299,? NF10_Galacturonic Acid, MEOX (5-TMS) minor)	35.3299	333.2	LWS	GC-Quad	H2O	C6H10O7	206.043	? NF10_Galacturonic Acid MEOX	? NF10_Galacturonic Acid MEOX	MS3	AEMOLEFTQBMNLQ-YMDCURPLSA-N	AEMOLEFTQBMNLQ-YMDCURPLSA-N	52.6411	16.4438	4.90871	24.6646	24.9055	100.977	83.2648	22.4732	31.1562	45.6314	32.8794	72.0543	9.5857	11.6424	4.70495	8.64434	3.56323	41.2204	19.2509	29.5237	21.4495	23.408	5.4092	23.1083	7.31622	6.55843	11.2115	8.36205	2.49662	29.8565
146.2(35.363,Unknown)	35.363	146.2	LWS	GC-Quad	H2O				LWS-GC-Quad-H2O-35.363-146.20000	MS4		Unknown-35.363-146.20000	5.22098	1.37215	1.19079	2.59464	2.27629	87.7303	1.38817	0.988075	0.719188	1.03181	0.336629	32.6251	0.815739	0.485099	0.781059	0.693966	0.181713	26.1847	0.653519	2.18733	0.852346	1.23107	0.834096	67.754	0.369885	0.739892	0.904366	0.671381	0.273748	40.7738
204.1(35.436,Unknown)	35.436	204.1	LWS	GC-Quad	H2O				LWS-GC-Quad-H2O-35.436-204.10000	MS4		Unknown-35.436-204.10000	245.591	15.1485	15.5994	92.1128	132.916	144.297	28.9722	45.8573	22.1082	32.3126	12.2219	37.8238	63.2736	17.7734	35.2654	38.7708	22.9518	59.1986	40.0239	111.198	22.2836	57.8352	47.0572	81.3643	9.63049	16.5127	155.933	60.6921	82.5528	136.019
103.1(35.4643,Unknown)	35.4643	103.1	LWS	GC-Quad	H2O				LWS-GC-Quad-H2O-35.4643-103.10000	MS4		Unknown-35.4643-103.10000	46.0355	10.5271	9.60572	22.0561	20.7718	94.1773	47.216	28.5066	6.26107	27.3279	20.5029	75.0255	70.6522	15.3983	18.4293	34.8266	31.0629	89.193	99.9028	127.605	59.1864	95.5647	34.4149	36.0122	38.6508	68.3771	53.1873	53.4051	14.8644	27.8333
187.1(35.7006,Unknown)	35.7006	187.1	LWS	GC-Quad	H2O				LWS-GC-Quad-H2O-35.7006-187.10000	MS4		Unknown-35.7006-187.10000	208.249	10.3405	7.02567	75.2051	115.231	153.223	309.442	148.179	69.0194	175.547	122.525	69.7965	479.085	115.67	93.3024	229.352	216.564	94.424	781.657	662.544	228.621	557.607	291.068	52.1995	116.87	211.207	89.2911	139.123	63.9317	45.9535
187.1(35.7033,Unknown)	35.7033	187.1	LWS	GC-Quad	H2O				LWS-GC-Quad-H2O-35.7033-187.10000	MS4		Unknown-35.7033-187.10000	208.249	10.3405	7.02567	75.2051	115.231	153.223	309.442	147.099	69.0194	175.187	122.648	70.0097	479.085	115.67	93.3024	229.352	216.564	94.424	778.201	662.544	229.982	556.909	288.972	51.8886	114.467	211.207	89.2911	138.322	64.3634	46.5316
292.2(35.7984,Unknown)	35.7984	292.2	LWS	GC-Quad	H2O				LWS-GC-Quad-H2O-35.7984-292.20000	MS4		Unknown-35.7984-292.20000	12.4623	1.04283	1.07171	4.85894	6.58469	135.517	8.29853	8.44224	8.78721	8.50933	0.251153	2.95151	16.1793	2.4327	5.42712	8.01305	7.22895	90.2147	13.5815	15.397	4.35563	11.1114	5.92065	53.2846	1.68314	3.37705	2.77521	2.6118	0.858694	32.8775
210.1(35.8817,Unknown)	35.8817	210.1	LWS	GC-Quad	H2O				LWS-GC-Quad-H2O-35.8817-210.10000	MS4		Unknown-35.8817-210.10000	21.5649	2.65648	2.31543	8.84561	11.0166	124.543	256.976	75.6251	29.9599	120.854	120.076	99.3566	16.2655	0.572754	1.91545	6.25124	8.69856	139.149	45.7585	42.3588	17.4327	35.1833	15.4662	43.9588	17.348	22.2764	15.7064	18.4436	3.4193	18.5392
211.1(35.9045,Unknown)	35.9045	211.1	LWS	GC-Quad	H2O				LWS-GC-Quad-H2O-35.9045-211.10000	MS4		Unknown-35.9045-211.10000	3.79089	0.97697	1.19079	1.98622	1.56654	78.8708	43.9399	14.1469	6.35009	21.479	19.8386	92.3626	4.11255	1.07586	1.70779	2.29874	1.60227	69.7024	5.78858	6.29078	4.35402	5.47779	1.00509	18.3484	3.6172	4.24892	3.15986	3.67533	0.546851	14.879
305.2(36.0953,NF07_Ononitol, O,O,O,O,O-TMS)	36.0953	305.2	LWS	GC-Quad	H2O	C7H14O6	194.079	NF07_Ononitol OOOOO-TMS	NF07_Ononitol OOOOO-TMS	MS1	DSCFFEYYQKSRSV-FEPQRWDDSA-N	DSCFFEYYQKSRSV-FEPQRWDDSA-N	129.866	9.12204	8.25615	49.0815	69.963	142.545	33.0125	33.9468	29.614	32.1911	2.28019	7.0833	28.4339	10.39	15.7142	18.1793	9.27109	50.9979	15.4722	19.1882	14.8207	16.4937	2.35612	14.285	11.6839	14.7674	20.2292	15.5602	4.32749	27.8113
318.2(36.1325,Unknown)	36.1325	318.2	LWS	GC-Quad	H2O				LWS-GC-Quad-H2O-36.1325-318.20000	MS4		Unknown-36.1325-318.20000	319.479	9.20986	11.6698	113.453	178.428	157.271	38.6405	51.1207	21.5803	37.1138	14.8292	39.9561	200.881	24.7989	65.55	97.0766	92.1774	94.9532	116.828	170.254	22.5972	103.226	74.7621	72.4253	10.1195	16.9828	16.0141	14.3721	3.71457	25.8456
347.2(36.1676,Unknown)	36.1676	347.2	LWS	GC-Quad	H2O				LWS-GC-Quad-H2O-36.1676-347.20000	MS4		Unknown-36.1676-347.20000	24.7202	1.31726	2.3022	9.44656	13.2365	140.12	6.71309	6.75696	5.13739	6.20248	0.922653	14.8756	11.8328	6.63169	10.2715	9.57869	2.66889	27.8628	17.6394	18.7526	4.4498	13.6139	7.95587	58.4391	3.65049	7.39523	4.29409	5.11327	2.00226	39.1582
293.2(36.1917,Unknown)	36.1917	293.2	LWS	GC-Quad	H2O				LWS-GC-Quad-H2O-36.1917-293.20000	MS4		Unknown-36.1917-293.20000	783.306	86.16	34.8373	301.435	418.102	138.704	11.7442	20.1942	24.8686	18.9357	6.6521	35.13	89.4326	16.0623	33.446	46.3137	38.3404	82.7841	36.9639	42.0172	8.4411	29.1407	18.1036	62.1247	3.89527	6.3643	4.78807	5.01588	1.25018	24.9245
473.3(36.2524,Unknown)	36.2524	473.3	LWS	GC-Quad	H2O				LWS-GC-Quad-H2O-36.2524-473.30000	MS4		Unknown-36.2524-473.30000	1.2031	0	0	0.401032	0.694608	173.205	0.252675	0.178256	0.207713	0.212881	0.0374775	17.6049	0.440191	0	0	0.14673	0.254144	173.205	3.24712	2.95753	1.13914	2.44793	1.14265	46.6783	0.511636	1.14168	0.839934	0.831083	0.315115	37.9162
333.2(36.3054,Unknown)	36.3054	333.2	LWS	GC-Quad	H2O				LWS-GC-Quad-H2O-36.3054-333.20000	MS4		Unknown-36.3054-333.20000	8.35357	2.07469	3.77084	4.73303	3.24815	68.6272	21.7622	13.7276	13.4084	16.2994	4.73359	29.0415	7.55097	5.86682	3.01885	5.47888	2.29083	41.8119	10.5112	13.4105	10.2158	11.3792	1.76534	15.5138	16.2464	19.0175	22.0523	19.1054	2.90395	15.1997
362.2(36.7256,Unknown)	36.7256	362.2	LWS	GC-Quad	H2O				LWS-GC-Quad-H2O-36.7256-362.20000	MS4		Unknown-36.7256-362.20000	8.14927	0.823289	0	2.99085	4.48625	149.999	3.00747	3.17986	3.28203	3.15645	0.138766	4.39627	4.05407	4.07411	4.4322	4.18679	0.212763	5.08177	9.74042	8.01082	3.54997	7.1004	3.19407	44.9843	2.14449	4.93897	2.54186	3.20844	1.5118	47.1194
333.2(36.8372,NF07_Saccharic Acid, O,O,O,O,O,O-TMS)	36.8372	333.2	LWS	GC-Quad	H2O	C6H10O8	210.038	NF07_Saccharic Acid OOOOOO-TMS	NF07_Saccharic Acid OOOOOO-TMS	MS1	DSLZVSRJTYRBFB-LLEIAEIESA-N	DSLZVSRJTYRBFB-LLEIAEIESA-N	247.111	73.3606	47.711	122.728	108.48	88.391	86.0132	48.0965	62.6303	65.58	19.1297	29.17	44.7456	19.5517	19.7837	28.027	14.4792	51.6616	63.316	34.8341	28.1763	42.1088	18.6652	44.3262	31.4516	35.7345	40.1231	35.7697	4.33589	12.1217
221.1(37.0005,Unknown)	37.0005	221.1	LWS	GC-Quad	H2O				LWS-GC-Quad-H2O-37.0005-221.10000	MS4		Unknown-37.0005-221.10000	929.063	368.702	509.606	602.457	291.491	48.3837	25.7171	47.7357	77.2787	50.2439	25.8721	51.4931	124.405	44.784	273.237	147.475	115.961	78.6306	52.6763	95.6719	34.6707	61.0063	31.3422	51.3753	15.024	30.0922	19.4489	21.5217	7.745	35.9869
143.1(37.0349,Unknown)	37.0349	143.1	LWS	GC-Quad	H2O				LWS-GC-Quad-H2O-37.0349-143.10000	MS4		Unknown-37.0349-143.10000	146.551	41.3181	13.0987	66.9892	70.3322	104.99	117.197	92.5048	156.222	121.974	32.1259	26.3383	72.1267	26.3515	28.4405	42.3062	25.8464	61.0937	51.4046	65.7866	23.6057	46.9323	21.4431	45.6895	10.0475	10.6529	18.1094	12.9366	4.48997	34.7075
313.3(37.0763,? NF09_n-Heptadecanol, O-TMS)	37.0763	313.3	LWS	GC-Quad	H2O	C17H36O	256.277	? NF09_n-Heptadecanol O-TMS	? NF09_n-Heptadecanol O-TMS	MS3	GOQYKNQRPGWPLP-UHFFFAOYSA-N	GOQYKNQRPGWPLP-UHFFFAOYSA-N	153.406	53.5467	9.19555	72.0495	73.8643	102.519	27.7886	38.0754	46.7144	37.5261	9.47485	25.2487	60.0907	38.4621	6.20818	34.9203	27.1153	77.649	20.692	52.955	24.4355	32.6942	17.646	53.9728	11.0382	45.5921	14.3334	23.6546	19.0698	80.6177
221.1(37.4696,Unknown)	37.4696	221.1	LWS	GC-Quad	H2O				LWS-GC-Quad-H2O-37.4696-221.10000	MS4		Unknown-37.4696-221.10000	600.005	278.074	381.516	419.865	164.356	39.1449	15.6919	33.0526	51.4754	33.4066	17.8944	53.5655	88.2906	33.7516	176.166	99.4027	71.8545	72.2862	39.9345	63.4631	22.2026	41.8667	20.698	49.4379	11.8184	22.0346	13.8443	15.8991	5.40919	34.022
305.2(37.7989,NF07_Myo-Inositol, O,O,O,O,O,O-TMS)	37.7989	305.2	LWS	GC-Quad	H2O	C6H12O6	180.063	NF07_Myo-Inositol OOOOOO-TMS	NF07_Myo-Inositol OOOOOO-TMS	MS1	CDAISMWEOUEBRE-UHFFFAOYSA-N	CDAISMWEOUEBRE-UHFFFAOYSA-N	7467.53	1525.72	673.326	3222.19	3701.19	114.866	1466.01	1407.03	1067.3	1313.45	215.197	16.3841	2798.93	1143.94	2077.4	2006.76	829.755	41.3481	1531.66	1613.42	795.441	1313.51	450.518	34.2988	365.922	548.096	443.951	452.657	91.3981	20.1915
461(37.8217,Unknown)	37.8217	461	LWS	GC-Quad	H2O				LWS-GC-Quad-H2O-37.8217-4610000	MS4		Unknown-37.8217-4610000	162.577	68.1025	79.7698	103.483	51.5082	49.7745	9.79975	11.3442	12.519	11.221	1.36382	12.1542	31.3305	9.80525	47.0929	29.4095	18.7179	63.6456	18.4158	23.9186	9.39432	17.2429	7.33282	42.5266	5.4144	8.57475	4.66462	6.21793	2.07521	33.3747
245.1(37.9594,? Golm_NA)	37.9594	245.1	LWS	GC-Quad	H2O				LWS-GC-Quad-H2O-37.9594-245.10000	MS4		Unknown-37.9594-245.10000	4.42649	0.581791	0.754168	1.92082	2.17169	113.061	11.2763	6.50203	8.31712	8.6985	2.40989	27.7047	2.92742	5.20761	1.82247	3.31917	1.72624	52.0081	9.54213	10.6056	7.66226	9.26998	1.4904	16.0777	6.08636	8.33725	10.7483	8.39063	2.33142	27.786
221.1(38.1213,Unknown)	38.1213	221.1	LWS	GC-Quad	H2O				LWS-GC-Quad-H2O-38.1213-221.10000	MS4		Unknown-38.1213-221.10000	1400.88	1534.81	2846	1927.23	798.494	41.4322	24.0256	80.7346	192.128	98.9627	85.5207	86.4171	133.455	141.007	621.949	298.803	279.878	93.6661	54.2272	102.621	57.3546	71.4011	27.0828	37.9305	18.9687	54.0635	42.0284	38.3535	17.8337	46.4981
319.2(38.4616,Unknown)	38.4616	319.2	LWS	GC-Quad	H2O				LWS-GC-Quad-H2O-38.4616-319.20000	MS4		Unknown-38.4616-319.20000	1.3393	0.680586	0.740937	0.920273	0.364137	39.5684	12.8002	4.38452	3.84816	7.01097	5.02081	71.6136	4.12179	4.87021	2.48885	3.82695	1.21775	31.8204	6.62549	7.12321	9.26393	7.67088	1.40189	18.2755	11.9565	8.63874	16.2838	12.293	3.83362	31.1854
354.1(38.5312,? Golm_Guanine (3TMS))	38.5312	354.1	LWS	GC-Quad	H2O	C5H5N5O	151.049	? Golm_Guanine	? Golm_Guanine	MS3	UYTPUPDQBNUYGX-UHFFFAOYSA-N	UYTPUPDQBNUYGX-UHFFFAOYSA-N	2.67859	1.1087	0.688013	1.49177	1.04912	70.3275	4.32233	3.42951	1.61954	3.12379	1.37709	44.0838	13.2981	14.3104	8.94188	12.1835	2.85256	23.4134	39.6831	47.3464	18.8705	35.3	14.7353	41.743	7.61672	8.21942	6.78758	7.54124	0.718897	9.53288
74.1(38.8915,Unknown)	38.8915	74.1	LWS	GC-Quad	H2O				LWS-GC-Quad-H2O-38.8915-74.10000	MS4		Unknown-38.8915-74.10000	206.501	62.6029	50.6086	106.571	86.7497	81.4009	19.8231	18.5425	14.5259	17.6305	2.76385	15.6765	74.7586	16.6627	46.7705	46.0639	29.0544	63.0741	43.163	53.5691	14.2809	37.0043	20.3553	55.0078	9.33718	12.0672	7.29452	9.56629	2.39456	25.0312
221.1(39.0933,Unknown)	39.0933	221.1	LWS	GC-Quad	H2O				LWS-GC-Quad-H2O-39.0933-221.10000	MS4		Unknown-39.0933-221.10000	535.151	450.153	811.604	598.969	188.988	31.5521	10.7254	30.3586	64.9026	35.3289	27.4285	77.6375	64.6003	46.6488	216.917	109.389	93.554	85.5243	22.0968	22.4486	21.9654	22.1703	0.249841	1.12692	9.33192	22.4764	15.1414	15.6499	6.58698	42.0895
249.1(39.1306,Unknown)	39.1306	249.1	LWS	GC-Quad	H2O				LWS-GC-Quad-H2O-39.1306-249.10000	MS4		Unknown-39.1306-249.10000	13.3022	8.00237	15.2421	12.1822	3.74756	30.7626	4.31478	4.7281	2.48866	3.84384	1.19168	31.0024	16.0562	7.25488	5.79285	9.70131	5.55183	57.2277	2.48188	13.394	5.85643	7.24411	5.58686	77.1227	1.45956	1.93172	4.72267	2.70465	1.76353	65.2036
56.1(39.3014,Unknown)	39.3014	56.1	LWS	GC-Quad	H2O				LWS-GC-Quad-H2O-39.3014-56.10000	MS4		Unknown-39.3014-56.10000	17.1611	8.93543	4.67055	10.2557	6.3491	61.908	8.82598	8.55054	8.34133	8.57262	0.24308	2.83553	7.06768	1.92119	4.26483	4.4179	2.57666	58.3232	6.72045	3.14774	11.2195	7.02922	4.04472	57.5415	7.38981	6.88053	12.076	8.78212	2.86394	32.611
369.1(39.8807,Unknown)	39.8807	369.1	LWS	GC-Quad	H2O				LWS-GC-Quad-H2O-39.8807-369.10000	MS4		Unknown-39.8807-369.10000	8.73947	7.17908	1.60095	5.83984	3.75297	64.265	0.906886	1.50511	1.44618	1.28606	0.329694	25.636	29.7052	9.53509	17.3445	18.8616	10.1703	53.9206	16.7066	22.8666	9.1982	16.2571	6.84527	42.1062	2.14607	2.84451	1.56242	2.18433	0.6419	29.3866
81.1(40.1639,Unknown)	40.1639	81.1	LWS	GC-Quad	H2O				LWS-GC-Quad-H2O-40.1639-81.10000	MS4		Unknown-40.1639-81.10000	27.3307	3.73224	3.54591	11.5363	13.6787	118.571	4.15276	5.69892	6.71711	5.52293	1.2912	23.3789	11.3403	3.37048	9.32001	8.01027	4.1432	51.7236	8.89512	13.3694	4.64538	8.96996	4.36248	48.6343	1.711	3.2909	3.30362	2.76851	0.915851	33.081
290.1(40.9272,Unknown)	40.9272	290.1	LWS	GC-Quad	H2O				LWS-GC-Quad-H2O-40.9272-290.10000	MS4		Unknown-40.9272-290.10000	1.6117	0.581791	0	0.731162	0.816164	111.626	7.32505	4.36248	6.019	5.90218	1.48473	25.1557	4.7436	4.44875	2.26259	3.81831	1.35534	35.4957	4.45734	7.57171	6.69348	6.24084	1.60577	25.73	4.78169	5.25646	8.53575	6.1913	2.04418	33.017
98.1(41.3901,Unknown)	41.3901	98.1	LWS	GC-Quad	H2O				LWS-GC-Quad-H2O-41.3901-98.10000	MS4		Unknown-41.3901-98.10000	12.8482	1.88808	1.7068	5.48101	6.38078	116.416	14.0815	15.0866	14.4681	14.5454	0.506984	3.48553	4.78361	2.34745	3.8898	3.67362	1.23239	33.5469	3.97511	2.20964	9.81499	5.33325	3.98042	74.6341	2.47881	1.55147	4.67352	2.90126	1.60333	55.2631
204.1(41.459,NF07_galactosyl glycerol 6TMS)	41.459	204.1	LWS	GC-Quad	H2O	C9H18O8	254.1	NF07_galactosyl glycerol 6TMS	NF07_galactosyl glycerol 6TMS	MS1	NHJUPBDCSOGIKX-NTXXKDEISA-N	NHJUPBDCSOGIKX-NTXXKDEISA-N	193.994	55.9398	31.6221	93.8518	87.5735	93.3104	72.9144	59.9578	95.987	76.2864	18.2498	23.9227	105.52	60.4993	57.7302	74.583	26.8276	35.9701	63.5245	65.9052	53.686	61.0386	6.47783	10.6127	35.8373	43.1371	72.4317	50.4687	19.3675	38.3754
357.2(41.8682,? Golm_NA)	41.8682	357.2	LWS	GC-Quad	H2O				LWS-GC-Quad-H2O-41.8682-357.20000	MS4		Unknown-41.8682-357.20000	16.0716	5.94964	14.8849	12.302	5.53323	44.9782	6.90028	4.53019	5.4435	5.62466	1.19539	21.2526	140.498	83.6808	151.972	125.383	36.5683	29.1652	126.149	152.945	41.4948	106.863	58.1744	54.4383	13.4534	11.3753	9.3753	11.4013	2.03917	17.8854
433.3(42.1803,Unknown)	42.1803	433.3	LWS	GC-Quad	H2O				LWS-GC-Quad-H2O-42.1803-433.30000	MS4		Unknown-42.1803-433.30000	5.62958	0.658631	0.727706	2.33864	2.85025	121.876	6.68175	7.6674	5.8066	6.71859	0.930948	13.8563	0.683373	0.751664	0.486612	0.64055	0.137617	21.4843	4.06262	2.97984	10.5957	5.87939	4.12017	70.0783	5.95653	4.75777	12.832	7.84875	4.35701	55.5122
204.1(42.4262,Golm_NA)	42.4262	204.1	LWS	GC-Quad	H2O				LWS-GC-Quad-H2O-42.4262-204.10000	MS4		Unknown-42.4262-204.10000	258.416	59.2768	27.8645	115.186	125.031	108.548	58.1658	56.3107	68.2276	60.9014	6.41214	10.5287	115.465	44.1681	60.2996	73.311	37.3872	50.9981	82.1414	111.819	54.0192	82.66	28.9035	34.9667	20.1648	32.2528	38.1648	30.1941	9.17493	30.3865
183(43.1943,Unknown)	43.1943	183	LWS	GC-Quad	H2O				LWS-GC-Quad-H2O-43.1943-1830000	MS4		Unknown-43.1943-1830000	1.1804	1.42703	1.3231	1.31018	0.123826	9.45109	1.57453	0.90901	0.491172	0.99157	0.546377	55.1022	16.4656	4.79936	9.77563	10.3469	5.85406	56.5781	12.5081	17.919	8.11298	12.8467	4.91175	38.2336	1.51265	1.90926	2.00454	1.80882	0.260872	14.4223
204.1(43.2425,? Golm_NA)	43.2425	204.1	LWS	GC-Quad	H2O				LWS-GC-Quad-H2O-43.2425-204.10000	MS4		Unknown-43.2425-204.10000	58.5885	7.8926	3.5856	23.3556	30.5885	130.969	31.2041	25.8893	31.3561	29.4832	3.11331	10.5596	50.9267	19.9671	29.3517	33.4152	15.8748	47.5076	32.662	27.6933	24.0991	28.1515	4.2998	15.2738	11.1111	12.029	19.4779	14.206	4.58862	32.3006
318.2(43.3039,Golm_Inositol-2-phosphate, myo- (7TMS))	43.3039	318.2	LWS	GC-Quad	H2O	C6H13O9P	260.03	Golm_Inositol-2-phosphate myo-	Golm_Inositol-2-phosphate myo-	MS2	INAPMGSXUVUWAF-UYSNGIAKSA-N	INAPMGSXUVUWAF-UYSNGIAKSA-N	17.8648	6.257	4.59116	9.571	7.23081	75.5492	34.7482	20.0739	20.6277	25.1499	8.31697	33.0695	182.658	62.1227	116.015	120.265	60.3798	50.2055	109.617	134.538	69.1777	104.444	32.9857	31.5821	14.0957	26.1294	25.9733	22.0662	6.90303	31.2833
74.1(43.3431,Unknown)	43.3431	74.1	LWS	GC-Quad	H2O				LWS-GC-Quad-H2O-43.3431-74.10000	MS4		Unknown-43.3431-74.10000	180.737	80.0566	68.4308	109.741	61.758	56.2759	11.3494	13.1148	11.8506	12.1049	0.909754	7.51558	60.1399	16.8248	52.2503	43.0717	23.0703	53.5624	40.9343	50.588	10.0618	33.8614	21.1687	62.5157	6.15733	10.6591	5.10075	7.30571	2.95175	40.4033
221.1(43.6035,Unknown)	43.6035	221.1	LWS	GC-Quad	H2O				LWS-GC-Quad-H2O-43.6035-221.10000	MS4		Unknown-43.6035-221.10000	651.443	317.405	452.13	473.659	168.056	35.4804	28.644	42.4877	59.0999	43.4105	15.2489	35.1272	166.007	58.0846	206.692	143.595	76.7972	53.4819	79.9481	126.737	40.2811	82.3221	43.2769	52.5702	21.2643	35.7049	23.8755	26.9482	7.6951	28.5551
245.1(43.8488,Unknown)	43.8488	245.1	LWS	GC-Quad	H2O				LWS-GC-Quad-H2O-43.8488-245.10000	MS4		Unknown-43.8488-245.10000	3.33689	0.735472	2.88436	2.31891	1.38984	59.935	4.74457	2.94314	4.58375	4.09049	0.99688	24.3707	253.747	147.291	318.545	239.861	86.4671	36.0488	170.92	316.788	64.5001	184.07	126.657	68.8093	5.33345	3.74622	4.99239	4.69069	0.83552	17.8123
218.1(44.0348,Golm_Uridine (3TMS))	44.0348	218.1	LWS	GC-Quad	H2O	C9H12N2O6	244.07	Golm_Uridine	Golm_Uridine	MS2	DRTQHJPVMGBUCF-XVFCMESISA-N	DRTQHJPVMGBUCF-XVFCMESISA-N	2.86019	2.70039	0.807092	2.12256	1.14202	53.8042	51.9788	27.2837	33.4879	37.5835	12.8469	34.1822	1546.86	564.115	1199.95	1103.64	498.399	45.1595	886.985	1129.21	231.291	749.163	464.556	62.01	59.9858	53.4445	38.2893	50.5732	11.1296	22.0069
363.2(44.3606,Unknown)	44.3606	363.2	LWS	GC-Quad	H2O				LWS-GC-Quad-H2O-44.3606-363.20000	MS4		Unknown-44.3606-363.20000	95.9072	7.04736	9.5131	37.4892	50.6065	134.989	30.5054	28.8808	40.2667	33.2176	6.15849	18.5398	189.257	68.0688	95.0412	117.456	63.6277	54.1716	126.451	151.385	77.8036	118.547	37.4221	31.5674	17.98	30.5568	27.5129	25.3499	6.56148	25.8837
204.1(45.2031,? NF07_Laminaribose Meox 2)	45.2031	204.1	LWS	GC-Quad	H2O	C12H22O11	342.116	? NF07_Laminaribose Meox 2	? NF07_Laminaribose Meox 2	MS3	QIGJYVCQYDKYDW-LCOYTZNXSA-N	QIGJYVCQYDKYDW-LCOYTZNXSA-N	68.9624	20.3517	6.24504	31.853	32.9025	103.295	64.9894	40.7928	52.2672	52.6832	12.1037	22.9744	117.571	111.532	96.4608	108.521	10.8724	10.0187	70.5633	76.202	94.2987	80.3547	12.4006	15.4323	35.3763	46.2591	64.0083	48.5479	14.4526	29.7698
221.1(45.6468,Unknown)	45.6468	221.1	LWS	GC-Quad	H2O				LWS-GC-Quad-H2O-45.6468-221.10000	MS4		Unknown-45.6468-221.10000	181.758	124.394	207.661	171.271	42.6128	24.8803	17.2902	29.0691	41.944	29.4345	12.331	41.8931	72.4745	33.4418	138.911	81.609	53.3245	65.3414	49.1871	97.2852	35.9981	60.8235	32.258	53.0354	16.2704	28.7506	19.3042	21.4417	6.50889	30.3562
221.1(45.7466,Unknown)	45.7466	221.1	LWS	GC-Quad	H2O				LWS-GC-Quad-H2O-45.7466-221.10000	MS4		Unknown-45.7466-221.10000	485.733	302.806	372.44	386.993	92.3279	23.8578	25.5937	40.3851	60.0666	42.0151	17.2942	41.1618	132.381	49.6458	201.445	127.824	76.0021	59.4585	59.6853	108.323	46.6341	71.5474	32.5101	45.4385	22.4202	40.4187	29.3839	30.7409	9.07569	29.5231
131.2(45.7632,Unknown)	45.7632	131.2	LWS	GC-Quad	H2O				LWS-GC-Quad-H2O-45.7632-131.20000	MS4		Unknown-45.7632-131.20000	36.7285	13.1177	24.9934	24.9465	11.8054	47.323	3.56655	5.34145	4.47833	4.46211	0.887564	19.8911	19.4515	6.23665	10.7706	12.1529	6.71501	55.2544	9.39504	16.1226	6.95291	10.8235	4.74882	43.875	2.64877	4.37936	3.21036	3.41283	0.882884	25.8696
230.2(46.2812,Golm_Adenosine (3TMS) (Derivate not found))	46.2812	230.2	LWS	GC-Quad	H2O	C10H13N5O4	267.097	Golm_Adenosine	Golm_Adenosine	MS2	OIRDTQYFTABQOQ-KQYNXXCUSA-N	OIRDTQYFTABQOQ-KQYNXXCUSA-N	2.33809	0.834266	3.04313	2.07183	1.12825	54.4566	62.7316	38.2148	39.3992	46.7819	13.8256	29.5532	1606.75	358.712	1047.15	1004.21	625.126	62.2508	1264.17	1294.69	246.825	935.23	596.371	63.7673	144.319	173.855	87.8486	135.341	43.7004	32.2891
361.2(46.4163,? NF07_Sucrose TMS)	46.4163	361.2	LWS	GC-Quad	H2O	C12H22O11	342.116	? NF07_Sucrose TMS	? NF07_Sucrose TMS	MS3	CZMRCDWAGMRECN-UGDNZRGBSA-N	CZMRCDWAGMRECN-UGDNZRGBSA-N	17.6832	3.29316	3.28129	8.0859	8.31155	102.791	12.0265	12.6322	16.332	13.6636	2.3307	17.0578	58.4777	25.6118	31.5771	38.5555	17.509	45.4124	34.4708	48.706	25.9312	36.3693	11.5055	31.635	6.984	11.7974	12.159	10.3135	2.88906	28.0125
363.2(46.6057,NF07_Sucrose TMS)	46.6057	363.2	LWS	GC-Quad	H2O	C12H22O11	342.116	NF07_Sucrose TMS	NF07_Sucrose TMS	MS1	CZMRCDWAGMRECN-UGDNZRGBSA-N	CZMRCDWAGMRECN-UGDNZRGBSA-N	4363.09	846.429	461.736	1890.42	2150.02	113.732	1581.05	1560.33	2714.36	1951.91	660.376	33.8323	6579.77	2023.89	2292.68	3632.11	2556.28	70.38	746.205	937.001	1134.11	939.106	193.962	20.654	12.3357	55.5088	126.792	64.8789	57.8007	89.0901
236.1(46.7373,NF09_Adenosine 4TMS)	46.7373	236.1	LWS	GC-Quad	H2O	C10H13N5O4	267.097	NF09_Adenosine 4TMS	NF09_Adenosine 4TMS	MS1	OIRDTQYFTABQOQ-KQYNXXCUSA-N	OIRDTQYFTABQOQ-KQYNXXCUSA-N	170.136	16.6304	1.9185	62.895	93.1643	148.127	256.263	155.152	264.647	225.354	60.941	27.0423	14675.1	6241.1	14721	11879	4882.66	41.1032	5729.28	9900.1	2215.12	5948.17	3847.16	64.6781	268.743	259.707	193.854	240.768	40.8791	16.9786
204.1(47.1286,Unknown)	47.1286	204.1	LWS	GC-Quad	H2O				LWS-GC-Quad-H2O-47.1286-204.10000	MS4		Unknown-47.1286-204.10000	141.534	3.35902	8.82509	51.2394	78.2452	152.705	33.221	6.54995	2.55893	14.11	16.6705	118.147	9.74884	6.05414	3.50237	6.43512	3.14062	48.8044	4.66587	9.66511	3.86225	6.06441	3.14408	51.8448	0.875037	1.77882	1.91515	1.523	0.565278	37.1161
295.1(47.143,Unknown)	47.143	295.1	LWS	GC-Quad	H2O				LWS-GC-Quad-H2O-47.143-295.10000	MS4		Unknown-47.143-295.10000	158.264	21.0213	19.9127	66.3993	79.559	119.819	2.48449	12.0744	16.0494	10.2028	6.97344	68.3485	81.0783	25.2984	66.6441	57.6736	28.9517	50.1992	26.9628	50.999	17.2747	31.7455	17.3634	54.6956	8.38259	16.8905	12.998	12.757	4.25905	33.3859
103.1(47.2174,Unknown)	47.2174	103.1	LWS	GC-Quad	H2O				LWS-GC-Quad-H2O-47.2174-103.10000	MS4		Unknown-47.2174-103.10000	54.9111	11.2736	43.755	36.6466	22.6706	61.8628	2.17082	3.06485	2.75103	2.66223	0.453583	17.0377	17.1859	3.16996	14.462	11.606	7.43165	64.0331	10.11	9.53596	15.4777	11.7079	3.27735	27.9927	2.99798	5.6121	6.65252	5.08753	1.8829	37.0101
361.2(47.4771,Golm_NA)	47.4771	361.2	LWS	GC-Quad	H2O				LWS-GC-Quad-H2O-47.4771-361.20000	MS4		Unknown-47.4771-361.20000	4.56269	1.94296	1.19079	2.56548	1.77005	68.9947	10.8348	7.26345	11.7475	9.94859	2.36975	23.82	5.19302	9.74642	11.2851	8.7415	3.1679	36.2398	2.69879	7.94742	11.983	7.54308	4.6553	61.7162	7.12996	9.46816	10.3758	8.99131	1.67465	18.6252
361.2(47.7796,Unknown)	47.7796	361.2	LWS	GC-Quad	H2O				LWS-GC-Quad-H2O-47.7796-361.20000	MS4		Unknown-47.7796-361.20000	69.825	16.9158	10.479	32.4066	32.5647	100.488	29.3603	31.7449	44.0961	35.0671	7.90973	22.556	112.366	68.5779	80.7497	87.2311	22.6019	25.9104	58.0766	80.3489	60.926	66.4505	12.1204	18.2397	15.2503	27.764	27.4748	23.4963	7.14278	30.3995
361.2(48.113,NF07_ISOMALTOSE MEOX1 TMS)	48.113	361.2	LWS	GC-Quad	H2O	C12H22O11	342.116	NF07_ISOMALTOSE MEOX1 TMS	NF07_ISOMALTOSE MEOX1 TMS	MS1	DLRVVLDZNNYCBX-RTPHMHGBSA-N	DLRVVLDZNNYCBX-RTPHMHGBSA-N	148.049	27.1685	15.9566	63.7247	73.2418	114.935	147.763	84.6203	116.472	116.285	31.5716	27.1502	514.272	572.734	499.437	528.815	38.752	7.32808	114.21	112.647	123.31	116.722	5.75835	4.93336	70.5534	72.8838	73.8109	72.416	1.67838	2.31769
204.1(48.2391,Unknown)	48.2391	204.1	LWS	GC-Quad	H2O				LWS-GC-Quad-H2O-48.2391-204.10000	MS4		Unknown-48.2391-204.10000	48.192	9.2867	2.63297	20.0372	24.6086	122.815	29.9569	14.4205	27.1862	23.8546	8.28673	34.7386	67.8787	34.1935	46.7209	49.5977	17.0259	34.3279	27.4432	19.8222	18.7253	21.9969	4.74839	21.5866	13.8068	16.6483	15.7157	15.3903	1.44845	9.41145
204.1(48.381,Golm_D273330)	48.381	204.1	LWS	GC-Quad	H2O				LWS-GC-Quad-H2O-48.381-204.10000	MS4		Unknown-48.381-204.10000	162.668	129.498	16.2477	102.804	76.7731	74.6788	154.353	313.116	83.3836	183.618	117.629	64.0619	50.5666	22.3578	25.0156	32.6466	15.5759	47.7105	23.2074	14.7419	23.6167	20.522	5.00991	24.4124	12.0846	10.2053	15.0209	12.4369	2.42707	19.515
252.1(48.5167,Golm_Guanosine (4TMS) (coeluting with Guanosine (5TMS)))	48.5167	252.1	LWS	GC-Quad	H2O	C10H13N5O5	283.092	Golm_Guanosine	Golm_Guanosine	MS2	NYHBQMYGNKIUIF-UUOKFMHZSA-N	NYHBQMYGNKIUIF-UUOKFMHZSA-N	8.14927	8.47439	7.30352	7.97573	0.60442	7.57824	25.113	9.52328	12.1989	15.6117	8.3364	53.3983	2100.64	434.96	1342.63	1292.74	833.961	64.511	1162.43	1554.2	337.228	1017.95	621.218	61.0262	80.2199	71.6991	43.2362	65.0517	19.3672	29.7721
556.3(48.5532,? Golm_Guanosine (5TMS))	48.5532	556.3	LWS	GC-Quad	H2O	C10H13N5O5	283.092	? Golm_Guanosine	? Golm_Guanosine	MS3	NYHBQMYGNKIUIF-UUOKFMHZSA-N	NYHBQMYGNKIUIF-UUOKFMHZSA-N	0	0	0	0	0	#DIV/0!	8.34862	1.95411	3.74743	4.68338	3.2984	70.4277	688.003	142.111	428.996	419.704	273.065	65.0613	388.273	521.906	114.869	341.683	207.48	60.7229	27.2492	9.33249	14.1251	16.9022	9.27558	54.8778
324.2(48.5753,Unknown)	48.5753	324.2	LWS	GC-Quad	H2O				LWS-GC-Quad-H2O-48.5753-324.20000	MS4		Unknown-48.5753-324.20000	6.76458	0.691563	0.820323	2.75882	3.46969	125.767	45.3558	38.1401	102.931	62.1424	35.508	57.1398	7236.22	5204.07	11696.3	8045.53	3320.92	41.2766	4049.72	6906.53	1767.98	4241.41	2574.64	60.7024	140.726	117.248	68.0203	108.665	37.1049	34.1463
204.1(49.4853,Unknown)	49.4853	204.1	LWS	GC-Quad	H2O				LWS-GC-Quad-H2O-49.4853-204.10000	MS4		Unknown-49.4853-204.10000	64.6948	12.1517	7.58137	28.1426	31.7375	112.774	39.9251	39.6035	24.0916	34.5401	9.05006	26.2016	23.7734	18.3833	11.8306	17.9958	5.98084	33.2347	10.6081	15.8549	13.5098	13.3243	2.62835	19.726	12.3187	5.06603	11.0169	9.46719	3.8667	40.8431
362.2(49.5673,Unknown)	49.5673	362.2	LWS	GC-Quad	H2O				LWS-GC-Quad-H2O-49.5673-362.20000	MS4		Unknown-49.5673-362.20000	7.26398	1.18554	1.82588	3.42513	3.33992	97.5122	4.72331	4.63897	5.01167	4.79132	0.195436	4.07896	10.7031	5.75155	6.74748	7.73404	2.61906	33.864	9.35035	10.9061	7.31644	9.19097	1.80014	19.586	2.97432	4.96851	4.54021	4.16101	1.04978	25.2289
361.2(49.9524,? Golm_NA)	49.9524	361.2	LWS	GC-Quad	H2O				LWS-GC-Quad-H2O-49.9524-361.20000	MS4		Unknown-49.9524-361.20000	8.53517	2.42596	1.56126	4.17413	3.80144	91.0714	6.00851	9.39917	8.77159	8.05976	1.80394	22.382	22.5975	7.02193	8.51106	12.7102	8.59499	67.623	8.53299	9.84123	4.18098	7.5184	2.96339	39.4151	2.25908	3.00295	3.46403	2.90869	0.607977	20.9021
204.1(50.2906,Unknown)	50.2906	204.1	LWS	GC-Quad	H2O				LWS-GC-Quad-H2O-50.2906-204.10000	MS4		Unknown-50.2906-204.10000	28.9197	3.11752	3.29452	11.7773	14.8461	126.057	7.14484	7.1633	10.7449	8.35101	2.07317	24.8254	24.5676	13.6392	31.8622	23.3563	9.17169	39.2685	15.934	13.5889	5.98735	11.8367	5.19965	43.928	6.8773	11.363	11.0405	9.76024	2.5019	25.6336
204.1(50.398,? Golm_NA)	50.398	204.1	LWS	GC-Quad	H2O				LWS-GC-Quad-H2O-50.398-204.10000	MS4		Unknown-50.398-204.10000	41.4955	4.89583	3.29452	16.5619	21.6079	130.467	17.5104	18.8645	9.6493	15.3414	4.97577	32.4336	12.9749	11.9174	26.7823	17.2248	8.29385	48.1506	2.90639	18.998	0.798689	7.56768	9.95485	131.544	4.01704	10.0785	6.2044	6.76666	3.06961	45.3637
204.1(50.5944,Unknown)	50.5944	204.1	LWS	GC-Quad	H2O				LWS-GC-Quad-H2O-50.5944-204.10000	MS4		Unknown-50.5944-204.10000	30.8038	16.0706	3.32098	16.7318	13.7533	82.1988	14.3487	23.6304	8.7919	15.5903	7.49678	48.086	8.09274	7.76759	6.11209	7.32414	1.06218	14.5025	3.90436	1.84567	3.38712	3.04572	1.07096	35.163	1.75849	1.82927	0.88463	1.4908	0.526147	35.293
204.1(51.2158,? Golm_NA)	51.2158	204.1	LWS	GC-Quad	H2O				LWS-GC-Quad-H2O-51.2158-204.10000	MS4		Unknown-51.2158-204.10000	27.6712	2.7443	1.68034	10.6986	14.7083	137.479	18.4072	16.2898	8.61932	14.4388	5.14979	35.6664	4.05099	3.44373	8.69083	5.39518	2.87022	53.1997	2.34504	2.97984	1.28134	2.20207	0.858231	38.9738	2.83625	2.97157	8.1004	4.63607	3.00096	64.7306
206.2(51.667,? Golm_Galactinol (9TMS))	51.667	206.2	LWS	GC-Quad	H2O	C12H22O11	342.116	? Golm_Galactinol	? Golm_Galactinol	MS3	VCWMRQDBPZKXKG-UHFFFAOYSA-N	VCWMRQDBPZKXKG-UHFFFAOYSA-N	8.78487	3.52368	4.82932	5.71262	2.73956	47.9563	2.25924	21.3965	1.34779	8.3345	11.3212	135.835	2.49339	1.65462	4.68635	2.94479	1.56546	53.1604	2.72951	6.50446	0.97388	3.40262	2.82606	83.0556	0.664601	0.672517	0.715521	0.684213	0.0274007	4.0047
204.1(51.7545,NF08_Galactinol (9TMS); alpha-D-Gal-(1,3)-myo-Inositol (9TMS))	51.7545	204.1	LWS	GC-Quad	H2O	C12H22O11	342.116	NF08_Galactinol	NF08_Galactinol	MS1	VCWMRQDBPZKXKG-UHFFFAOYSA-N	VCWMRQDBPZKXKG-UHFFFAOYSA-N	104.102	88.3115	11.2728	67.8954	49.6681	73.1539	75.7347	199.883	44.8028	106.807	82.0764	76.8457	34.772	18.7532	16.2566	23.2606	10.047	43.1934	5.72062	3.91677	2.78213	4.13984	1.48189	35.7959	5.54389	6.21386	8.33471	6.69749	1.45691	21.7531
221.1(52.8657,Unknown)	52.8657	221.1	LWS	GC-Quad	H2O				LWS-GC-Quad-H2O-52.8657-221.10000	MS4		Unknown-52.8657-221.10000	1045.08	214.253	287.616	515.65	459.966	89.2012	72.5249	173.059	77.0765	107.554	56.7753	52.7879	201.081	90.3882	200.056	163.842	63.6148	38.827	98.7038	238.608	60.6483	132.653	93.7115	70.6439	52.3551	128.171	52.7728	77.7663	43.6522	56.1325
204.1(53.7833,? Golm_NA)	53.7833	204.1	LWS	GC-Quad	H2O				LWS-GC-Quad-H2O-53.7833-204.10000	MS4		Unknown-53.7833-204.10000	40.2016	14.1057	3.9693	19.4255	18.6928	96.2279	37.8142	31.8221	44.9941	38.2101	6.59497	17.2597	94.7611	54.079	53.1585	67.3329	23.758	35.2844	59.366	70.719	55.2901	61.7917	7.99537	12.9392	51.155	66.1368	104.403	73.8983	27.4595	37.1584
206.1(53.8143,Unknown)	53.8143	206.1	LWS	GC-Quad	H2O				LWS-GC-Quad-H2O-53.8143-206.10000	MS4		Unknown-53.8143-206.10000	18.6366	7.64012	4.31331	10.1967	7.4961	73.515	4.53303	2.25839	1.98733	2.92625	1.3981	47.7778	7.74182	2.81814	5.5356	5.36519	2.46626	45.9678	8.95005	4.92414	8.69248	7.52222	2.25369	29.9604	7.34127	12.065	15.6459	11.6841	4.16539	35.6502
206.1(53.899,Unknown)	53.899	206.1	LWS	GC-Quad	H2O				LWS-GC-Quad-H2O-53.899-206.10000	MS4		Unknown-53.899-206.10000	8.51247	7.64012	10.3202	8.82426	1.36697	15.491	2.26176	2.51331	1.44384	2.07297	0.559172	26.9744	2.29946	0.821307	1.81007	1.64361	0.753004	45.814	2.10672	1.65782	1.59174	1.78543	0.2802	15.6937	0.564026	1.5407	12.6536	4.91943	6.71574	136.515
206.1(56.2984,Unknown)	56.2984	206.1	LWS	GC-Quad	H2O				LWS-GC-Quad-H2O-56.2984-206.10000	MS4		Unknown-56.2984-206.10000	9.89717	7.17908	7.09182	8.05602	1.59507	19.7998	0.99307	1.76004	1.08464	1.27925	0.418886	32.7446	9.20091	1.58858	10.3056	7.03171	4.74614	67.4962	6.17027	1.57798	1.96091	3.23638	2.54802	78.7305	0.739594	0.518386	1.61931	0.959095	0.582359	60.7196
204.1(60.8168,Unknown)	60.8168	204.1	LWS	GC-Quad	H2O				LWS-GC-Quad-H2O-60.8168-204.10000	MS4		Unknown-60.8168-204.10000	4.90318	19.8248	4.67055	9.79951	8.68294	88.6058	6.8751	97.4116	68.4892	57.592	46.2415	80.2916	152.712	12.0242	51.553	72.0965	72.5591	100.642	14.2238	41.7495	12.6309	22.8681	16.3712	71.5896	34.1834	44.2594	28.4341	35.6256	8.01061	22.4855
318.1(60.8575,Unknown)	60.8575	318.1	LWS	GC-Quad	H2O				LWS-GC-Quad-H2O-60.8575-318.10000	MS4		Unknown-60.8575-318.10000	4.74429	1.48192	1.5348	2.587	1.86845	72.2246	0.0923396	3.11517	7.06772	3.42508	3.498	102.129	6.84605	0.585962	3.23272	3.55491	3.14246	88.3976	0.541807	2.63701	0.804591	1.3278	1.14139	85.9611	4.1043	3.35397	1.45736	2.97188	1.36421	45.9041

## Sheet: GCMS Polar Regional Comparison
Working Name	Border Cell Average	Border Cell StDev	Border Cell RSD	Secreted Average	Secreted StDev	Secreted RSD	Root Cap Average	Root Cap StDev	Root Cap RSD	Elongation Zone Average	Elongation Zone StDev	Elongation Zone RSD	Mature Tissue Average	Mature Tissue StDev	Mature Tissue RSD		BC/Secreted	BC/RT	BC/EZ	BC/MT		Secreted/BC	Secreted/RC	Secreted/EZ	Secreted/MT		RC/BC	RC/Secreted	RC/EZ	RC/MT		EZ/BC	EZ/Secreted	EZ/RC	EZ/MT		MT/BC	MT/Secreted	MT/RC	MT/EZ
LWS-GC-Quad-H2O-9.108-144.10000	2226.88	1434.53	64.4189	118.332	63.3796	53.5607	586.527	267.071	45.5343	174.507	112.969	64.7362	34.0632	24.6481	72.3599		18.8188	3.79672	12.761	65.3749		0.0531382	0.201751	0.678095	3.4739		0.263385	4.95661	3.36105	17.2188		0.0783639	1.47472	0.297526	5.12303		0.0152964	0.287861	0.0580761	0.195197
LWS-GC-Quad-H2O-9.192-225.10000	874.055	198.077	22.6618	32.5756	15.3409	47.0933	147.989	63.8744	43.1615	48.3528	29.7913	61.6124	13.5655	5.41927	39.9489		26.8316	5.9062	18.0766	64.4322		0.0372695	0.220121	0.673706	2.40135		0.169313	4.54295	3.06061	10.9092		0.0553201	1.48433	0.326732	3.56439		0.0155202	0.416432	0.0916654	0.280553
LWS-GC-Quad-H2O-9.2747-64.30000	51.9306	5.09145	9.80433	1.46488	0.947531	64.6832	6.83559	4.9654	72.6405	0.19254	0.33349	173.205	0.591387	0.529153	89.4766		35.4504	7.59709	269.713	87.8115		0.0282084	0.214302	7.60817	2.47702		0.131629	4.66631	35.5021	11.5586		0.00370765	0.131438	0.0281673	0.325574		0.011388	0.40371	0.0865159	3.0715
LWS-GC-Quad-H2O-9.3119-64.70000	3110.46	851.805	27.3852	105.409	96.7674	91.8019	468.369	191.975	40.9879	146.522	88.4655	60.3769	44.1936	16.5035	37.3437		29.5085	6.64104	21.2286	70.3827		0.0338885	0.225055	0.719406	2.38516		0.150579	4.44336	3.19658	10.5981		0.0471063	1.39004	0.312835	3.31547		0.014208	0.419258	0.0943562	0.301617
LWS-GC-Quad-H2O-9.3291-188.10000	108445	26352.1	24.2999	3858.84	1874.18	48.5686	18771.1	8266.34	44.0377	6034.55	3736.66	61.9211	1544.9	482.573	31.2365		28.103	5.77725	17.9707	70.1956		0.0355834	0.205574	0.639458	2.4978		0.173093	4.86443	3.1106	12.1504		0.0556462	1.56383	0.321482	3.90612		0.0142459	0.400353	0.0823021	0.256009
LWS-GC-Quad-H2O-9.4049-126.10000	17652.6	4755.01	26.9365	622.541	307.783	49.4397	2983.97	1311.09	43.9378	941.557	569.202	60.4533	241.956	93.0743	38.4675		28.3558	5.91581	18.7483	72.9581		0.0352662	0.208628	0.661183	2.57296		0.169038	4.79321	3.16919	12.3327		0.053338	1.51244	0.315538	3.89144		0.0137065	0.388658	0.0810851	0.256974
LWS-GC-Quad-H2O-9.4318-65.40000	223.593	86.1407	38.5256	3.3778	0.89341	26.4495	22.9464	20.8724	90.9617	14.1045	12.3946	87.8769	1.85233	1.20332	64.9624		66.1951	9.74417	15.8526	120.71		0.0151069	0.147204	0.239483	1.82354		0.102625	6.7933	1.62688	12.3879		0.0630811	4.17566	0.614673	7.6145		0.00828435	0.548383	0.0807241	0.131328
LWS-GC-Quad-H2O-9.4717-42.20000	13391.6	1029.12	7.6848	602.444	304.513	50.5463	2653.57	1137	42.8479	818.807	506.592	61.8695	193.695	103.925	53.6539		22.2287	5.04662	16.355	69.1375		0.0449868	0.227031	0.735759	3.11028		0.198153	4.40468	3.24078	13.6998		0.0611435	1.35914	0.308568	4.2273		0.0144639	0.321515	0.0729939	0.236557
LWS-GC-Quad-H2O-9.5716-163.10000	6676.05	2350.43	35.2069	322.813	276.406	85.6243	2498.44	1664.16	66.6078	1056.19	899.01	85.1182	73.468	43.8597	59.699		20.6809	2.67209	6.32088	90.8702		0.0483538	0.129206	0.305639	4.39392		0.374239	7.73961	2.36552	34.0072		0.158206	3.27184	0.42274	14.3762		0.0110047	0.227587	0.0294055	0.0695594
LWS-GC-Quad-H2O-9.5937-65.80000	230.897	130.935	56.7069	18.2317	11.8155	64.8074	46.2419	43.7595	94.6317	27.3747	20.8444	76.1445	6.03058	5.90559	97.9274		12.6646	4.99325	8.43468	38.2878		0.0789602	0.394268	0.666004	3.02321		0.20027	2.53635	1.68922	7.6679		0.118558	1.50149	0.59199	4.53932		0.026118	0.330774	0.130414	0.220297
LWS-GC-Quad-H2O-9.6281-84.10000	5163.46	2868.7	55.5578	428.955	34.0892	7.94704	988.268	542.878	54.9322	999.329	521.424	52.1774	384.809	137.817	35.8144		12.0373	5.22475	5.16692	13.4182		0.0830751	0.434047	0.429243	1.11472		0.191397	2.3039	0.988932	2.5682		0.193539	2.32969	1.01119	2.59695		0.0745256	0.897087	0.389378	0.385068
LWS-GC-Quad-H2O-9.6791-161.20000	295083	79051.2	26.7895	11457.6	5963.3	52.0468	50675.2	22982.9	45.3534	15871.8	9337.75	58.8321	4474.22	1387.15	31.0032		25.7544	5.82302	18.5916	65.9518		0.0388283	0.226098	0.72188	2.5608		0.171732	4.42286	3.19277	11.326		0.0537878	1.38527	0.313207	3.5474		0.0151626	0.390504	0.0882921	0.281897
LWS-GC-Quad-H2O-9.8444-65.40000	515.894	291.386	56.4818	10.7268	7.56339	70.5093	65.4373	59.0783	90.2823	43.251	41.171	95.1909	4.95345	2.67384	53.9794		48.094	7.88379	11.9279	104.149		0.0207926	0.163925	0.248013	2.16552		0.126843	6.10036	1.51297	13.2105		0.083837	4.03205	0.660953	8.7315		0.00960167	0.461782	0.0756975	0.114528
LWS-GC-Quad-H2O-9.8596-64.70000	11547.4	2510.99	21.745	379.375	189.713	50.0067	1795.28	839.457	46.7591	574.359	348.922	60.7498	163.21	39.7886	24.3788		30.4381	6.43211	20.1049	70.752		0.0328536	0.211318	0.660519	2.32446		0.15547	4.73221	3.12571	10.9998		0.049739	1.51396	0.319927	3.51913		0.0141339	0.430208	0.0909107	0.284161
LWS-GC-Quad-H2O-9.8981-129.10000	340.427	248.167	72.8987	7.51935	2.66412	35.4303	28.2345	15.323	54.2707	11.058	10.6457	96.2717	2.24124	1.3119	58.5346		45.2735	12.0571	30.7855	151.893		0.022088	0.266318	0.67999	3.355		0.0829383	3.75491	2.5533	12.5977		0.0324828	1.47061	0.39165	4.93389		0.0065836	0.298063	0.0793795	0.20268
LWS-GC-Quad-H2O-10.1062-115.10000	40854.8	13993.4	34.2515	1255.56	553.03	44.0464	6049.33	2799.3	46.2746	1936.09	1163.3	60.085	544.238	167.166	30.7156		32.5391	6.75361	21.1018	75.0679		0.0307323	0.207554	0.648505	2.30701		0.148069	4.81802	3.12451	11.1152		0.0473894	1.54201	0.32005	3.55742		0.0133213	0.433462	0.0899667	0.281102
LWS-GC-Quad-H2O-10.1592-102.10000	8089.5	1481.03	18.3081	345.367	163.574	47.3625	1618.71	700.643	43.2839	512.306	311.656	60.8341	142.101	43.759	30.7942		23.4229	4.99748	15.7904	56.9277		0.0426932	0.213359	0.674142	2.43042		0.200101	4.68695	3.15967	11.3913		0.0633297	1.48337	0.316489	3.60521		0.0175662	0.411451	0.0877865	0.277376
LWS-GC-Quad-H2O-10.2295-1530000	4022.92	705.389	17.5343	141.047	52.0451	36.899	595.183	279.123	46.897	241.655	178.966	74.0584	67.7289	3.90767	5.76957		28.5218	6.75913	16.6474	59.3974		0.035061	0.236981	0.583673	2.08253		0.147948	4.21974	2.46295	8.78773		0.0600695	1.71329	0.406018	3.56797		0.0168358	0.480186	0.113795	0.280271
LWS-GC-Quad-H2O-10.2633-157.10000	16242.2	2081.67	12.8164	944.769	530.13	56.1121	3553.63	1181.06	33.2354	1273.72	1076.03	84.4793	149.917	42.0287	28.0346		17.1917	4.57061	12.7518	108.341		0.0581675	0.265861	0.741741	6.30194		0.218789	3.76137	2.78996	23.7039		0.0784202	1.34818	0.358428	8.49615		0.00923009	0.158681	0.0421871	0.1177
LWS-GC-Quad-H2O-10.2791-72.10000	214.957	38.1558	17.7504	56.5423	40.7283	72.0317	515.86	172.659	33.4701	230.827	138.828	60.1435	62.438	30.4008	48.6896		3.80171	0.416697	0.931246	3.44273		0.26304	0.109608	0.244955	0.905574		2.39983	9.12345	2.23483	8.26196		1.07383	4.08239	0.447461	3.69691		0.290467	1.10427	0.121037	0.270496
LWS-GC-Quad-H2O-10.3253-58.10000	1349.65	720.983	53.4198	477.52	81.7884	17.1277	5803.64	2445.51	42.1376	2777.82	1548.35	55.7399	554.991	215.066	38.7512		2.82638	0.232553	0.485868	2.43185		0.353809	0.0822794	0.171904	0.860409		4.30009	12.1537	2.08928	10.4572		2.05817	5.81719	0.478635	5.00516		0.41121	1.16224	0.0956282	0.199794
LWS-GC-Quad-H2O-10.5574-65.80000	165.761	154.048	92.9337	5.17761	1.79842	34.7344	13.6305	2.74772	20.1587	3.79089	1.19126	31.4243	1.85592	0.434705	23.4226		32.0149	12.161	43.726	89.3145		0.0312355	0.379855	1.3658	2.78978		0.0822299	2.63258	3.59559	7.34432		0.0228697	0.73217	0.278119	2.04259		0.0111964	0.358451	0.13616	0.489574
LWS-GC-Quad-H2O-10.7689-57.20000	12227.3	16260	132.981	309.714	241.213	77.8827	1820.92	2379.61	130.682	221.346	281.214	127.047	49.813	29.2308	58.681		39.4794	6.71491	55.2406	245.464		0.0253297	0.170087	1.39923	6.21753		0.148922	5.87936	8.22656	36.5551		0.0181026	0.71468	0.121558	4.44354		0.00407392	0.160836	0.027356	0.225046
LWS-GC-Quad-H2O-10.8061-57.20000	12227.3	16260	132.981	309.714	241.213	77.8827	1820.92	2379.61	130.682	221.346	281.214	127.047	49.813	29.2308	58.681		39.4794	6.71491	55.2406	245.464		0.0253297	0.170087	1.39923	6.21753		0.148922	5.87936	8.22656	36.5551		0.0181026	0.71468	0.121558	4.44354		0.00407392	0.160836	0.027356	0.225046
LWS-GC-Quad-H2O-10.8371-65.20000	1400.32	1847.79	131.955	76.711	7.11542	9.27562	253.866	98.3249	38.731	69.1672	32.963	47.6569	23.6373	7.00796	29.6478		18.2545	5.51598	20.2454	59.2418		0.0547811	0.302172	1.10907	3.24533		0.181291	3.30938	3.67032	10.74		0.0493939	0.901659	0.272456	2.92618		0.01688	0.308135	0.0931096	0.341742
LWS-GC-Quad-H2O-10.9329-65.40000	1462.89	1089.55	74.479	52.6245	50.4348	95.8391	240.485	141.775	58.9536	88.332	70.3747	79.6707	16.7809	7.81244	46.5555		27.7987	6.08307	16.5613	87.1758		0.0359729	0.218826	0.595758	3.13597		0.164391	4.56984	2.72252	14.3309		0.0603818	1.67853	0.367307	5.26383		0.0114711	0.318881	0.0697794	0.189976
LWS-GC-Quad-H2O-10.9742-175.20000	14840.3	4849.82	32.6801	499.764	186.068	37.2311	2384.23	1157.73	48.5578	821.41	484.487	58.9824	247.006	34.3553	13.9087		29.6946	6.22435	18.0668	60.0806		0.0336762	0.209613	0.608422	2.02329		0.160659	4.77071	2.9026	9.6525		0.05535	1.6436	0.344518	3.32546		0.0166443	0.494246	0.1036	0.30071
LWS-GC-Quad-H2O-11.0465-44.20000	30523.2	5417.74	17.7496	1166.87	972.862	83.3738	5550.38	2111.01	38.0335	929.323	1280.81	137.822	206.549	67.7097	32.7815		26.1582	5.49929	32.8445	147.777		0.0382289	0.210232	1.25561	5.64936		0.181842	4.75665	5.97251	26.872		0.0304465	0.796425	0.167434	4.49929		0.00676695	0.177011	0.0372134	0.222257
LWS-GC-Quad-H2O-11.1182-64.70000	454.908	428.137	94.115	24.9495	19.2852	77.2969	110.751	38.0732	34.3773	26.192	24.0845	91.9536	4.00413	3.21562	80.3075		18.2332	4.10749	17.3682	113.61		0.0548451	0.225276	0.95256	6.23093		0.243458	4.43901	4.22842	27.6592		0.0575765	1.0498	0.236495	6.54125		0.00880207	0.16049	0.0361544	0.152876
LWS-GC-Quad-H2O-11.2532-146.10000	23912.9	7597.54	31.7718	769.274	431.662	56.113	3575.44	1439.49	40.2604	1159.68	565.082	48.7274	322.297	153.583	47.6527		31.085	6.68809	20.6202	74.1952		0.0321698	0.215155	0.663349	2.38685		0.149519	4.64782	3.08313	11.0936		0.0484961	1.5075	0.324346	3.59818		0.013478	0.418963	0.0901418	0.277919
LWS-GC-Quad-H2O-11.2987-142.20000	25607.9	15097.3	58.9558	705.387	284.402	40.3186	3261	1568.51	48.099	1109.11	651.701	58.7591	313.97	59.4143	18.9236		36.3033	7.85277	23.0888	81.5617		0.0275457	0.21631	0.635996	2.24667		0.127344	4.623	2.94021	10.3864		0.0433111	1.57234	0.340112	3.53253		0.0122607	0.445103	0.0962801	0.283083
LWS-GC-Quad-H2O-11.3483-144.20000	226661	78085.2	34.4501	7622.23	3578.54	46.9488	35991.2	16118.1	44.7835	12100.3	7336.7	60.6323	3478.54	741.161	21.3067		29.7369	6.2977	18.7318	65.16		0.0336282	0.21178	0.629919	2.19122		0.158788	4.72187	2.9744	10.3466		0.053385	1.58751	0.336203	3.47857		0.0153468	0.456368	0.0966498	0.287475
NF07_2'4'-dihydroxyacetophenone OO-TMS	324.647	223.072	68.7121	10.9904	3.84548	34.9896	53.4565	5.93735	11.1069	21.0616	11.6805	55.4586	6.85345	2.83625	41.3843		29.5393	6.0731	15.4142	47.3699		0.0338533	0.205594	0.52182	1.60362		0.164661	4.86395	2.53811	7.79995		0.0648754	1.91637	0.393995	3.07314		0.0211105	0.623588	0.128206	0.3254
LWS-GC-Quad-H2O-11.6328-204.10000	6.94886	3.15704	45.4325	7.78772	1.06998	13.7393	5.29303	5.57774	105.379	12.8757	2.0917	16.2453	16.106	3.44052	21.3617		0.892284	1.31283	0.539686	0.431445		1.12072	1.47132	0.604837	0.483528		0.761712	0.679664	0.411086	0.328636		1.85293	1.65334	2.43258	0.799436		2.3178	2.06813	3.04288	1.25088
LWS-GC-Quad-H2O-11.6569-77.10000	9724.79	3189.04	32.7929	507.98	224.937	44.2807	1950.09	851.335	43.6561	848.333	502.212	59.1999	207.227	64.1099	30.9371		19.144	4.98684	11.4634	46.9283		0.0522356	0.26049	0.598798	2.45133		0.200528	3.83891	2.29874	9.41043		0.087234	1.67001	0.435022	4.09374		0.0213091	0.407942	0.106265	0.244275
LWS-GC-Quad-H2O-11.732-170.20000	780.65	378.748	48.517	36.2446	16.0338	44.2377	136.868	69.0452	50.4467	45.9067	28.0982	61.2072	10.2964	1.70606	16.5694		21.5384	5.70368	17.0051	75.8174		0.0464288	0.264815	0.789527	3.52011		0.175325	3.77623	2.98143	13.2927		0.0588058	1.26658	0.335409	4.4585		0.0131896	0.284082	0.0752292	0.224291
Golm_Glyoxylic acid	308.872	399.956	129.489	113.343	35.6203	31.427	95.2149	94.1968	98.9308	100.811	52.6931	52.269	36.6036	9.19578	25.1226		2.72511	3.24395	3.06387	8.4383		0.366957	1.19039	1.12431	3.0965		0.308266	0.840059	0.944485	2.60124		0.326385	0.889436	1.05878	2.75414		0.118507	0.322946	0.384432	0.36309
? Golm_Glyoxylic acid	57.4403	15.4225	26.8497	7.27701	1.15098	15.8166	10.445	8.61301	82.4604	6.86508	4.05248	59.0303	2.23018	0.790977	35.467		7.8934	5.4993	8.36703	25.7559		0.126688	0.696695	1.06	3.26297		0.181841	1.43535	1.52147	4.6835		0.119517	0.943394	0.657258	3.07827		0.038826	0.306469	0.213516	0.324858
LWS-GC-Quad-H2O-11.9524-58.10000	324.351	48.852	15.0614	67.5675	18.9686	28.0735	85.3875	32.8179	38.4341	72.9318	34.7082	47.59	25.2205	7.5037	29.7524		4.8004	3.79858	4.44732	12.8606		0.208316	0.791304	0.926449	2.67907		0.263256	1.26374	1.17079	3.38564		0.224854	1.07939	0.854127	2.89176		0.0777569	0.373264	0.295365	0.34581
LWS-GC-Quad-H2O-12.0881-249.10000	462.719	94.5345	20.4302	19.004	10.6201	55.8833	117.25	62.3996	53.2195	37.3952	24.0891	64.4178	6.91656	3.35569	48.5167		24.3485	3.94644	12.3738	66.9001		0.0410703	0.162082	0.508195	2.74761		0.253393	6.16973	3.13542	16.952		0.0808161	1.96775	0.318936	5.40661		0.0149477	0.363953	0.0589901	0.184959
LWS-GC-Quad-H2O-12.2486-81.10000	39.5156	22.6622	57.3499	3.22727	2.93906	91.0695	118.571	73.053	61.6109	57.3741	41.6529	72.5988	3.81482	0.363705	9.53401		12.2443	0.333264	0.688736	10.3584		0.0816707	0.0272179	0.0562496	0.845982		3.00063	36.7405	2.06664	31.0818		1.45194	17.7779	0.483877	15.0398		0.0965396	1.18206	0.0321732	0.0664903
LWS-GC-Quad-H2O-12.281-207.10000	7917.14	2573.58	32.5065	241.619	146.354	60.5721	606.223	278.423	45.9274	105.725	56.1242	53.0851	36.1948	14.0967	38.9467		32.767	13.0598	74.8844	218.737		0.0305185	0.398564	2.28536	6.67551		0.076571	2.50901	5.73397	16.7489		0.0133539	0.437569	0.174399	2.921		0.0045717	0.149801	0.0597054	0.342349
LWS-GC-Quad-H2O-12.4601-187.10000	364.702	245.081	67.2002	13.3933	12.3556	92.252	32.9365	25.0665	76.1055	11.0461	6.89325	62.4046	3.2144	2.62905	81.7899		27.2302	11.0729	33.0165	113.459		0.0367239	0.406639	1.21249	4.16665		0.0903108	2.45918	2.98174	10.2466		0.0302879	0.824746	0.335374	3.43643		0.00881377	0.240001	0.0975937	0.291
LWS-GC-Quad-H2O-12.5277-160.10000	112.496	50.6523	45.0259	10.206	5.0904	49.8767	54.919	27.025	49.2088	20.5344	11.3856	55.4465	6.62083	2.58973	39.1148		11.0225	2.04839	5.4784	16.9912		0.0907232	0.185837	0.497017	1.54149		0.488188	5.38107	2.67449	8.29489		0.182535	2.012	0.373904	3.10149		0.0588541	0.648721	0.120556	0.322426
LWS-GC-Quad-H2O-12.5421-160.10000	114.417	49.977	43.6798	10.3883	5.18314	49.8943	55.5686	27.2715	49.0772	20.7375	11.3583	54.7719	6.63019	2.63981	39.815		11.014	2.05902	5.51739	17.2569		0.0907931	0.186945	0.500941	1.56681		0.485669	5.34918	2.67962	8.38115		0.181245	1.99624	0.373187	3.12773		0.0579477	0.638239	0.119315	0.31972
LWS-GC-Quad-H2O-12.775-207.10000	3586.86	1520.01	42.3772	110.649	63.6597	57.533	435.416	185.885	42.6913	134.52	78.6806	58.49	42.1387	15.4191	36.5912		32.4166	8.23777	26.6642	85.1203		0.0308484	0.254122	0.822548	2.62583		0.121392	3.93512	3.23682	10.3329		0.0375035	1.21573	0.308945	3.19231		0.0117481	0.380833	0.096778	0.313253
LWS-GC-Quad-H2O-13.0223-136.10000	214.014	27.1302	12.6768	9.40752	3.96929	42.1927	44.1843	20.1576	45.6217	15.3877	9.6048	62.4189	4.32974	1.25168	28.9088		22.7492	4.84367	13.9082	49.4289		0.0439575	0.212916	0.611368	2.17277		0.206455	4.69669	2.87141	10.2048		0.0719002	1.63568	0.348261	3.55395		0.0202311	0.460242	0.0979928	0.281377
LWS-GC-Quad-H2O-13.22-207.10000	1630.6	826.179	50.6673	39.1466	21.1549	54.0403	147.091	60.2737	40.9772	49.4735	28.6201	57.8493	24.764	11.8806	47.9754		41.6536	11.0857	32.959	65.8454		0.0240075	0.266139	0.791265	1.58079		0.0902066	3.75743	2.97312	5.93969		0.0303407	1.2638	0.336347	1.9978		0.0151871	0.632596	0.168359	0.500552
MU16_Pyruvic acid-TMS	295.471	362.456	122.671	117.136	39.7453	33.931	146.019	122.876	84.1508	154.159	69.3022	44.955	50.793	10.538	20.7469		2.52247	2.0235	1.91666	5.81715		0.396437	0.802192	0.759835	2.30614		0.494193	1.24658	0.947199	2.87479		0.521741	1.31607	1.05574	3.03505		0.171905	0.433626	0.347851	0.329484
LWS-GC-Quad-H2O-13.428-154.10000	21.2725	5.28744	24.8558	12.3403	4.98369	40.3856	2.95208	1.15529	39.1347	15.3228	1.9542	12.7535	17.8791	6.14984	34.3968		1.72383	7.20594	1.38829	1.18979		0.580104	4.18019	0.805351	0.690204		0.138774	0.239223	0.192659	0.165113		0.720312	1.2417	5.19052	0.857023		0.840481	1.44885	6.05646	1.16683
NF07_Lactic Acid OO-TMS	4542.42	2906.32	63.9818	240.678	120.093	49.8976	929.3	478.508	51.4913	245.283	133.082	54.2566	74.0867	20.2626	27.3498		18.8734	4.888	18.5191	61.3122		0.0529846	0.258989	0.981226	3.2486		0.204583	3.86117	3.78868	12.5434		0.0539984	1.01913	0.263944	3.31076		0.01631	0.307825	0.0797231	0.302046
LWS-GC-Quad-H2O-13.5954-234.20000	4966.62	1221.96	24.6034	159.188	95.2634	59.8434	684.578	266.607	38.9447	184.296	100.9	54.749	61.6583	23.8765	38.7239		31.1998	7.25502	26.9492	80.5507		0.0320515	0.232534	0.863763	2.58177		0.137836	4.30044	3.71456	11.1028		0.0371068	1.15772	0.269211	2.98898		0.0124145	0.387331	0.0900677	0.334562
LWS-GC-Quad-H2O-13.6471-190.10000	294.2	145.095	49.3185	16.0461	6.73873	41.9961	36.1007	14.1481	39.1906	11.1202	7.76683	69.8445	4.64665	1.29645	27.9007		18.3347	8.14941	26.4564	63.3144		0.0545414	0.44448	1.44297	3.45326		0.122708	2.24982	3.24642	7.7692		0.037798	0.693015	0.308032	2.39316		0.0157942	0.289582	0.128713	0.417858
LWS-GC-Quad-H2O-13.7745-89.10000	143.41	54.9216	38.2969	7.35694	4.27151	58.061	77.9057	40.8477	52.4322	26.5552	15.527	58.4707	7.91197	5.37067	67.8803		19.4932	1.84081	5.40044	18.1257		0.0513	0.0944339	0.277043	0.92985		0.543238	10.5894	2.93372	9.84657		0.18517	3.60955	0.340864	3.35634		0.0551702	1.07544	0.101558	0.297944
LWS-GC-Quad-H2O-13.8124-56.10000	19275.7	4729.96	24.5384	697.923	368.2	52.7566	3607.52	1570.88	43.5446	1024.32	615.737	60.1116	273.092	84.5024	30.9428		27.6187	5.34321	18.818	70.5834		0.0362073	0.193463	0.68135	2.55563		0.187153	5.16894	3.52186	13.2099		0.0531405	1.46767	0.283941	3.75084		0.0141676	0.391293	0.0757007	0.266607
? NF07_Glycolic Acid OO-TMS	1698.99	672.875	39.6045	67.6435	46.2025	68.3029	210.868	86.1127	40.8373	92.832	52.4884	56.5413	25.3195	10.0099	39.5344		25.1168	8.05713	18.3017	67.1018		0.0398141	0.320787	0.728666	2.67159		0.124114	3.11733	2.2715	8.32825		0.0546396	1.37237	0.440239	3.66642		0.0149027	0.374308	0.120073	0.272746
LWS-GC-Quad-H2O-14.2223-40.10000	3154.53	1952.54	61.8965	71.2421	38.201	53.6214	437.461	455.612	104.149	128.462	138.05	107.464	25.5929	21.6213	84.4816		44.279	7.211	24.5562	123.258		0.0225841	0.162854	0.554579	2.78367		0.138677	6.14048	3.40538	17.093		0.0407229	1.80317	0.293653	5.01942		0.00811307	0.359239	0.0585033	0.199226
LWS-GC-Quad-H2O-14.3098-228.10000	654.384	213.107	32.5661	25.6412	12.324	48.0632	112.656	48.695	43.2244	36.8847	22.7351	61.6382	9.0364	3.16908	35.0701		25.5208	5.80869	17.7413	72.4165		0.0391837	0.227606	0.695171	2.83754		0.172156	4.39356	3.05428	12.4669		0.0563656	1.4385	0.32741	4.08179		0.013809	0.352418	0.0802122	0.24499
LWS-GC-Quad-H2O-14.3808-131.10000	528.544	316.641	59.9082	48.3087	33.6378	69.631	59.8712	41.5201	69.349	24.873	5.59287	22.4857	39.3791	11.4381	29.0461		10.941	8.82803	21.2497	13.4219		0.0913996	0.806878	1.94221	1.22676		0.113276	1.23934	2.40707	1.52038		0.0470595	0.514876	0.415442	0.631629		0.0745049	0.815156	0.657731	1.58321
LWS-GC-Quad-H2O-14.4131-40.10000	2602.69	393.515	15.1196	72.4944	10.1509	14.0024	404.738	192.279	47.5071	177.896	128.251	72.0934	21.9	26.8348	122.534		35.9019	6.43054	14.6304	118.844		0.0278537	0.179114	0.407511	3.31025		0.155508	5.58303	2.27515	18.4812		0.0683507	2.45392	0.439532	8.1231		0.00841437	0.302092	0.0541089	0.123106
LWS-GC-Quad-H2O-14.4614-1540000	4.36608	3.32922	76.2519	10.835	2.7541	25.4185	0.519414	0.290726	55.972	7.22837	3.20346	44.3179	7.02896	2.97552	42.3324		0.402961	8.4058	0.604021	0.621157		2.48163	20.8601	1.49896	1.54148		0.118966	0.0479384	0.0718576	0.0738962		1.65557	0.667131	13.9164	1.02837		1.6099	0.648726	13.5325	0.972412
LWS-GC-Quad-H2O-14.5757-890000	42.5098	12.6133	29.6715	5.81117	3.11345	53.5769	6.34939	3.83891	60.4611	20.4687	13.9644	68.2233	4.61797	2.71565	58.8062		7.31518	6.6951	2.07682	9.20529		0.136702	0.915233	0.283906	1.25838		0.149363	1.09262	0.310201	1.37493		0.481505	3.52229	3.22372	4.43239		0.108633	0.794671	0.727309	0.225612
LWS-GC-Quad-H2O-14.5964-87.60000	267.968	380.608	142.035	128.867	19.557	15.1761	80.5983	62.6618	77.7458	129.523	38.5753	29.7826	89.972	15.3533	17.0646		2.07941	3.32473	2.06889	2.97835		0.480905	1.59888	0.994938	1.4323		0.300776	0.625437	0.622271	0.895815		0.483352	1.00509	1.60702	1.43959		0.335757	0.698177	1.1163	0.694642
LWS-GC-Quad-H2O-14.6157-87.60000	267.968	380.608	142.035	128.867	19.557	15.1761	80.5983	62.6618	77.7458	129.523	38.5753	29.7826	89.972	15.3533	17.0646		2.07941	3.32473	2.06889	2.97835		0.480905	1.59888	0.994938	1.4323		0.300776	0.625437	0.622271	0.895815		0.483352	1.00509	1.60702	1.43959		0.335757	0.698177	1.1163	0.694642
NF07_L-Alanine NO-TMS	32055.5	41876.6	130.638	9343.56	2129.72	22.7935	9380.84	6347.45	67.664	10856.6	4126.86	38.0123	5598.01	1209.72	21.6098		3.43076	3.41713	2.95262	5.72624		0.29148	0.996026	0.86063	1.66908		0.292643	1.00399	0.864065	1.67575		0.338682	1.16194	1.15732	1.93937		0.174635	0.599131	0.596749	0.51563
LWS-GC-Quad-H2O-14.6474-87.60000	267.968	380.608	142.035	128.867	19.557	15.1761	80.5983	62.6618	77.7458	129.523	38.5753	29.7826	89.7108	15.0184	16.7409		2.07941	3.32473	2.06889	2.98702		0.480905	1.59888	0.994938	1.43647		0.300776	0.625437	0.622271	0.898423		0.483352	1.00509	1.60702	1.44378		0.334782	0.69615	1.11306	0.692626
LWS-GC-Quad-H2O-14.6687-87.70000	257.313	373.104	145	133.242	20.4585	15.3543	98.5514	70.4905	71.5266	135.322	41.7876	30.8802	89.0017	13.4089	15.0659		1.93116	2.61095	1.90149	2.8911		0.517823	1.35201	0.984635	1.49708		0.383002	0.73964	0.728275	1.1073		0.525903	1.0156	1.37311	1.52044		0.345889	0.667968	0.9031	0.657705
LWS-GC-Quad-H2O-14.8106-143.10000	299.953	150.089	50.0374	21.7181	15.1676	69.8386	50.2144	30.3434	60.4277	19.6923	9.58259	48.6617	11.204	4.02164	35.8947		13.8112	5.97346	15.232	26.772		0.072405	0.432508	1.10288	1.93843		0.167407	2.3121	2.54996	4.48183		0.0656511	0.90672	0.392164	1.75761		0.0373524	0.515882	0.223123	0.568954
LWS-GC-Quad-H2O-15.0662-245.10000	82.3758	72.4172	87.9107	13.5078	5.80109	42.9461	15.9293	6.44616	40.4672	8.32683	3.98615	47.8712	2.94769	0.668018	22.6624		6.09837	5.17132	9.89283	27.9459		0.163978	0.847985	1.62221	4.58252		0.193374	1.17927	1.91302	5.40401		0.101083	0.616444	0.522735	2.82486		0.0357834	0.218221	0.185048	0.353999
NF07_Tris	3932.15	990.432	25.1881	143.167	78.93	55.1314	626.793	258.058	41.1712	168.755	93.1864	55.2201	52.0813	22.9606	44.086		27.4654	6.27344	23.301	75.5002		0.0364094	0.228412	0.848375	2.74892		0.159402	4.37805	3.71423	12.0349		0.0429167	1.17872	0.269235	3.24022		0.013245	0.36378	0.0830917	0.308621
LWS-GC-Quad-H2O-15.2357-40.10000	1810.22	1533.26	84.7	36.8309	18.4338	50.0498	296.761	208.945	70.4084	126.192	133.043	105.429	16.4466	7.7848	47.3337		49.1497	6.09994	14.345	110.066		0.020346	0.124109	0.291864	2.23941		0.163936	8.0574	2.35166	18.0439		0.0697107	3.42626	0.425231	7.67281		0.00908542	0.446545	0.0554205	0.13033
NF07_Oxalic Acid TMS	71.2483	79.39	111.427	2.94463	0.934824	31.7467	9.57614	6.65428	69.4881	7.74487	4.99626	64.5105	3.1052	0.262204	8.44404		24.196	7.44019	9.19942	22.9448		0.0413292	0.307497	0.380204	0.94829		0.134405	3.25207	1.23645	3.0839		0.108703	2.63017	0.808768	2.49416		0.0435828	1.05453	0.324265	0.400937
LWS-GC-Quad-H2O-15.3239-204.10000	38.0821	54.2632	142.49	3.89986	1.02784	26.3558	22.4434	15.1697	67.5911	14.3044	8.46811	59.1995	4.95865	2.38348	48.0671		9.765	1.69681	2.66228	7.67994		0.102407	0.173765	0.272634	0.786476		0.589341	5.75492	1.56899	4.5261		0.375619	3.66792	0.637354	2.88473		0.130209	1.27149	0.220941	0.346653
LWS-GC-Quad-H2O-15.3638-355.10000	404.495	267.329	66.0896	12.869	2.50491	19.4647	57.9408	17.1822	29.6547	19.1671	12.1079	63.1704	4.91384	1.60537	32.6704		31.4318	6.98117	21.1036	82.3174		0.031815	0.222106	0.671411	2.61893		0.143243	4.50236	3.02294	11.7914		0.0473852	1.4894	0.330804	3.90063		0.0121481	0.381836	0.0848079	0.256369
LWS-GC-Quad-H2O-15.598-133.10000	5211.44	1859.83	35.6874	336.834	203.628	60.4535	1244.45	545.714	43.8518	384.711	242.364	62.9991	95.5777	45.5271	47.6336		15.4718	4.18775	13.5464	54.5257		0.0646336	0.270669	0.875551	3.52419		0.238792	3.69454	3.23476	13.0203		0.0738204	1.14214	0.309142	4.02511		0.01834	0.283753	0.0768033	0.24844
LWS-GC-Quad-H2O-15.6304-235.20000	2265.11	575.937	25.4264	155.722	70.931	45.5499	677.949	298.668	44.0546	206.69	136.599	66.0888	51.8132	25.5453	49.3026		14.5459	3.34113	10.959	43.7169		0.0687478	0.229695	0.753407	3.00544		0.2993	4.3536	3.28003	13.0845		0.0912492	1.3273	0.304875	3.98913		0.0228745	0.33273	0.0764264	0.250681
LWS-GC-Quad-H2O-15.7131-177.10000	169.291	197.028	116.384	32.2261	11.9304	37.0208	21.6664	15.3249	70.7309	16.0381	12.5737	78.3992	3.45236	1.14964	33.3001		5.25322	7.81352	10.5556	49.0364		0.190359	1.48738	2.00935	9.33453		0.127983	0.672325	1.35094	6.27584		0.0947367	0.497673	0.740226	4.64554		0.020393	0.107129	0.159341	0.21526
LWS-GC-Quad-H2O-15.8736-115.10000	1460.84	671.031	45.9346	32.3362	23.1689	71.6502	206.053	128.255	62.2434	59.6481	51.8197	86.8757	6.74692	3.44754	51.098		45.1767	7.08963	24.491	216.52		0.0221353	0.156931	0.542116	4.79274		0.141051	6.37222	3.45448	30.5403		0.0408313	1.84462	0.289479	8.84079		0.00461852	0.208649	0.0327436	0.113112
LWS-GC-Quad-H2O-16.0258-152.10000	3.22912	0.955524	29.5909	23.895	23.9441	100.205	0.324014	0.217653	67.174	46.6366	42.7851	91.7415	9.11381	4.7819	52.4687		0.135138	9.96598	0.06924	0.35431		7.39987	73.7469	0.512367	2.62185		0.100341	0.0135599	0.00694764	0.035552		14.4425	1.95173	143.934	5.11713		2.82238	0.38141	28.1278	0.195422
LWS-GC-Quad-H2O-16.4908-130.10000	468.744	615.848	131.383	237.997	36.9274	15.5159	156.67	103.165	65.8489	309.378	97.0814	31.3795	165.501	40.6404	24.556		1.96954	2.99192	1.51512	2.83228		0.507733	1.5191	0.769275	1.43804		0.334233	0.658286	0.506403	0.946641		0.660015	1.29993	1.97471	1.86935		0.353073	0.695391	1.05637	0.534947
LWS-GC-Quad-H2O-16.5322-84.10000	712.158	569.737	80.0015	730.881	257.149	35.1834	552.633	262.572	47.513	701.877	246.565	35.1293	182.478	75.8763	41.581		0.974383	1.28866	1.01465	3.9027		1.02629	1.32254	1.04132	4.0053		0.775997	0.756119	0.787364	3.02848		0.985564	0.960317	1.27006	3.84636		0.256233	0.249669	0.330198	0.259986
? NF07_Phosphoric Acid Monomethyl ester OO-TMS	50.8051	64.4114	126.781	25.3561	15.025	59.2559	616.568	449.229	72.8596	511.611	202.858	39.6508	55.921	14.8282	26.5164		2.00367	0.0823999	0.0993042	0.908516		0.499085	0.0411245	0.0495612	0.453427		12.1359	24.3164	1.20515	11.0257		10.0701	20.1771	0.829773	9.14882		1.1007	2.20543	0.0906972	0.109304
LWS-GC-Quad-H2O-16.6148-188.10000	6776.4	2062.2	30.4321	279.061	151.471	54.2788	1343.16	609.088	45.3473	420.315	269.053	64.0122	107.163	58.3922	54.4893		24.2829	5.04511	16.1222	63.2347		0.0411813	0.207764	0.663932	2.60409		0.198212	4.81315	3.19561	12.5339		0.0620263	1.50618	0.31293	3.92222		0.0158141	0.384012	0.0797838	0.254958
NF07_Phosphoric Acid Monomethyl ester OO-TMS	52.4078	62.5974	119.443	59.0312	18.3412	31.0704	585.905	461.557	78.7768	576.394	189.128	32.8122	226.601	49.2711	21.7436		0.887799	0.0894476	0.0909235	0.231278		1.12638	0.100752	0.102415	0.260508		11.1797	9.92535	1.0165	2.58563		10.9983	9.76423	0.983768	2.54366		4.32379	3.83866	0.386753	0.393135
LWS-GC-Quad-H2O-16.7953-245.10000	602.7	296.556	49.2046	22.9263	13.0318	56.8423	91.5136	42.1907	46.1032	19.2181	14.4867	75.3804	8.93332	2.27995	25.5219		26.2886	6.5859	31.361	67.4665		0.0380394	0.250524	1.19295	2.56638		0.151839	3.99164	4.76184	10.2441		0.0318867	0.838257	0.210003	2.15129		0.0148222	0.389653	0.0976173	0.464838
LWS-GC-Quad-H2O-16.8105-81.10000	249.219	191.048	76.6585	22.4718	11.8934	52.9258	37.883	22.6145	59.6956	6.69437	5.27929	78.8615	3.47647	2.702	77.7226		11.0903	6.57866	37.2282	71.6875		0.0901687	0.59319	3.35682	6.46397		0.152007	1.6858	5.65893	10.897		0.0268614	0.297901	0.176712	1.92562		0.0139494	0.154704	0.0917687	0.519312
LWS-GC-Quad-H2O-16.8449-98.10000	1440.58	1993.44	138.377	1238.69	284.223	22.9455	433.736	361.921	83.4428	589.321	179.239	30.4144	115.828	29.8828	25.7992		1.16299	3.32134	2.44448	12.4372		0.859855	2.85587	2.10189	10.6942		0.301084	0.350156	0.735992	3.74464		0.409086	0.475761	1.35871	5.08789		0.0804039	0.0935087	0.267048	0.196545
LWS-GC-Quad-H2O-17.1405-216.10000	33.2446	34.2975	103.167	21.0689	3.58855	17.0324	10.8666	1.51632	13.9539	12.4586	5.75689	46.2082	9.62709	2.21639	23.0224		1.5779	3.05933	2.66841	3.45324		0.633754	1.93886	1.69112	2.1885		0.326869	0.515766	0.872221	1.12876		0.374755	0.591326	1.1465	1.29412		0.289583	0.456933	0.885931	0.772727
NF07_Malonic Acid OO-TMS	659.306	475.555	72.1296	96.7026	12.4557	12.8804	134.552	17.6562	13.1223	73.2884	37.6565	51.3813	61.7354	18.097	29.3138		6.81787	4.90002	8.99605	10.6795		0.146673	0.718703	1.31948	1.5664		0.204081	1.3914	1.83592	2.17949		0.11116	0.757874	0.544686	1.18714		0.0936369	0.638405	0.458823	0.842362
NF07_L-Valine N-	23374.6	28180.7	120.561	8449.35	1750.2	20.7141	5291.37	3587.5	67.799	8004.43	2856.96	35.6922	5055.17	1152.38	22.796		2.76644	4.41749	2.9202	4.6239		0.361476	1.59682	1.05558	1.67143		0.226373	0.626246	0.661055	1.04673		0.342442	0.947343	1.51273	1.58342		0.216268	0.598291	0.955361	0.631546
LWS-GC-Quad-H2O-18.0367-201.10000	34.5757	57.0506	165.002	81.7698	8.13499	9.94865	3.55825	3.00346	84.4083	9.24243	1.93341	20.9188	4.03227	1.00638	24.9582		0.422841	9.71704	3.74097	8.57474		2.36495	22.9803	8.84722	20.2788		0.102912	0.0435154	0.384991	0.882443		0.26731	0.11303	2.59746	2.29211		0.116622	0.0493125	1.13322	0.436278
LWS-GC-Quad-H2O-18.0532-40.10000	613.174	419.693	68.446	16.0033	13.8577	86.5927	35.7156	12.5185	35.0505	14.905	6.17704	41.4426	5.40699	3.5165	65.0362		38.3155	17.1682	41.1387	113.404		0.0260991	0.448075	1.07368	2.95974		0.0582471	2.23177	2.39621	6.60545		0.024308	0.931373	0.417325	2.75662		0.00881803	0.337867	0.15139	0.362763
LWS-GC-Quad-H2O-18.1387-139.10000	35.513	11.8556	33.3839	10.299	2.5985	25.2307	6.93751	3.10772	44.7959	2.17181	2.63272	121.223	2.55734	1.56932	61.3652		3.44821	5.11898	16.3518	13.8867		0.290006	1.48453	4.74212	4.02722		0.195352	0.673613	3.19435	2.71279		0.0611553	0.210876	0.313053	0.849244		0.0720114	0.24831	0.368625	1.17752
NF09_Urea NN-TMS	655.842	814.051	124.123	613.787	109.092	17.7735	178.388	172.238	96.5527	245.163	111.134	45.3305	99.2585	4.14552	4.17649		1.06852	3.6765	2.67513	6.60742		0.935875	3.44075	2.50359	6.18372		0.271998	0.290634	0.727629	1.7972		0.373814	0.399427	1.37433	2.46995		0.151345	0.161715	0.55642	0.404867
LWS-GC-Quad-H2O-18.5169-314.10000	178.686	56.9058	31.8468	8.76283	6.5415	74.6505	36.86	14.3364	38.8942	7.66931	4.43752	57.8608	1.52852	0.483809	31.6522		20.3914	4.84769	23.2989	116.902		0.0490404	0.237733	1.14258	5.7329		0.206284	4.20641	4.80617	24.1149		0.0429206	0.875209	0.208066	5.01748		0.0085542	0.174432	0.0414682	0.199303
NF09_Urea NN-TMS	652.994	648.854	99.366	792.651	391.568	49.3999	115.427	116.604	101.019	142.075	40.8222	28.7328	111.124	21.0234	18.9188		0.823811	5.65719	4.59612	5.87625		1.21387	6.8671	5.57909	7.13301		0.176766	0.145622	0.812438	1.03872		0.217575	0.179241	1.23086	1.27852		0.170176	0.140193	0.962721	0.782151
LWS-GC-Quad-H2O-18.6677-3360000	728.013	246.949	33.9209	17.9157	8.54496	47.6953	91.1922	47.208	51.7676	22.7804	14.5927	64.0581	6.22863	2.08573	33.4861		40.6354	7.98328	31.9579	116.882		0.0246091	0.196461	0.786455	2.87635		0.125262	5.09006	4.0031	14.6408		0.0312912	1.27153	0.249806	3.65736		0.00855567	0.347663	0.0683023	0.273421
LWS-GC-Quad-H2O-18.7731-1000000	30.1476	18.7562	62.2146	12.2701	7.64773	62.328	20.2024	17.775	87.9846	15.2875	8.73179	57.1171	2.52073	1.17433	46.5868		2.45699	1.49227	1.97204	11.9598		0.407002	0.607359	0.802623	4.86769		0.670118	1.64647	1.3215	8.01451		0.50709	1.24591	0.756717	6.06472		0.0836131	0.205436	0.124774	0.164888
LWS-GC-Quad-H2O-18.8482-191.10000	308.809	106.367	34.4443	16.4513	4.58976	27.899	58.109	21.7021	37.3473	39.0346	33.0776	84.7391	15.6943	18.1388	115.576		18.7711	5.31432	7.91117	19.6765		0.0532734	0.283112	0.421455	1.04823		0.188171	3.53218	1.48865	3.70255		0.126404	2.37273	0.671749	2.48718		0.0508221	0.953986	0.270084	0.402062
LWS-GC-Quad-H2O-18.8661-319.10000	12.421	8.2072	66.0752	6.37971	3.53817	55.4598	6.27981	3.91644	62.3655	2.66784	0.366191	13.7261	1.35591	0.334109	24.6408		1.94695	1.97792	4.65582	9.16062		0.513623	1.01591	2.39134	4.7051		0.50558	0.984342	2.35389	4.63143		0.214785	0.418176	0.424828	1.96756		0.109163	0.212535	0.215916	0.508243
LWS-GC-Quad-H2O-18.8964-190.10000	44.2295	52.5837	118.888	29.5222	17.5484	59.4416	28.1968	23.9895	85.0789	24.0037	12.5217	52.1658	24.8974	5.68659	22.8401		1.49818	1.5686	1.84261	1.77647		0.667476	1.047	1.2299	1.18575		0.637511	0.955107	1.17468	1.13252		0.542709	0.813075	0.851292	0.964105		0.562914	0.843347	0.882987	1.03723
NF07_Phosphoric Acid OOO-TMS	5022.69	5593.92	111.373	2209.91	495.283	22.4119	17047.2	10884.7	63.85	7354.1	2422.54	32.9413	1705.88	557.336	32.6716		2.2728	0.294633	0.682978	2.94435		0.439986	0.129635	0.300501	1.29547		3.39405	7.71399	2.31806	9.99325		1.46418	3.32778	0.431395	4.31104		0.339634	0.77192	0.100068	0.231963
? NF07_Ethanol Amine NOO-TMS	2964.47	3608	121.708	729.656	109.544	15.013	5938.6	2642.61	44.4989	3630.6	1626.69	44.805	928.218	216.873	23.3644		4.06284	0.499187	0.816523	3.19372		0.246134	0.122867	0.200974	0.786082		2.00326	8.1389	1.6357	6.39785		1.22471	4.97578	0.611357	3.91137		0.313114	1.27213	0.156303	0.255665
? NF07_Ethanol Amine NOO-TMS	1111.72	889.651	80.025	123.231	36.2319	29.4015	851.809	395.264	46.4029	298.414	173.245	58.0552	82.4338	25.3827	30.7917		9.02138	1.30512	3.72541	13.4862		0.110848	0.14467	0.412954	1.49491		0.766211	6.91228	2.85445	10.3332		0.268427	2.42158	0.35033	3.62005		0.0741501	0.668936	0.096775	0.27624
NF07_Norleucine NO-TMS	5466.88	6956.59	127.25	2290.33	288.658	12.6034	2461.82	1741.58	70.7437	3405.62	1318.61	38.7187	2667.29	461.784	17.3129		2.38694	2.22067	1.60525	2.0496		0.418946	0.93034	0.672514	0.858672		0.450315	1.07488	0.72287	0.922966		0.622955	1.48696	1.38338	1.27681		0.4879	1.16459	1.08346	0.783202
NF07_Phosphoric Acid OOO-TMS	7917.32	9526.68	120.327	3171.66	497.937	15.6996	11033.9	5605.56	50.8029	8590.87	4921.02	57.282	1807.75	387.43	21.4317		2.49627	0.717542	0.921597	4.37966		0.400598	0.287446	0.36919	1.75448		1.39365	3.47892	1.28438	6.1037		1.08507	2.70863	0.778586	4.75225		0.228328	0.569968	0.163835	0.210427
NF07_Phosphoric Acid OOO-TMS	55988.6	66312.2	118.439	14036.8	3643.7	25.9581	54929.9	26263.5	47.8128	29097.6	16813.7	57.7838	7176.03	1768.93	24.6506		3.98869	1.01927	1.92416	7.80217		0.250709	0.255541	0.482405	1.95607		0.981091	3.91327	1.88778	7.65463		0.519706	2.07295	0.529723	4.05483		0.128169	0.511228	0.13064	0.246619
? NF07_Norleucine NO-TMS	40.1875	55.4965	138.094	4.15486	2.35427	56.6631	9.06991	3.87207	42.6913	9.15246	9.85593	107.686	6.63613	8.16061	122.972		9.67243	4.43087	4.3909	6.05587		0.103387	0.458092	0.453961	0.626096		0.22569	2.18297	0.990981	1.36675		0.227744	2.20283	1.0091	1.37919		0.165129	1.5972	0.731665	0.725066
LWS-GC-Quad-H2O-19.3532-198.10000	2784.32	995.348	35.7483	144.113	84.1958	58.4233	677.601	315.066	46.4973	345.105	233.669	67.7095	60.8035	13.6971	22.5268		19.3204	4.10909	8.06804	45.7922		0.0517588	0.212682	0.417592	2.37015		0.243363	4.70186	1.96346	11.1441		0.123946	2.39468	0.509305	5.67575		0.0218378	0.421914	0.0897334	0.176188
LWS-GC-Quad-H2O-19.668-40.10000	211.179	91.8351	43.4868	14.0894	6.77495	48.0854	26.6625	5.64941	21.1886	10.5052	11.4468	108.963	2.55268	1.35869	53.2259		14.9885	7.92047	20.1024	82.7283		0.0667178	0.528436	1.34119	5.51945		0.126255	1.89238	2.53803	10.4449		0.0497453	0.745608	0.394006	4.11534		0.0120878	0.181178	0.0957407	0.242993
LWS-GC-Quad-H2O-19.8085-172.10000	98.6158	101.491	102.915	48.2148	9.46726	19.6356	16.4043	0.686117	4.18254	16.3739	8.16939	49.8928	8.04214	3.05336	37.9669		2.04534	6.01158	6.02275	12.2624		0.488916	2.93916	2.94462	5.99527		0.166346	0.340234	1.00186	2.03979		0.166037	0.339603	0.998146	2.03601		0.0815503	0.166798	0.490246	0.491157
NF07_L-Isoleucine NO-TMS	10425.6	12817	122.938	4189.67	587.206	14.0156	2817.88	2056.47	72.9793	5255.26	1699.82	32.345	3437.83	747.112	21.7321		2.4884	3.69978	1.98383	3.0326		0.401865	1.48681	0.797233	1.2187		0.270286	0.672579	0.536202	0.81967		0.504075	1.25434	1.86497	1.52866		0.32975	0.820549	1.22	0.654169
LWS-GC-Quad-H2O-20.0076-66.80000	74.0636	95.3587	128.753	10.0934	8.14045	80.6514	2.90362	1.5027	51.7525	6.35134	7.20168	113.388	5.03432	2.82799	56.1743		7.33784	25.5073	11.6611	14.7117		0.13628	3.47613	1.58917	2.00491		0.0392045	0.287676	0.457167	0.576766		0.0857553	0.629259	2.18739	1.26161		0.067973	0.498775	1.73381	0.792639
NF07_L-Proline NO-TMS	54553.3	67280.3	123.33	18489.9	6461.37	34.9454	7880.09	6186.66	78.51	12016	4844.39	40.3161	5160.47	1078.72	20.9034		2.95044	6.92292	4.54004	10.5714		0.338933	2.3464	1.53877	3.58298		0.144448	0.426184	0.655799	1.52701		0.220262	0.64987	1.52486	2.32847		0.0945951	0.279097	0.654875	0.429466
NF07_Glycine NNO-TMS	9197.54	10539.5	114.591	3686.9	1048.28	28.4326	1686.67	1119.51	66.3738	1968.86	493.378	25.0592	1679.47	426.213	25.3778		2.49465	5.45307	4.67152	5.47645		0.400857	2.1859	1.87261	2.19527		0.183383	0.457477	0.856676	1.00429		0.214063	0.534014	1.1673	1.17231		0.1826	0.455524	0.995731	0.853019
LWS-GC-Quad-H2O-20.3066-191.10000	8264.36	2802.84	33.9147	394.131	170.924	43.3673	1582.35	712.372	45.0199	522.065	308.844	59.1582	143.768	42.5036	29.564		20.9685	5.22285	15.8301	57.4839		0.0476905	0.24908	0.754947	2.74144		0.191467	4.01477	3.03094	11.0062		0.0631707	1.3246	0.329931	3.6313		0.0173962	0.364772	0.0908575	0.275383
NF07_Succinic Acid 2 TMS	4726.18	4689.84	99.2312	1517.61	1093.59	72.06	504.831	280.275	55.5186	429.616	25.0745	5.83649	131.852	67.9875	51.5637		3.11423	9.3619	11.0009	35.8447		0.321107	3.00617	3.53248	11.51		0.106816	0.332649	1.17508	3.82878		0.0909013	0.283087	0.851009	3.25833		0.0278981	0.0868811	0.26118	0.306906
LWS-GC-Quad-H2O-20.7234-292.20000	665.558	717.401	107.789	225.572	104.975	46.5372	57.6765	36.7042	63.638	96.6172	23.0276	23.8338	34.64	10.8489	31.3191		2.95053	11.5395	6.88861	19.2136		0.338922	3.91099	2.3347	6.5119		0.0866589	0.25569	0.596959	1.66503		0.145167	0.428321	1.67516	2.78918		0.0520465	0.153565	0.600591	0.358528
LWS-GC-Quad-H2O-20.824-144.10000	37.8448	45.0096	118.932	33.0353	5.04988	15.2863	11.0853	7.68241	69.3026	12.228	4.93735	40.3774	4.0338	0.677278	16.7901		1.14559	3.41396	3.09493	9.38192		0.872915	2.9801	2.70161	8.18962		0.292915	0.33556	0.906552	2.7481		0.323109	0.370149	1.10308	3.03138		0.106588	0.122106	0.363887	0.329883
LWS-GC-Quad-H2O-20.888-131.10000	157.691	64.0425	40.6128	19.7329	7.09452	35.9528	21.8926	10.6854	48.8081	13.4678	1.00835	7.48713	11.1397	4.83982	43.4464		7.99127	7.20292	11.7087	14.1557		0.125137	0.901349	1.46518	1.77139		0.138833	1.10945	1.62555	1.96527		0.0854068	0.682508	0.615178	1.20899		0.0706431	0.564527	0.508836	0.827137
LWS-GC-Quad-H2O-20.9507-216.10000	8.34601	9.11796	109.249	5.78118	0.620664	10.7359	4.20805	2.40961	57.2618	13.45	5.90919	43.9344	6.14534	2.28536	37.1885		1.44365	1.98334	0.62052	1.3581		0.692688	1.37384	0.429827	0.940742		0.504199	0.727888	0.312866	0.684755		1.61155	2.32652	3.19626	2.18865		0.736321	1.06299	1.46038	0.456902
LWS-GC-Quad-H2O-21.0658-184.10000	1708.68	222.794	13.039	55.9173	24.5257	43.8608	266.855	157.192	58.9053	81.4656	48.6968	59.7759	21.5007	6.0822	28.2884		30.5573	6.40302	20.9742	79.4708		0.0327254	0.209542	0.686391	2.60072		0.156176	4.77232	3.27568	12.4115		0.0476776	1.4569	0.30528	3.78897		0.0125832	0.38451	0.0805707	0.263924
NF07_Uracil OO-TMS	345.972	435.04	125.744	86.6752	10.8929	12.5675	637.428	292.543	45.8943	369.639	225.879	61.108	67.4799	17.9159	26.5501		3.99159	0.542762	0.935973	5.12704		0.250527	0.135976	0.234486	1.28446		1.84243	7.35421	1.72446	9.44619		1.06841	4.26464	0.579891	5.47776		0.195044	0.778537	0.105863	0.182556
LWS-GC-Quad-H2O-21.1691-43.10000	103.877	67.2582	64.7477	17.1004	14.7218	86.0904	33.4143	19.2414	57.5844	36.6322	2.53841	6.92944	13.3151	10.353	77.754		6.07457	3.10877	2.83569	7.80146		0.164621	0.511767	0.466812	1.28428		0.321671	1.95401	0.912157	2.5095		0.352648	2.14219	1.0963	2.75117		0.128181	0.778645	0.398485	0.363481
NF07_Fumaric Acid OO-TMS	828.117	1091.46	131.801	292.517	105.342	36.0121	476.856	297.597	62.4081	291.741	103.836	35.5919	76.1451	22.8397	29.995		2.83101	1.73662	2.83854	10.8755		0.353231	0.613427	1.00266	3.84157		0.575832	1.63019	1.63452	6.26247		0.352294	0.997347	0.6118	3.83138		0.0919496	0.26031	0.159681	0.261003
NF08_L-Serine NOO-TMS	13003.4	16906.6	130.016	5716.36	403.644	7.06121	2742.41	2098.05	76.5039	3689.15	1421.19	38.5236	3244.28	515.961	15.9037		2.27478	4.7416	3.52478	4.00811		0.439604	2.08443	1.5495	1.76198		0.210899	0.479749	0.743373	0.845308		0.283706	0.645368	1.34522	1.13713		0.249494	0.567543	1.183	0.87941
LWS-GC-Quad-H2O-21.6148-243.10000	11.7759	7.90398	67.1201	7.08073	1.54127	21.7671	185.935	88.4741	47.5833	93.9749	57.4542	61.1378	13.7532	3.99029	29.0136		1.66309	0.0633332	0.125309	0.856228		0.601292	0.0380817	0.0753471	0.514843		15.7895	26.2593	1.97856	13.5194		7.98029	13.2719	0.505418	6.83295		1.16791	1.94234	0.0739677	0.14635
LWS-GC-Quad-H2O-21.6741-241.10000	10.5932	15.8128	149.273	10.0008	2.45065	24.5045	27.2091	3.94773	14.5089	22.8159	8.28205	36.2995	3.41219	2.06336	60.4704		1.05923	0.389326	0.464292	3.10452		0.94408	0.367555	0.438329	2.93092		2.56854	2.72068	1.19255	7.9741		2.15382	2.28139	0.838538	6.68658		0.322111	0.34119	0.125406	0.149553
NF08_L-Alanine NNO-TMS	569.305	651.526	114.442	112.386	26.3413	23.4383	190.556	99.5094	52.2205	185.729	70.4011	37.9053	166.313	47.9702	28.8433		5.06563	2.9876	3.06524	3.42309		0.197409	0.589777	0.605106	0.675747		0.334717	1.69555	1.02599	1.14577		0.326238	1.6526	0.974669	1.11674		0.292134	1.47984	0.872779	0.895462
LWS-GC-Quad-H2O-21.7746-141.10000	562.371	624.815	111.104	298.392	185.729	62.2432	93.8213	48.9992	52.226	189.227	75.4464	39.8707	168.614	72.612	43.0641		1.88467	5.99407	2.97193	3.33526		0.530597	3.18043	1.5769	1.76968		0.166832	0.314423	0.495812	0.556427		0.336481	0.634156	2.01689	1.12225		0.299827	0.565074	1.79718	0.891065
LWS-GC-Quad-H2O-21.8676-144.10000	19.2908	24.6759	127.915	4.95309	2.66188	53.7417	8.25025	5.63658	68.3201	11.0052	5.85671	53.2175	5.35956	1.26425	23.5887		3.8947	2.33821	1.75288	3.59933		0.256759	0.600357	0.450067	0.924161		0.427677	1.66568	0.749666	1.53935		0.57049	2.22189	1.33393	2.05339		0.277829	1.08206	0.649623	0.487001
LWS-GC-Quad-H2O-21.9282-156.20000	89.4574	114.424	127.908	44.9034	11.1514	24.8343	21.9286	9.12477	41.6113	32.5841	21.1245	64.8307	13.1027	2.94411	22.4695		1.99222	4.07949	2.74543	6.82741		0.501953	2.04771	1.37808	3.42704		0.245129	0.48835	0.672984	1.67359		0.364241	0.725648	1.48592	2.48682		0.146469	0.291797	0.597517	0.40212
? Golm_Alanine 3-cyano-	8104.74	10677.5	131.744	3296.98	944.166	28.6373	1386.03	879.516	63.4557	2404.95	879.159	36.5563	1704.71	426.931	25.0442		2.45823	5.84744	3.37003	4.75432		0.406796	2.37872	1.37091	1.93404		0.171015	0.420395	0.576326	0.81306		0.296733	0.72944	1.73513	1.41077		0.210335	0.517053	1.22992	0.708835
LWS-GC-Quad-H2O-22.128-213.20000	75.3006	101.337	134.576	82.4569	18.4512	22.3768	28.9794	24.3522	84.0328	45.2623	19.0393	42.0644	9.29677	2.74171	29.491		0.913212	2.59842	1.66365	8.09965		1.09504	2.84536	1.82175	8.86941		0.384849	0.351449	0.640254	3.11715		0.601089	0.548921	1.56188	4.86861		0.123462	0.112747	0.320806	0.205397
NF08_L-Threonine NOO-TMS	7451.27	9218.83	123.722	3217.1	523.538	16.2736	1586.27	1136.49	71.6459	2101.69	586.159	27.8898	1797.88	366.052	20.3602		2.31614	4.69736	3.54536	4.14447		0.431752	2.0281	1.53072	1.78938		0.212885	0.493073	0.754756	0.882298		0.282059	0.653288	1.32493	1.16898		0.241285	0.558851	1.1334	0.855444
LWS-GC-Quad-H2O-22.3602-240.10000	303.412	190.254	62.705	15.6546	7.01124	44.7871	49.7696	22.8505	45.9126	32.4135	38.99	120.289	7.06751	1.72762	24.4446		19.3817	6.09632	9.36067	42.9305		0.0515952	0.314541	0.482965	2.21501		0.164033	3.17924	1.53546	7.04204		0.10683	2.07054	0.65127	4.58627		0.0232934	0.451466	0.142004	0.218042
? NF07_Glycerol 3 TMS	79.349	105.356	132.775	36.7899	10.5167	28.5858	31.9616	15.7765	49.3608	50.4325	0.893346	1.77137	66.2182	10.7851	16.2872		2.15682	2.48264	1.57337	1.1983		0.463647	1.15107	0.729488	0.555586		0.402797	0.868759	0.63375	0.48267		0.635578	1.37082	1.57791	0.761611		0.834518	1.7999	2.07181	1.31301
MU17_THYMINE	105.151	160.556	152.691	13.6402	2.38382	17.4764	339.88	168.024	49.4361	151.2	105.457	69.7462	13.1976	4.17701	31.6497		7.7089	0.309377	0.695442	7.96743		0.12972	0.0401324	0.0902128	1.03354		3.2323	24.9175	2.24788	25.7531		1.43793	11.0849	0.444864	11.4566		0.125511	0.967552	0.0388302	0.0872856
LWS-GC-Quad-H2O-22.777-255.10000	130.76	158.151	120.948	13.7836	2.45789	17.8321	334.044	163.856	49.0522	147.337	102.238	69.3903	13.2293	4.13599	31.2638		9.48665	0.391445	0.887488	9.88408		0.105411	0.0412627	0.0935513	1.04189		2.55464	24.235	2.26721	25.2503		1.12678	10.6893	0.441071	11.1371		0.101173	0.959791	0.0396036	0.0897896
LWS-GC-Quad-H2O-22.9389-174.10000	422.282	304.912	72.2056	38.0548	10.1708	26.7268	108.504	49.9964	46.0778	53.1625	28.3644	53.3542	22.5746	4.81724	21.3392		11.0967	3.89185	7.94324	18.7061		0.0901168	0.350721	0.71582	1.68573		0.256947	2.85127	2.04099	4.80648		0.125893	1.397	0.489957	2.35497		0.0534586	0.593214	0.208053	0.424634
LWS-GC-Quad-H2O-23.1758-244.20000	566.809	666.488	117.586	122.378	68.6413	56.0896	77.0017	69.9558	90.8496	108.821	62.3834	57.3265	18.408	9.78809	53.1731		4.63163	7.36099	5.20862	30.7915		0.215907	1.58929	1.12458	6.64809		0.135851	0.629213	0.707598	4.18307		0.191989	0.889224	1.41323	5.91164		0.0324765	0.150419	0.239059	0.169158
LWS-GC-Quad-H2O-23.2847-239.20000	669.43	181.394	27.0968	74.6886	26.1519	35.0146	202.811	133.701	65.9242	105.938	57.8653	54.6217	23.8987	3.92343	16.4169		8.96295	3.30076	6.31905	28.0112		0.11157	0.368267	0.70502	3.12522		0.30296	2.71542	1.91442	8.48627		0.158252	1.4184	0.522351	4.43281		0.0357001	0.319978	0.117837	0.225591
Golm_Alanine beta-	4703.5	5671.61	120.583	2058.94	553.449	26.8803	452.815	292.475	64.5905	706.077	185.667	26.2956	413.052	125.958	30.4945		2.28443	10.3873	6.66146	11.3872		0.437746	4.54698	2.91602	4.98469		0.0962718	0.219926	0.641311	1.09627		0.150117	0.342933	1.55931	1.70941		0.087818	0.200614	0.912188	0.584996
LWS-GC-Quad-H2O-23.7201-216.10000	43.8809	63.2307	144.096	24.7652	2.69406	10.8784	2.81297	1.22504	43.5496	7.69734	5.45726	70.898	3.72281	1.35976	36.525		1.77188	15.5995	5.70079	11.787		0.564372	8.80391	3.21737	6.65227		0.0641046	0.113586	0.365447	0.755603		0.175414	0.310813	2.73637	2.06761		0.084839	0.150325	1.32345	0.483649
LWS-GC-Quad-H2O-23.8151-241.10000	84.2287	100.069	118.806	50.5915	8.28887	16.3839	19.9625	13.7901	69.08	37.4997	13.5323	36.0865	27.5334	7.22969	26.2579		1.66488	4.21935	2.24612	3.05915		0.600644	2.53433	1.34912	1.83746		0.237003	0.394582	0.532337	0.725027		0.445213	0.741225	1.87851	1.36197		0.326889	0.54423	1.37926	0.73423
NF07_Homoserine NOO-TMS	12450.1	15615.8	125.427	6125.83	1264.5	20.6421	1839.99	1019.85	55.4271	1904.54	796.076	41.7988	618.591	134.684	21.7727		2.03239	6.7664	6.53705	20.1265		0.492031	3.32928	3.21643	9.90288		0.147789	0.300366	0.966105	2.97448		0.152974	0.310904	1.03508	3.07884		0.0496856	0.100981	0.336193	0.324797
LWS-GC-Quad-H2O-24.039-350.20000	683.575	156.482	22.8918	79.6711	43.9773	55.1985	242.46	85.7018	35.3467	98.8944	40.6281	41.0823	28.3814	3.81723	13.4497		8.57995	2.81933	6.91217	24.0853		0.116551	0.328595	0.805618	2.80716		0.354695	3.04326	2.45171	8.54292		0.144672	1.24128	0.407879	3.48447		0.0415192	0.356232	0.117056	0.286987
LWS-GC-Quad-H2O-24.1389-230.10000	204.401	228.638	111.857	36.2779	22.2109	61.2242	18.0852	11.3867	62.9616	26.4393	19.7548	74.7174	5.07344	3.3442	65.9158		5.63431	11.3022	7.73095	40.2885		0.177484	2.00595	1.37212	7.15056		0.0884787	0.498517	0.684025	3.56467		0.12935	0.728799	1.46193	5.21132		0.024821	0.139849	0.280531	0.19189
NF11_Ornithine-15-lactam	16.2297	10.1207	62.3594	26.5482	20.14	75.8621	2.60196	1.83616	70.5682	26.8586	6.96925	25.9479	12.34	6.43292	52.1308		0.611329	6.23747	0.604264	1.31521		1.63578	10.2031	0.988443	2.1514		0.160321	0.098009	0.0968764	0.210857		1.65491	1.01169	10.3224	2.17656		0.760332	0.464813	4.74255	0.459441
NF11_Ornithine-15-lactam	135.478	204.497	150.944	76.8432	15.4686	20.13	8.41042	3.08866	36.7242	16.591	3.81463	22.9921	4.57388	3.23926	70.8209		1.76305	16.1084	8.16576	29.6201		0.567199	9.13667	4.63161	16.8005		0.0620794	0.109449	0.506926	1.83879		0.122463	0.215908	1.97268	3.62735		0.0337609	0.0595222	0.543835	0.275684
LWS-GC-Quad-H2O-24.2974-174.10000	123.881	69.2607	55.9092	52.4869	7.92834	15.1054	28.5678	7.13367	24.971	39.7153	14.0361	35.3418	19.0136	4.70465	24.7437		2.36022	4.33637	3.11921	6.51538		0.423689	1.83727	1.32158	2.7605		0.230608	0.544285	0.719315	1.5025		0.320594	0.756672	1.39021	2.08879		0.153483	0.362254	0.665558	0.478746
? NF07_Iminodiacetic Acid NOO-TMS	41.3658	61.2523	148.075	32.059	4.87256	15.1987	31.8444	22.902	71.9185	38.607	14.9876	38.8209	24.299	5.6571	23.2812		1.2903	1.299	1.07146	1.70237		0.775013	1.00674	0.830395	1.31935		0.769824	0.993304	0.824835	1.31052		0.933307	1.20425	1.21236	1.58883		0.587418	0.757946	0.763055	0.629394
LWS-GC-Quad-H2O-24.6267-72.10000	82.1106	88.4134	107.676	6.81674	2.04695	30.0283	18.7291	6.66935	35.6095	6.80584	4.24476	62.3694	5.10517	4.4224	86.6259		12.0454	4.38412	12.0647	16.0838		0.083019	0.363965	1.0016	1.33526		0.228096	2.74752	2.75192	3.66866		0.0828863	0.998401	0.363383	1.33313		0.0621743	0.748916	0.272579	0.750115
Golm_Glutamine [-H2O]	46.2973	46.995	101.507	76.4774	38.51	50.3548	59.7859	21.7645	36.4041	106.316	22.5366	21.1976	60.3317	33.9704	56.306		0.605372	0.774384	0.435467	0.767379		1.65188	1.27919	0.719337	1.26762		1.29135	0.781747	0.56234	0.990954		2.29639	1.39017	1.77829	1.7622		1.30314	0.788883	1.00913	0.567473
NF07_Malic Acid OOO-TMS	15960.9	18851.9	118.113	5607.44	1811.13	32.2988	2861.32	1788.94	62.5217	3790.07	1080.56	28.5103	755.319	222.171	29.4141		2.84638	5.57816	4.21124	21.1313		0.351324	1.95974	1.47951	7.42393		0.179271	0.510272	0.754951	3.78822		0.23746	0.675901	1.32459	5.01784		0.0473231	0.1347	0.263976	0.199289
? Golm_Malic acid	15966.5	18847.4	118.044	5608.39	1811.54	32.3006	2861.32	1788.94	62.5217	3790.21	1080.32	28.5028	755.319	222.171	29.4141		2.84689	5.5801	4.21255	21.1387		0.351261	1.96007	1.4797	7.42519		0.179208	0.510186	0.754923	3.78822		0.237386	0.675812	1.32464	5.01803		0.0473067	0.134677	0.263976	0.199282
LWS-GC-Quad-H2O-24.9945-214.20000	58.8206	72.8559	123.861	41.9666	5.61847	13.388	9.89792	11.1612	112.763	25.4934	7.81674	30.6619	15.2409	1.90172	12.4777		1.4016	5.94272	2.30729	3.85939		0.713468	4.23994	1.64618	2.75355		0.168273	0.235852	0.388255	0.64943		0.433409	0.607467	2.57563	1.67269		0.259109	0.363168	1.53981	0.597839
LWS-GC-Quad-H2O-25.0276-209.10000	149.547	236.811	158.352	241.903	96.2427	39.7856	41.0602	46.0988	112.271	107.185	28.9406	27.0006	14.8315	6.56954	44.2944		0.618211	3.64215	1.39522	10.0831		1.61757	5.89143	2.25687	16.3101		0.274563	0.169738	0.383078	2.76844		0.716731	0.443091	2.61044	7.22684		0.0991763	0.0613119	0.361214	0.138373
Golm_Asparagine [-H2O]	122.684	192.703	157.072	165.997	25.8552	15.5757	52.0116	9.48772	18.2415	187.608	32.4763	17.3107	172.96	103.597	59.8964		0.739075	2.35878	0.653939	0.70932		1.35304	3.19153	0.884807	0.95974		0.423947	0.313329	0.277236	0.300715		1.52919	1.13019	3.60704	1.08469		1.4098	1.04195	3.32541	0.921923
? NF07_Erythritol OOOO-TMS	7.54907	1.92578	25.5101	7.45422	1.17833	15.8076	3.33103	0.727619	21.8437	9.35792	3.84139	41.0496	4.28988	0.751171	17.5103		1.01272	2.26628	0.806704	1.75974		0.987436	2.23781	0.796569	1.73763		0.441251	0.446865	0.355959	0.776486		1.23961	1.25538	2.80931	2.18139		0.568266	0.575497	1.28785	0.458423
LWS-GC-Quad-H2O-25.3982-174.20000	1518.43	1480.71	97.516	115.297	62.1961	53.9442	269.616	141.471	52.4714	136.894	53.2712	38.9141	96.4163	32.3234	33.5248		13.1697	5.63183	11.092	15.7487		0.0759317	0.427634	0.842234	1.19583		0.177562	2.33845	1.96952	2.79637		0.0901551	1.18732	0.507738	1.41983		0.0634973	0.836243	0.357606	0.704312
LWS-GC-Quad-H2O-25.4423-261.20000	47.4259	66.3509	139.904	14.7624	3.24716	21.9962	5.83365	2.70287	46.3325	11.4952	7.46533	64.9431	5.49255	1.44771	26.3578		3.21262	8.12972	4.12572	8.6346		0.311272	2.53056	1.28422	2.68771		0.123005	0.39517	0.507485	1.0621		0.242382	0.778682	1.9705	2.09287		0.115813	0.372064	0.941529	0.477812
Golm_Asparagine [-H2O]	7064.32	10797.5	152.845	5865.78	954.095	16.2654	2046.33	1505.31	73.5616	5163.62	1434.57	27.7823	3850.9	904.204	23.4803		1.20433	3.45219	1.3681	1.83446		0.830339	2.86649	1.13598	1.52322		0.289671	0.348859	0.396298	0.53139		0.730943	0.880294	2.52335	1.34088		0.54512	0.656503	1.88186	0.745776
LWS-GC-Quad-H2O-25.5849-229.20000	3.93429	1.37553	34.9627	29.5641	19.709	66.6651	2.28051	1.76818	77.5344	10.1205	10.2051	100.836	27.1416	7.04191	25.9451		0.133077	1.72518	0.388745	0.144954		7.51447	12.9638	2.92121	1.08925		0.57965	0.0771378	0.225336	0.0840226		2.57238	0.342324	4.43782	0.372877		6.89874	0.91806	11.9016	2.68185
LWS-GC-Quad-H2O-25.6193-305.20000	37.4557	50.7828	135.581	26.7642	5.72005	21.3721	22.5198	12.7838	56.7669	40.6974	7.6408	18.7747	35.6516	8.27514	23.2112		1.39947	1.66323	0.920347	1.05061		0.714555	1.18847	0.657638	0.750715		0.601239	0.841418	0.553348	0.631665		1.08655	1.52059	1.80718	1.14153		0.951833	1.33206	1.58312	0.876016
Golm_Pyroglutamic acid	414.6	380.914	91.875	308.077	36.3172	11.7883	541.735	454.644	83.9237	624.932	123.703	19.7946	285.432	57.6859	20.21		1.34577	0.765319	0.663432	1.45254		0.74307	0.568685	0.492976	1.07934		1.30664	1.75844	0.86687	1.89795		1.50731	2.02849	1.15358	2.18943		0.688451	0.926495	0.526884	0.45674
NF07_L-Aspartic Acid NOO-TMS	5379.96	7639.99	142.008	3061.8	310.294	10.1344	2912.98	2071.33	71.1067	2253.74	979.707	43.4702	790.126	131.417	16.6324		1.75713	1.84689	2.38712	6.80899		0.569111	1.05109	1.35854	3.87507		0.54145	0.951396	1.29251	3.68673		0.418914	0.736085	0.773689	2.85238		0.146865	0.25806	0.271243	0.350584
NF07_L-Methionine NO-TMS	289.829	400.626	138.228	330.676	59.9674	18.1348	247.838	103.498	41.7604	437.139	143.551	32.8388	215.944	40.3674	18.6935		0.876474	1.16943	0.663014	1.34215		1.14093	1.33425	0.756456	1.53131		0.855116	0.749487	0.566954	1.1477		1.50826	1.32195	1.76381	2.02432		0.745071	0.653036	0.87131	0.493993
NF07_Pyroglutamic Acid NO-TMS	8934.72	12410.8	138.906	3884.25	769.036	19.7988	5679.91	3765.37	66.2929	5281.51	1888.47	35.7562	1868.34	236.045	12.634		2.30025	1.57304	1.6917	4.78218		0.434736	0.683858	0.735443	2.07899		0.635711	1.46229	1.07543	3.04009		0.591121	1.35972	0.929858	2.82685		0.20911	0.481003	0.328938	0.353751
LWS-GC-Quad-H2O-25.9858-146.10000	86.6897	91.9622	106.082	70.5595	11.1753	15.8382	47.3199	24.6708	52.1361	29.8716	15.5585	52.0846	15.9178	2.32431	14.6019		1.2286	1.83199	2.90207	5.44607		0.813932	1.49112	2.36209	4.43273		0.545854	0.670639	1.58411	2.97276		0.344581	0.423354	0.63127	1.87661		0.183619	0.225595	0.336388	0.532874
? Golm_Cytosine	3.4603	2.26935	65.5824	12.0088	2.00272	16.6771	445.361	212.786	47.7784	308.843	213.548	69.1443	30.0283	8.3927	27.9493		0.288147	0.00776964	0.011204	0.115235		3.47045	0.0269642	0.0388831	0.399916		128.706	37.0863	1.44203	14.8314		89.2534	25.7181	0.693467	10.2851		8.67795	2.50052	0.0674245	0.0972282
LWS-GC-Quad-H2O-26.0285-314.20000	1198.2	1483.06	123.774	831.18	82.4647	9.9214	334.267	182.659	54.6445	540.64	182.837	33.8186	208.201	65.3734	31.3993		1.44156	3.58456	2.21626	5.75502		0.693692	2.48658	1.5374	3.99221		0.278975	0.402159	0.61828	1.6055		0.451211	0.650448	1.61739	2.59673		0.173761	0.250488	0.622858	0.3851
NF07_4-Aminobutyric Acid NOO-TMS	11863	14877.7	125.413	4455.85	671.826	15.0774	1688.32	1030.78	61.0537	1884.38	668.58	35.4801	1097.67	254.708	23.2045		2.66233	7.02651	6.29542	10.8075		0.37561	2.63923	2.36462	4.05939		0.142318	0.378899	0.895953	1.5381		0.158846	0.4229	1.11613	1.71672		0.0925287	0.246342	0.650154	0.582507
LWS-GC-Quad-H2O-26.0699-144.80000	41.8455	52.7012	125.942	8.11039	3.69846	45.6015	4.30459	3.06276	71.151	3.07785	1.72591	56.0751	0.991045	0.109838	11.0831		5.1595	9.72113	13.5957	42.2236		0.193817	1.88412	2.63508	8.18367		0.102869	0.530751	1.39857	4.34349		0.0735526	0.379494	0.715015	3.10566		0.0236834	0.122195	0.23023	0.321993
LWS-GC-Quad-H2O-26.1098-205.10000	19.1556	9.65994	50.4288	12.2227	4.28138	35.0281	8.53418	2.35496	27.5944	5.23912	3.04631	58.1455	2.73414	0.487346	17.8245		1.56721	2.24457	3.65626	7.00609		0.638075	1.43221	2.33297	4.47041		0.445519	0.698223	1.62893	3.12134		0.273503	0.428638	0.613899	1.91619		0.142733	0.223693	0.320375	0.521869
LWS-GC-Quad-H2O-26.1959-241.10000	8.85266	11.6803	131.941	17.1401	2.943	17.1703	29.0279	23.6969	81.6349	14.1147	5.37791	38.1014	9.6592	2.37218	24.5588		0.516488	0.304971	0.627193	0.916501		1.93615	0.59047	1.21434	1.77449		3.279	1.69357	2.05657	3.00521		1.5944	0.823491	0.486247	1.46127		1.09111	0.563544	0.332756	0.684335
LWS-GC-Quad-H2O-26.2531-245.10000	63.3342	84.5955	133.57	27.5148	3.93663	14.3073	365.026	142.612	39.069	217.991	118.845	54.5183	42.9183	13.4507	31.3402		2.30183	0.173506	0.290536	1.47569		0.434438	0.0753776	0.12622	0.641096		5.76349	13.2665	1.6745	8.50513		3.44192	7.92269	0.597193	5.0792		0.677649	1.55983	0.117576	0.196881
LWS-GC-Quad-H2O-26.2869-241.10000	11.3664	9.72131	85.5264	15.1625	2.69968	17.805	8.17889	4.31358	52.7404	14.7382	6.72326	45.6179	8.24407	1.94305	23.5691		0.749642	1.38973	0.771223	1.37874		1.33397	1.85386	1.02879	1.8392		0.719565	0.539416	0.554945	0.992094		1.29664	0.972017	1.80198	1.78773		0.725299	0.543715	1.00797	0.559368
LWS-GC-Quad-H2O-26.3172-332.10000	280.055	202.552	72.3256	15.2107	7.29504	47.9599	57.5582	25.0906	43.5918	19.9598	11.4202	57.2161	5.51556	1.76213	31.9484		18.4117	4.86561	14.031	50.7755		0.0543132	0.264267	0.762068	2.75778		0.205524	3.78406	2.88371	10.4356		0.0712709	1.31222	0.346776	3.61882		0.0196945	0.36261	0.0958258	0.276333
LWS-GC-Quad-H2O-26.3475-218.20000	29.4534	33.7241	114.5	1.74594	0.273622	15.6719	20.3	18.0764	89.0464	15.7648	8.5176	54.0292	2.32837	1.22572	52.6427		16.8696	1.45091	1.8683	12.6498		0.0592781	0.0860071	0.110749	0.749856		0.689223	11.6269	1.28768	8.71854		0.535245	9.02939	0.776592	6.77074		0.0790526	1.33359	0.114698	0.147694
LWS-GC-Quad-H2O-26.3633-142.10000	7.94211	4.8002	60.4398	4.10467	3.06326	74.6288	1.34594	0.528724	39.2829	2.47013	1.07944	43.6997	1.48646	0.33302	22.4036		1.9349	5.9008	3.21526	5.34299		0.516823	3.04967	1.66172	2.76138		0.169469	0.327904	0.544885	0.905469		0.311017	0.601786	1.83525	1.66176		0.187161	0.362138	1.1044	0.601771
LWS-GC-Quad-H2O-26.3999-411.20000	57.8659	28.043	48.462	4.19281	1.88303	44.9111	13.992	9.40049	67.1846	4.79545	2.39406	49.9237	1.70061	0.567092	33.3463		13.8012	4.13564	12.0668	34.0265		0.0724573	0.299657	0.874331	2.46547		0.241801	3.33715	2.91777	8.22763		0.0828717	1.14373	0.342727	2.81983		0.0293889	0.405603	0.121542	0.354631
NF07_Threonic AcidOOOO-TMS	177.106	248.365	140.235	101.644	20.4314	20.1009	269.994	251.911	93.3022	150.054	92.2853	61.5015	56.464	8.02409	14.211		1.74242	0.655964	1.18029	3.13663		0.573915	0.376467	0.677383	1.80016		1.52447	2.65627	1.79932	4.78171		0.847253	1.47627	0.555767	2.65752		0.318814	0.555507	0.20913	0.376291
Golm_Cysteine	34.9121	51.1792	146.594	72.0402	12.0578	16.7376	23.737	18.086	76.1935	47.2049	6.09326	12.9081	36.2032	11.2606	31.1037		0.484619	1.47079	0.739587	0.964336		2.06348	3.03494	1.52612	1.98988		0.679907	0.329496	0.50285	0.655658		1.35211	0.655257	1.98867	1.30388		1.03698	0.502542	1.52518	0.766939
LWS-GC-Quad-H2O-26.6513-172.10000	117.465	142.182	121.042	29.0057	14.2162	49.0118	65.4538	38.956	59.5168	27.7187	13.3238	48.0677	20.2487	6.21733	30.7048		4.04972	1.79462	4.23775	5.8011		0.246931	0.443148	1.04643	1.43247		0.55722	2.25658	2.36136	3.23249		0.235974	0.955631	0.423485	1.36891		0.172381	0.698095	0.309359	0.730507
LWS-GC-Quad-H2O-26.714-218.10000	214.906	277.421	129.089	99.0152	28.1076	28.3872	35.7442	32.9485	92.1787	64.9765	47.9622	73.8147	49.9126	17.65	35.3618		2.17044	6.01235	3.30745	4.30566		0.460736	2.77011	1.52386	1.98377		0.166324	0.360997	0.55011	0.716135		0.302348	0.656227	1.81782	1.3018		0.232253	0.50409	1.39638	0.768164
LWS-GC-Quad-H2O-26.8339-244.10000	32.536	47.6691	146.512	44.9003	6.51883	14.5184	16.4819	11.4039	69.1906	18.7726	10.3722	55.2521	17.3372	6.16559	35.5628		0.724628	1.97405	1.73317	1.87666		1.38002	2.72423	2.39181	2.58983		0.506573	0.367077	0.877976	0.950666		0.576978	0.418094	1.13898	1.08279		0.532861	0.386126	1.05189	0.923538
LWS-GC-Quad-H2O-26.9496-247.20000	50.7476	45.0924	88.8562	16.3777	5.06177	30.9065	18.1157	11.6233	64.1612	6.91485	3.92812	56.8071	2.3625	1.34816	57.0649		3.09858	2.8013	7.33893	21.4805		0.322728	0.904059	2.36848	6.93235		0.356977	1.10612	2.61983	7.66803		0.13626	0.422212	0.381704	2.92692		0.0465539	0.144251	0.130412	0.341656
LWS-GC-Quad-H2O-26.9833-276.20000	22.3771	22.9898	102.738	8.04705	2.65553	33.0001	7.53847	8.17144	108.396	6.65086	3.38731	50.9303	10.5659	3.18219	30.1176		2.78079	2.96839	3.36454	2.11786		0.359611	1.06746	1.20993	0.761605		0.336883	0.9368	1.13346	0.713472		0.297217	0.826497	0.882256	0.629465		0.472175	1.31302	1.4016	1.58865
LWS-GC-Quad-H2O-27.2389-261.20000	64.9284	93.382	143.823	97.0166	33.2823	34.3058	25.7195	27.9087	108.512	37.0031	20.8496	56.3457	29.7705	3.92977	13.2002		0.669251	2.52448	1.75468	2.18096		1.49421	3.7721	2.62185	3.25881		0.396121	0.265104	0.695065	0.863926		0.569905	0.38141	1.43871	1.24294		0.458513	0.30686	1.15751	0.804542
LWS-GC-Quad-H2O-27.2865-133.10000	75.1919	85.6914	113.964	24.5951	12.199	49.5994	10.9182	4.93591	45.2081	20.7866	2.83349	13.6314	24.4261	5.41233	22.158		3.05719	6.88684	3.61733	3.07835		0.327098	2.25267	1.18322	1.00692		0.145204	0.443917	0.525252	0.44699		0.276447	0.84515	1.90385	0.851		0.32485	0.993126	2.23719	1.17509
Golm_Proline [+CO2]	297.906	414.305	139.072	195.444	37.6595	19.2687	64.2803	37.3132	58.0476	123.639	38.8009	31.3824	69.7065	21.3085	30.569		1.52425	4.63449	2.40949	4.27373		0.656059	3.0405	1.58077	2.80382		0.215773	0.328893	0.519903	0.922157		0.415026	0.632605	1.92343	1.77371		0.233988	0.356656	1.08441	0.56379
LWS-GC-Quad-H2O-27.376-269.20000	948.288	443.424	46.7605	44.3761	21.3203	48.0445	170.473	70.4665	41.3358	63.3834	36.7481	57.9774	17.4943	5.3068	30.3345		21.3694	5.56268	14.9611	54.2056		0.046796	0.260311	0.700121	2.53661		0.179769	3.84155	2.68955	9.74451		0.0668398	1.42832	0.371809	3.62309		0.0184483	0.394228	0.102622	0.276007
LWS-GC-Quad-H2O-27.4208-159.10000	14.5846	22.2047	152.247	92.62	57.3004	61.8662	2.82144	2.77102	98.2129	27.6543	17.0236	61.5587	28.6217	27.4598	95.9408		0.157467	5.16921	0.527392	0.509566		6.35052	32.8272	3.34921	3.23601		0.193453	0.0304626	0.102026	0.0985771		1.89612	0.298578	9.80146	0.9662		1.96246	0.309023	10.1443	1.03498
LWS-GC-Quad-H2O-27.4904-269.10000	731.384	453.498	62.0054	15.0702	2.21908	14.725	128.489	89.0113	69.2752	11.9963	4.47923	37.3384	5.66159	1.50611	26.6022		48.5318	5.69217	60.9674	129.183		0.0206051	0.117288	1.25624	2.66183		0.17568	8.52605	10.7107	22.6949		0.0164022	0.796028	0.0933642	2.1189		0.00774093	0.375681	0.0440627	0.471944
LWS-GC-Quad-H2O-27.5868-258.10000	25.732	34.83	135.357	22.536	5.91934	26.2661	30.7142	10.0429	32.6979	29.0693	2.84344	9.78158	15.6758	6.39528	40.7971		1.14181	0.837786	0.885194	1.64151		0.875799	0.733732	0.775252	1.43763		1.19362	1.3629	1.05659	1.95934		1.1297	1.2899	0.946443	1.8544		0.609196	0.695589	0.510376	0.539257
? Golm_Glutaric acid 3-hydroxy-3-methyl-	255.878	272.196	106.377	84.3719	32.2173	38.1848	34.7179	24.0351	69.2297	24.3144	0.501065	2.06077	14.108	4.98146	35.3095		3.03274	7.37019	10.5237	18.1371		0.329735	2.43021	3.47004	5.98043		0.135682	0.411487	1.42788	2.46087		0.0950235	0.288181	0.700341	1.72345		0.0551357	0.167212	0.406361	0.580232
LWS-GC-Quad-H2O-27.6874-239.10000	33.0245	48.8776	148.004	3.86386	3.88576	100.567	8.14949	6.51311	79.9205	6.28268	2.52118	40.129	3.00963	1.05798	35.1531		8.54702	4.05234	5.25643	10.9729		0.117	0.474123	0.615002	1.28383		0.246771	2.10916	1.29714	2.7078		0.190243	1.62601	0.77093	2.08753		0.0911333	0.778918	0.369303	0.479036
LWS-GC-Quad-H2O-27.7349-218.10000	16.2087	23.5737	145.438	18.4393	7.333	39.7684	9.44265	2.57593	27.2798	14.1236	3.79718	26.8853	28.7312	3.31084	11.5235		0.879031	1.71654	1.14763	0.564149		1.13762	1.95277	1.30556	0.641786		0.582567	0.512094	0.668572	0.328655		0.871361	0.765953	1.49573	0.491577		1.77258	1.55815	3.04271	2.03427
LWS-GC-Quad-H2O-27.8513-204.20000	14.2902	16.1129	112.755	9.79924	3.88997	39.6967	3.55239	1.74692	49.176	9.19757	0.715197	7.77593	14.761	1.71885	11.6446		1.45829	4.02269	1.55369	0.968105		0.685733	2.75849	1.06542	0.663862		0.24859	0.362517	0.386232	0.240661		0.64363	0.938601	2.58912	0.623101		1.03295	1.50634	4.15522	1.60488
? NF07_Phosphoric Acid Monomethyl ester OO-TMS	641.619	851.067	132.644	289.067	55.0267	19.0359	150.98	87.9327	58.2411	255.327	74.3179	29.1069	245.9	76.0921	30.9443		2.21962	4.24968	2.51293	2.60927		0.450528	1.9146	1.13214	1.17555		0.235312	0.522302	0.591321	0.613991		0.397943	0.883281	1.69113	1.03834		0.38325	0.850668	1.62869	0.963078
LWS-GC-Quad-H2O-28.0387-246.20000	371.924	577.151	155.18	215.672	57.3041	26.57	349.627	267.034	76.377	254.076	114.033	44.8814	44.0672	6.5421	14.8457		1.72449	1.06377	1.46383	8.43992		0.579883	0.616864	0.848851	4.89417		0.94005	1.6211	1.37607	7.93395		0.683139	1.17806	0.726705	5.76564		0.118485	0.204325	0.126041	0.173441
LWS-GC-Quad-H2O-28.1448-229.20000	66.2214	90.7056	136.973	61.0731	28.7697	47.107	29.4598	36.3599	123.422	58.9585	5.70697	9.67964	57.2037	33.6742	58.8672		1.0843	2.24785	1.12319	1.15764		0.922257	2.0731	1.03587	1.06764		0.444869	0.482369	0.49967	0.514999		0.890325	0.965376	2.00132	1.03068		0.863825	0.936642	1.94175	0.970236
LWS-GC-Quad-H2O-28.2054-188.10000	13.7788	16.222	117.731	214.031	73.4728	34.3282	2.9723	1.58842	53.4408	105.85	25.4522	24.0456	31.1435	13.6239	43.7455		0.0643777	4.63574	0.130173	0.442429		15.5333	72.0085	2.02202	6.8724		0.215715	0.0138873	0.0280803	0.0954388		7.68209	0.494555	35.6122	3.39878		2.26025	0.14551	10.4779	0.294223
LWS-GC-Quad-H2O-28.2798-328.10000	167.438	79.795	47.6565	47.819	29.3066	61.2866	31.9364	19.8013	62.0023	37.8353	12.0633	31.8837	22.0266	7.09846	32.2268		3.5015	5.24285	4.42544	7.60163		0.285592	1.49732	1.26387	2.17097		0.190736	0.667861	0.84409	1.4499		0.225966	0.79122	1.18471	1.71771		0.131551	0.460624	0.689701	0.582169
LWS-GC-Quad-H2O-28.3212-72.20000	267.686	381.979	142.696	166.419	23.0986	13.8798	91.9844	78.9	85.7754	112.167	93.0457	82.9529	100.437	27.6525	27.5322		1.60851	2.91013	2.3865	2.66522		0.621694	1.80921	1.48367	1.65695		0.343627	0.552728	0.820067	0.915842		0.419024	0.674003	1.21941	1.11679		0.375204	0.603519	1.09189	0.895424
LWS-GC-Quad-H2O-28.3866-174.10000	2040.2	2458.06	120.481	739.45	104.401	14.1188	390.341	239.044	61.2399	359.962	102.2	28.3918	201.796	47.2206	23.4001		2.75908	5.22673	5.66784	10.1102		0.362439	1.89437	2.05425	3.66434		0.191324	0.52788	1.0844	1.93433		0.176434	0.486796	0.922173	1.78379		0.0989099	0.2729	0.516975	0.560605
? NF07_L-Phenylalanine NO-TMS	6635.03	9073.94	136.758	3264.53	435.339	13.3354	1626.44	1471.18	90.4537	2832.3	1234.28	43.5787	1921.53	385.638	20.0693		2.03246	4.07947	2.34263	3.45299		0.492015	2.00716	1.15261	1.69892		0.24513	0.498217	0.574248	0.846431		0.426871	0.867599	1.74141	1.47398		0.289604	0.588609	1.18143	0.678435
? NF07_L-Phenylalanine NO-TMS	3374.26	5068	150.196	2282.23	466.707	20.4496	1818.2	1466.17	80.6383	4815	1488.65	30.9169	2219.3	420.434	18.9444		1.47849	1.85582	0.70078	1.52041		0.676364	1.25521	0.473982	1.02835		0.538844	0.796678	0.377611	0.819266		1.42698	2.10978	2.64823	2.1696		0.657716	0.972429	1.22061	0.460914
LWS-GC-Quad-H2O-28.5823-103.10000	13.0596	4.37142	33.4729	29.129	26.7994	92.0024	7.97448	2.0411	25.5954	13.4842	7.56024	56.0672	36.1047	6.53596	18.1028		0.448336	1.63767	0.968508	0.361715		2.23047	3.65278	2.16022	0.806792		0.610623	0.273764	0.591393	0.220871		1.03252	0.462915	1.69092	0.373476		2.76461	1.23948	4.52753	2.67755
LWS-GC-Quad-H2O-28.6105-403.30000	23.7889	38.5817	162.183	84.1304	9.59069	11.3998	15.5026	16.3132	105.229	83.9975	23.8753	28.4238	26.8842	8.8773	33.0205		0.282762	1.53451	0.28321	0.884864		3.53654	5.42686	1.00158	3.12936		0.651673	0.184269	0.18456	0.576642		3.53095	0.998421	5.4183	3.12442		1.13012	0.319555	1.73418	0.32006
LWS-GC-Quad-H2O-28.6856-204.10000	106.928	133.008	124.39	137.269	6.95999	5.07032	83.6055	43.0452	51.4861	131.016	9.87472	7.537	123.717	29.2069	23.6078		0.778966	1.27896	0.816142	0.864292		1.28375	1.64187	1.04772	1.10954		0.781885	0.609062	0.638129	0.675778		1.22528	0.954449	1.56708	1.059		1.15702	0.901276	1.47978	0.944289
NF07_D-(-)-Ribose, O,O,O,O-TMS o-methyloxime	283.44	255.16	90.0226	164.513	52.0587	31.644	309.467	27.1175	8.76265	254.732	20.9908	8.24035	273.202	30.8411	11.2888		1.7229	0.915896	1.1127	1.03747		0.580418	0.531602	0.645831	0.602169		1.09183	1.88111	1.21488	1.13274		0.898715	1.54839	0.82313	0.932394		0.963879	1.66066	0.882813	1.07251
NF07_L-Asparagine NNO-TMS	1045.16	1697.48	162.413	2127.54	1247.01	58.613	834.152	995.582	119.353	1852.7	643.375	34.7263	1145.86	609.353	53.1788		0.491255	1.25296	0.564129	0.912123		2.0356	2.55054	1.14834	1.85672		0.798107	0.392074	0.450235	0.727972		1.77264	0.87082	2.22106	1.61687		1.09634	0.538584	1.37368	0.618479
LWS-GC-Quad-H2O-29.0259-178.10000	22.7085	31.888	140.423	49.6918	12.4693	25.0933	9.452	13.4307	142.094	32.2236	9.52269	29.552	13.729	2.26989	16.5336		0.456988	2.40251	0.704718	1.65406		2.18824	5.25727	1.54209	3.61948		0.416231	0.190213	0.293326	0.688471		1.41901	0.648469	3.40918	2.34712		0.604573	0.276283	1.45249	0.426054
LWS-GC-Quad-H2O-29.1347-234.20000	158.396	268.07	169.24	76.2931	35.1088	46.0183	35.3348	39.0675	110.564	39.1007	10.1944	26.072	23.327	2.24221	9.61208		2.07615	4.48273	4.05098	6.79025		0.48166	2.15915	1.95119	3.27059		0.223079	0.463145	0.903687	1.51476		0.246854	0.512507	1.10658	1.6762		0.14727	0.305755	0.660171	0.596588
LWS-GC-Quad-H2O-29.1596-391.20000	25.8347	9.7528	37.7507	2.28119	1.77979	78.0206	6.83345	4.02683	58.9282	1.87485	1.25779	67.0876	0.952356	0.174982	18.3736		11.3251	3.78063	13.7796	27.1272		0.0882992	0.333826	1.21673	2.39531		0.264506	2.99557	3.6448	7.17531		0.0725708	0.821874	0.274363	1.96864		0.0368634	0.417483	0.139367	0.507964
NF07_D-(-)-Ribose, O,O,O,O-TMS o-methyloxime	126.295	159.484	126.278	107.015	32.9117	30.7543	208.162	39.7765	19.1084	226.734	45.3386	19.9964	166.449	51.1439	30.7265		1.18016	0.606716	0.55702	0.758763		0.84734	0.514095	0.471985	0.64293		1.64822	1.94517	0.91809	1.25061		1.79527	2.11871	1.08922	1.36218		1.31793	1.55538	0.799612	0.734116
NF07_L-Asparagine NNO-TMS	17902.5	29573.3	165.191	17988.9	3603.96	20.0343	4906.85	4080.56	83.1605	15293.9	4938.36	32.2897	7190.34	2032.51	28.2672		0.995195	3.64846	1.17056	2.48979		1.00483	3.66608	1.17621	2.50182		0.274088	0.272771	0.320837	0.682423		0.85429	0.850185	3.11685	2.12701		0.40164	0.39971	1.46537	0.470144
LWS-GC-Quad-H2O-29.4041-330.20000	2.01589	2.12867	105.594	9.92653	2.72432	27.4448	0.832889	0.278843	33.479	5.25638	1.28121	24.3743	5.37158	1.73042	32.2143		0.203081	2.42036	0.383513	0.375288		4.92414	11.9182	1.88847	1.84797		0.413162	0.0839054	0.158453	0.155055		2.60747	0.529528	6.31102	0.978553		2.66462	0.541134	6.44933	1.02192
LWS-GC-Quad-H2O-29.526-232.20000	4.58274	5.71387	124.682	7.65944	0.314552	4.10672	1.99993	2.44794	122.401	2.81696	1.0528	37.3737	1.67282	1.01896	60.9129		0.598312	2.29145	1.62684	2.73953		1.67137	3.82986	2.71905	4.57876		0.436404	0.261106	0.70996	1.19554		0.614688	0.367775	1.40853	1.68396		0.365026	0.2184	0.836441	0.59384
LWS-GC-Quad-H2O-29.8085-103.10000	35.7955	43.93	122.725	8.27125	1.19079	14.3967	88.1933	75.1652	85.2278	60.5547	33.0644	54.6025	13.6893	4.56984	33.3827		4.3277	0.405875	0.591127	2.61486		0.23107	0.0937855	0.136591	0.604214		2.46381	10.6626	1.45642	6.44251		1.69169	7.32111	0.686613	4.42352		0.38243	1.65504	0.155219	0.226064
LWS-GC-Quad-H2O-29.823-299.10000	58.1805	90.4129	155.401	14.9053	4.10996	27.5739	463.87	318.246	68.6067	138.642	43.7292	31.541	39.5816	20.2775	51.2297		3.90335	0.125424	0.419644	1.46989		0.25619	0.0321324	0.107509	0.37657		7.97294	31.1212	3.3458	11.7193		2.38297	9.30157	0.298882	3.5027		0.680324	2.65555	0.0853291	0.285494
LWS-GC-Quad-H2O-29.9277-200.10000	38.8087	53.4002	137.599	25.5462	5.15416	20.1759	16.1174	11.0623	68.6361	25.3262	8.96603	35.4023	19.7115	5.63233	28.5738		1.51916	2.40788	1.53236	1.96883		0.658259	1.58501	1.00869	1.296		0.415303	0.630911	0.636392	0.817662		0.65259	0.991387	1.57136	1.28484		0.507915	0.771604	1.223	0.778307
LWS-GC-Quad-H2O-30.0158-204.20000	91.233	106.978	117.258	13.8207	4.86804	35.2227	22.1087	21.0111	95.0352	16.1437	6.86739	42.5392	4.17771	1.49417	35.7654		6.60116	4.12656	5.6513	21.838		0.151488	0.625126	0.856108	3.30821		0.242333	1.59968	1.3695	5.29207		0.17695	1.16808	0.730196	3.86425		0.0457917	0.302278	0.188962	0.258783
? Golm_Butanoic acid24-diamino-	37.2745	42.6878	114.523	42.1869	3.96762	9.40487	74.7844	33.6431	44.9868	101.984	55.4847	54.4051	25.2361	6.24908	24.7625		0.883555	0.498425	0.365492	1.47703		1.13179	0.564114	0.413661	1.67169		2.00632	1.77269	0.733294	2.9634		2.73604	2.41744	1.36371	4.04121		0.677034	0.598196	0.337451	0.24745
LWS-GC-Quad-H2O-30.1881-4010000	1128.73	526.578	46.6521	42.6314	43.8623	102.887	117.076	132.742	113.382	16.6596	5.2296	31.3909	10.8723	5.57683	51.2939		26.4766	9.64107	67.7528	103.817		0.0377692	0.364135	2.55897	3.9211		0.103723	2.74623	7.02751	10.7682		0.0147595	0.390783	0.142298	1.5323		0.0096323	0.255031	0.0928657	0.652615
NF07_Ribitol TMS	1000	0	0	1000	0	0	1000	0	0	1000	0	0	1000	0	0		1	1	1	1		1	1	1	1		1	1	1	1		1	1	1	1		1	1	1	1
NF05_Orotic Acid	11.6658	18.3459	157.262	21.5016	5.63022	26.1852	11.0812	6.00941	54.2306	20.1581	9.00701	44.6818	12.7463	4.06711	31.9083		0.542554	1.05275	0.578714	0.915231		1.84313	1.94036	1.06665	1.68689		0.949893	0.515368	0.549716	0.869372		1.72797	0.937517	1.81912	1.58149		1.09262	0.592806	1.15026	0.632315
NF07_trans-Aconitic Acid OOO-TMS 1	96.5655	146.104	151.301	90.264	40.9901	45.4113	49.316	46.5315	94.3538	50.6561	9.48706	18.7284	5.56485	2.24937	40.421		1.06981	1.9581	1.9063	17.3527		0.934744	1.83032	1.7819	16.2204		0.5107	0.546353	0.973545	8.86204		0.524577	0.561199	1.02717	9.10285		0.0576278	0.0616509	0.112841	0.109856
LWS-GC-Quad-H2O-30.9658-292.10000	2.88284	1.2902	44.7545	6.15113	0.952091	15.4783	2.70789	1.93262	71.3699	4.58888	0.817184	17.8079	6.51406	2.26594	34.7853		0.468668	1.06461	0.628222	0.442556		2.13371	2.27156	1.34044	0.944285		0.939314	0.440226	0.590098	0.415699		1.59179	0.746022	1.69463	0.704457		2.2596	1.059	2.40559	1.41953
LWS-GC-Quad-H2O-30.9913-231.20000	35.4081	53.7261	151.734	71.0263	28.7043	40.4137	73.6309	50.7038	68.8621	65.3701	6.69934	10.2483	28.4473	8.67984	30.5121		0.498522	0.480887	0.541657	1.24469		2.00593	0.964626	1.08653	2.49677		2.07949	1.03667	1.12637	2.58833		1.84619	0.920365	0.887808	2.29794		0.80341	0.400518	0.38635	0.435173
LWS-GC-Quad-H2O-31.0333-450.30000	4.17075	6.48745	155.546	1.08481	0.448149	41.3113	3.08767	3.2475	105.176	1.85317	0.681897	36.7963	0.967799	0.293173	30.2927		3.84469	1.35078	2.25061	4.30952		0.260099	0.351336	0.585381	1.1209		0.740315	2.84628	1.66616	3.19041		0.444324	1.70829	0.600183	1.91483		0.232044	0.892137	0.31344	0.522241
LWS-GC-Quad-H2O-31.0829-128.10000	26.0599	37.5245	143.994	50.596	10.059	19.881	37.493	29.4152	78.4551	102.559	43.0472	41.9731	41.4055	9.138	22.0695		0.515058	0.69506	0.254096	0.629382		1.94153	1.34948	0.493335	1.22196		1.43872	0.741026	0.365575	0.905507		3.93552	2.02702	2.73542	2.47694		1.58886	0.818355	1.10435	0.403724
NF09_alpha-glycerophosphate ester 4TMS	35.4203	51.0902	144.24	37.4868	8.43003	22.488	99.41	53.8077	54.127	36.4875	11.806	32.3564	12.5926	6.75258	53.6233		0.944874	0.356305	0.970752	2.81278		1.05834	0.377093	1.02739	2.97689		2.80658	2.65187	2.7245	7.8943		1.03013	0.973342	0.36704	2.89753		0.35552	0.335921	0.126674	0.345122
LWS-GC-Quad-H2O-31.1463-292.20000	12.174	15.899	130.598	11.9934	4.23811	35.337	11.4785	3.79935	33.0996	11.7415	2.1707	18.4874	7.84902	2.03688	25.9508		1.01506	1.06059	1.03684	1.55102		0.985164	1.04485	1.02145	1.52801		0.942873	0.957072	0.977604	1.46242		0.964473	0.978997	1.02291	1.49592		0.644736	0.654445	0.683799	0.668485
LWS-GC-Quad-H2O-31.2056-292.10000	11.2245	9.37716	83.5422	11.3615	3.43901	30.269	12.7062	12.434	97.8579	10.4774	2.99542	28.5892	7.57436	2.44528	32.2836		0.98794	0.883387	1.0713	1.4819		1.01221	0.894171	1.08437	1.49999		1.13201	1.11835	1.21272	1.67752		0.933448	0.92219	0.824596	1.38328		0.674808	0.66667	0.596117	0.72292
LWS-GC-Quad-H2O-31.2648-450.30000	40.8319	29.5832	72.4512	31.912	14.1622	44.379	50.9294	39.239	77.046	52.2558	31.911	61.0669	7.53331	4.58253	60.8302		1.27952	0.801736	0.781386	5.42018		0.781545	0.626592	0.610688	4.23611		1.24729	1.59593	0.974618	6.76056		1.27978	1.6375	1.02604	6.93662		0.184496	0.236065	0.147917	0.144162
LWS-GC-Quad-H2O-31.3089-129.10000	3415.09	1627.69	47.6617	1732.79	824.446	47.5792	3878.63	1994.75	51.4291	3121.2	2056.31	65.8819	416.937	206.297	49.479		1.97087	0.880488	1.09416	8.19089		0.507391	0.446752	0.555166	4.15598		1.13573	2.23838	1.24267	9.30268		0.913944	1.80126	0.804717	7.48602		0.122087	0.240617	0.107496	0.133582
LWS-GC-Quad-H2O-31.3585-186.10000	7.65616	5.71553	74.6527	29.0599	5.57789	19.1945	9.22108	8.03335	87.1194	22.9066	10.531	45.9737	11.8218	8.22592	69.5824		0.263461	0.830288	0.334234	0.647628		3.79563	3.15146	1.26863	2.45816		1.2044	0.317313	0.402552	0.780005		2.99191	0.788253	2.48415	1.93765		1.5441	0.406809	1.28204	0.516089
LWS-GC-Quad-H2O-31.4129-257.10000	40.4234	60.3709	149.347	26.6821	5.2869	19.8144	202.418	177.945	87.9097	858.833	406.052	47.2796	371.574	118.667	31.9362		1.515	0.199703	0.0470678	0.108789		0.660066	0.131817	0.0310678	0.0718082		5.00744	7.58627	0.235689	0.544757		21.246	32.1876	4.24288	2.31134		9.19207	13.926	1.83568	0.43265
LWS-GC-Quad-H2O-31.5052-292.20000	5.52218	4.80838	87.0739	10.3596	5.20008	50.1955	20.9027	23.2112	111.044	22.3209	7.82598	35.0613	5.90889	1.03627	17.5375		0.533047	0.264185	0.2474	0.934553		1.87601	0.495613	0.464123	1.75323		3.78523	2.0177	0.936464	3.5375		4.04204	2.1546	1.06785	3.7775		1.07003	0.570377	0.282686	0.264725
? Golm_Orotic acid45-dihydro-	9.28307	12.9955	139.992	58.7982	13.3149	22.6451	9.36123	11.1156	118.741	75.1263	25.3118	33.6924	38.4062	7.71294	20.0826		0.15788	0.991651	0.123566	0.241708		6.33392	6.28103	0.782657	1.53096		1.00842	0.159209	0.124606	0.243743		8.09283	1.2777	8.02527	1.9561		4.13723	0.653186	4.10268	0.511221
LWS-GC-Quad-H2O-31.5851-218.10000	24.7956	21.3999	86.3052	12.7407	3.14625	24.6945	66.7955	34.3977	51.4971	34.2729	13.8033	40.2747	16.36	6.07679	37.1443		1.94618	0.371217	0.723477	1.51563		0.513828	0.190742	0.371742	0.778773		2.69384	5.24269	1.94893	4.08286		1.38221	2.69003	0.513102	2.09493		0.659791	1.28407	0.244926	0.477344
LWS-GC-Quad-H2O-31.7684-128.20000	2.93749	3.33443	113.513	9.96726	1.68327	16.888	2.52214	1.55557	61.6766	17.967	5.93918	33.0561	7.81949	1.78709	22.8542		0.294714	1.16468	0.163494	0.375662		3.39312	3.9519	0.554754	1.27467		0.858605	0.253043	0.140377	0.322546		6.11644	1.8026	7.12369	2.29772		2.66197	0.784518	3.10034	0.435215
LWS-GC-Quad-H2O-31.9268-257.20000	48.431	79.8858	164.948	29.7132	12.2982	41.3895	19.4693	17.199	88.3388	39.9181	28.5542	71.5318	5.97951	1.70783	28.5614		1.62995	2.48756	1.21326	8.0995		0.613516	1.52616	0.744354	4.96917		0.402001	0.655241	0.487731	3.25601		0.824226	1.34345	2.05031	6.67582		0.123464	0.201241	0.307125	0.149794
LWS-GC-Quad-H2O-31.9447-261.10000	7.7567	7.51501	96.8841	9.5089	4.13575	43.4935	21.7404	13.1456	60.4664	25.2107	18.9131	75.0201	2.50194	1.1213	44.8172		0.81573	0.356787	0.307675	3.10027		1.2259	0.437384	0.377177	3.80061		2.80279	2.28632	0.862347	8.68941		3.25019	2.65128	1.15963	10.0765		0.322552	0.263116	0.115083	0.0992412
? NF07_Shikimic Acid OO-TMS	109.238	111.016	101.628	105.982	22.7584	21.4738	123.378	70.405	57.0645	115.697	40.6281	35.116	39.7027	10.6311	26.7767		1.03072	0.885392	0.944172	2.75139		0.970197	0.859004	0.916033	2.66939		1.12944	1.16414	1.06639	3.10754		1.05913	1.09166	0.937744	2.91408		0.363452	0.374617	0.321798	0.343162
LWS-GC-Quad-H2O-32.1294-231.10000	14.747	19.7013	133.595	25.4313	3.69781	14.5404	14.6115	13.1704	90.1372	44.7688	5.91009	13.2014	50.5773	4.90633	9.70065		0.579875	1.00927	0.329403	0.291573		1.72451	1.7405	0.568059	0.50282		0.990812	0.574547	0.326377	0.288894		3.03579	1.76038	3.06394	0.885155		3.42967	1.98878	3.46148	1.12975
LWS-GC-Quad-H2O-32.1528-269.20000	503.545	341.431	67.8055	44.045	24.4713	55.5598	199.697	89.1695	44.6524	83.3393	54.1904	65.0238	19.5497	4.07032	20.8203		11.4325	2.52155	6.04211	25.7571		0.0874698	0.220559	0.528502	2.25297		0.396582	4.53393	2.39619	10.2148		0.165505	1.89214	0.417329	4.26294		0.0388242	0.443859	0.0978971	0.23458
NF07_Citric Acid TMS	1437.96	1529.08	106.337	516.127	193.382	37.468	317.555	158.224	49.8257	242.17	16.5487	6.83349	87.7785	36.3671	41.4306		2.78606	4.52823	5.93781	16.3817		0.35893	1.62531	2.13126	5.87988		0.220837	0.615266	1.31129	3.61769		0.168412	0.469207	0.762609	2.75888		0.0610437	0.170072	0.27642	0.362466
LWS-GC-Quad-H2O-32.3849-204.10000	182.996	218.378	119.335	60.6347	25.8064	42.5604	105.311	62.4061	59.2587	59.8321	15.286	25.5481	33.9625	10.4421	30.746		3.01801	1.73767	3.0585	5.38818		0.331344	0.575767	1.01341	1.78534		0.575483	1.73681	1.76011	3.10081		0.326958	0.986764	0.568146	1.76171		0.185591	0.560117	0.322497	0.56763
NF09_Ornithine	54.1103	77.6612	143.524	147.148	45.5636	30.9645	39.0031	10.0794	25.8425	174.193	24.6091	14.1275	83.7619	37.9729	45.3343		0.367728	1.38733	0.310635	0.646001		2.7194	3.77272	0.844739	1.75674		0.720807	0.265061	0.223908	0.465642		3.21922	1.1838	4.46613	2.07962		1.54798	0.569238	2.14757	0.480858
LWS-GC-Quad-H2O-32.5337-174.10000	48.6643	62.0222	127.449	67.113	21.1729	31.5481	19.8177	15.1158	76.2744	78.0971	10.4224	13.3454	36.746	15.7454	42.8491		0.725109	2.4556	0.623126	1.32434		1.3791	3.38652	0.859354	1.8264		0.407232	0.295288	0.253757	0.539314		1.60481	1.16366	3.94078	2.12532		0.755093	0.547525	1.85421	0.470518
NF08_L-Arginine	2.89326	3.74617	129.479	31.489	11.5843	36.7883	3.45724	2.61447	75.6231	49.1375	3.8978	7.93244	15.6168	9.11644	58.376		0.0918818	0.836871	0.058881	0.185266		10.8835	9.10812	0.640834	2.01636		1.19493	0.109792	0.0703585	0.22138		16.9834	1.56047	14.2129	3.14646		5.39763	0.495944	4.51712	0.317818
NF07_Pinitol -TMS	727.069	717.534	98.6885	349.998	20.3602	5.81724	182.006	66.9276	36.7722	169.642	52.4801	30.9358	158.424	44.3711	28.0078		2.07735	3.99476	4.28591	4.58938		0.481382	1.923	2.06316	2.20924		0.250328	0.52002	1.07288	1.14885		0.233323	0.484694	0.932068	1.07081		0.217894	0.452644	0.870435	0.933875
? NF07_Glycylglycine NNO-TMS	685.337	577.347	84.2428	59.284	17.9703	30.3123	223.944	123.343	55.0776	97.4032	57.0381	58.5588	25.9129	6.84342	26.4093		11.5602	3.06031	7.03609	26.4477		0.0865034	0.264727	0.608646	2.28781		0.326764	3.77747	2.29914	8.64215		0.142124	1.64299	0.434945	3.75886		0.0378105	0.437099	0.115712	0.266038
LWS-GC-Quad-H2O-32.7797-247.10000	4.85093	4.64914	95.8404	5.64153	3.11506	55.2165	5.66667	6.10227	107.687	8.71905	2.44142	28.001	10.12	2.30323	22.7592		0.85986	0.856045	0.55636	0.479341		1.16298	0.995563	0.647035	0.557464		1.16816	1.00446	0.649918	0.559949		1.7974	1.54551	1.53865	0.861568		2.0862	1.79384	1.78588	1.16067
LWS-GC-Quad-H2O-32.8196-117.10000	65.5588	75.7046	115.476	31.0389	1.20795	3.89173	38.7997	23.6037	60.8347	52.6153	23.8361	45.3025	16.9148	7.79913	46.1083		2.11215	1.68967	1.246	3.87582		0.473451	0.799977	0.58992	1.83501		0.59183	1.25004	0.737422	2.29383		0.802567	1.69514	1.35608	3.11061		0.25801	0.544956	0.435952	0.321481
LWS-GC-Quad-H2O-32.852-103.10000	28.3896	34.0023	119.77	9.76483	1.6634	17.0346	11.0498	8.64784	78.2621	22.8116	12.9901	56.945	10.9345	2.95607	27.0344		2.90733	2.56923	1.24452	2.59633		0.343958	0.883708	0.428063	0.89303		0.389222	1.1316	0.484395	1.01055		0.803521	2.3361	2.06443	2.08621		0.385159	1.11978	0.989561	0.479338
LWS-GC-Quad-H2O-32.8727-133.10000	72.8052	65.8819	90.4907	21.8008	6.8783	31.5506	41.4678	16.4311	39.6238	55.3637	25.5764	46.197	26.8811	9.78717	36.4091		3.33956	1.7557	1.31503	2.70841		0.299441	0.525729	0.393775	0.811009		0.569573	1.90212	0.749007	1.54264		0.760437	2.53952	1.3351	2.05958		0.36922	1.23303	0.64824	0.485537
LWS-GC-Quad-H2O-32.936-133.10000	61.2963	46.0295	75.0934	19.4947	5.13369	26.3338	12.7298	5.88195	46.2061	30.4382	19.2607	63.2779	24.9734	8.64062	34.5993		3.14426	4.81518	2.01379	2.45446		0.31804	1.53142	0.640466	0.780617		0.207677	0.652989	0.418217	0.509735		0.496576	1.56136	2.3911	1.21883		0.407421	1.28104	1.96181	0.820461
LWS-GC-Quad-H2O-32.9912-232.20000	1.84852	1.88464	101.954	6.52297	1.71292	26.2598	3.14416	0.523651	16.6547	7.53073	3.30066	43.8292	16.4159	3.98557	24.2787		0.283386	0.587921	0.245463	0.112605		3.52876	2.07463	0.86618	0.397357		1.70091	0.482013	0.41751	0.191531		4.07393	1.15449	2.39515	0.458746		8.88058	2.51663	5.22108	2.17986
? NF07_n-Octyl-beta-D-glucoside OOOO	84.4752	100.493	118.962	17.9768	7.61475	42.3587	141.154	76.8002	54.4089	188.041	58.4275	31.0717	92.822	38.7452	41.7414		4.69912	0.598462	0.449239	0.910077		0.212806	0.127356	0.0956007	0.19367		1.67095	7.85199	0.750656	1.52069		2.22599	10.4602	1.33217	2.02582		1.09881	5.16343	0.657595	0.493627
NF-7_D-(-)-Fructose, O,O,O,O,O-TMS o-methyloxime 2	3247.43	2648.4	81.5537	4152.77	1818.16	43.7819	2422.99	466.15	19.2386	4858.45	1647.96	33.9195	6643.34	2028.63	30.5363		0.781992	1.34026	0.668408	0.488825		1.27879	1.7139	0.854751	0.625102		0.746126	0.583464	0.498717	0.364725		1.49609	1.16993	2.00515	0.731326		2.04572	1.59974	2.74179	1.36738
LWS-GC-Quad-H2O-33.5767-273.20000	127.104	192.396	151.369	270.115	243.164	90.0222	198.159	143.457	72.3951	486.534	162.69	33.4387	223.787	54.6183	24.4063		0.470556	0.641427	0.261245	0.56797		2.12514	1.36313	0.555183	1.20702		1.55902	0.733608	0.407287	0.885478		3.82783	1.80121	2.45527	2.17409		1.76066	0.828489	1.12933	0.459963
LWS-GC-Quad-H2O-33.6063-570.40000	1.22053	1.44413	118.321	13.3651	12.9444	96.8521	4.12789	2.19674	53.217	20.1625	9.45225	46.8803	42.807	3.95984	9.25045		0.0913218	0.295678	0.0605344	0.0285123		10.9503	3.23776	0.662869	0.312218		3.38206	0.308856	0.204731	0.0964303		16.5195	1.50859	4.88446	0.47101		35.0726	3.20289	10.3702	2.1231
NF07_D-(-)-Fructose, O,O,O,O,O-TMS o-methyloxime 2	5802.16	5705.29	98.3304	7932.43	4011.17	50.5667	5156.56	1385.22	26.8633	12619.5	1361.48	10.7887	11546	4399.67	38.1057		0.731448	1.1252	0.459776	0.502528		1.36715	1.53832	0.628583	0.687031		0.888731	0.650061	0.408618	0.446612		2.17497	1.59088	2.44728	1.09298		1.98994	1.45554	2.23908	0.914927
LWS-GC-Quad-H2O-33.6732-273.20000	28.783	34.8063	120.926	172.065	256.991	149.357	41.2976	27.169	65.7885	154.014	123.181	79.9806	216.893	49.6931	22.9114		0.16728	0.696967	0.186886	0.132706		5.978	4.16647	1.1172	0.793319		1.43479	0.240011	0.268141	0.190406		5.35086	0.895093	3.72938	0.710094		7.53543	1.26053	5.25195	1.40826
LWS-GC-Quad-H2O-33.7407-319.20000	43.9757	34.1003	77.5435	99.7131	91.9467	92.2113	63.1084	24.9906	39.5995	178.144	179.288	100.642	314.433	180.577	57.4295		0.441022	0.696828	0.246855	0.139857		2.26746	1.58003	0.559734	0.31712		1.43507	0.6329	0.354255	0.200705		4.05096	1.78656	2.82282	0.566556		7.15016	3.15338	4.98243	1.76505
LWS-GC-Quad-H2O-33.7696-189.10000	92.6153	106.736	115.247	103.788	83.7095	80.6541	96.0662	69.2204	72.0549	179.118	60.5597	33.81	90.7921	21.5347	23.7187		0.892348	0.964078	0.517064	1.02008		1.12064	1.08038	0.579442	1.14314		1.03726	0.925597	0.53633	1.05809		1.934	1.7258	1.86452	1.97283		0.980314	0.874781	0.945099	0.506885
NF08_D-(+)-Mannose, O,O,O,O,O-TMS, MEOX1	594.212	427.625	71.9651	1629.59	1327.77	81.4788	805.714	266.925	33.129	1657.99	931.328	56.1723	3563.71	211.368	5.93111		0.36464	0.737497	0.358394	0.16674		2.74243	2.02254	0.982871	0.457272		1.35594	0.494429	0.48596	0.226088		2.79023	1.01743	2.05778	0.465241		5.99738	2.18688	4.42305	2.14942
LWS-GC-Quad-H2O-33.884-128.10000	7.26499	8.68844	119.593	146.611	68.3684	46.6326	51.773	48.3082	93.3078	817.611	261.11	31.9357	186.516	41.0837	22.027		0.049553	0.140324	0.00888564	0.0389511		20.1804	2.8318	0.179316	0.786051		7.12637	0.353133	0.0633223	0.27758		112.541	5.57675	15.7922	4.38361		25.6732	1.27218	3.60256	0.228123
NF08_D-(+)-Glucose, O,O,O,O,O-TMS, MEOX1	621.932	467.264	75.131	1767.66	1634.79	92.4833	800.269	262.948	32.8575	1896.07	1264.13	66.6708	5346.78	487.853	9.12423		0.35184	0.777153	0.32801	0.116319		2.8422	2.20883	0.932272	0.330602		1.28675	0.452729	0.422067	0.149673		3.04869	1.07265	2.36929	0.35462		8.59706	3.02479	6.68123	2.81992
LWS-GC-Quad-H2O-33.9969-303.20000	47.0428	68.0773	144.714	91.7249	21.4789	23.4167	114.594	41.9081	36.571	182.958	16.9318	9.25445	70.3356	15.633	22.2263		0.512868	0.410517	0.257123	0.668833		1.94982	0.800434	0.501343	1.3041		2.43595	1.24932	0.626339	1.62924		3.88919	1.99464	1.59658	2.60122		1.49514	0.766811	0.613781	0.384435
LWS-GC-Quad-H2O-34.0259-117.10000	442.597	615.006	138.954	290.861	181.303	62.3332	276.617	125.464	45.3566	687.66	118.312	17.205	1010.62	109.623	10.8471		1.52168	1.60003	0.643628	0.437947		0.657169	1.05149	0.422972	0.287805		0.624987	0.951029	0.402259	0.273711		1.55369	2.36422	2.48596	0.680434		2.28338	3.47457	3.65349	1.46965
LWS-GC-Quad-H2O-34.03-205.20000	2840.93	3833.51	134.938	1822.62	691.251	37.9262	2902.02	2046.56	70.5222	6184.04	3209.09	51.8931	4576.31	843.959	18.4419		1.55871	0.978952	0.459398	0.620792		0.641558	0.628054	0.29473	0.398274		1.0215	1.59222	0.469275	0.634139		2.17676	3.39293	2.13095	1.35132		1.61085	2.51084	1.57694	0.740019
LWS-GC-Quad-H2O-34.0672-321.20000	3.86776	4.45909	115.289	193.266	323.777	167.529	8.62547	5.83698	67.6714	191.74	287.611	150	950.892	91.6345	9.63669		0.0200126	0.448412	0.0201719	0.00406751		49.9685	22.4065	1.00796	0.203247		2.23009	0.04463	0.0449852	0.00907092		49.574	0.992104	22.2296	0.201643		245.851	4.92011	110.242	4.95927
LWS-GC-Quad-H2O-34.2367-205.20000	7905.82	10496	132.763	4891.3	1694.65	34.6462	7671.64	3827.71	49.8942	14075.8	6255.14	44.4389	5669.21	1923.73	33.9329		1.6163	1.03052	0.56166	1.39452		0.618697	0.637582	0.347497	0.862783		0.970379	1.56843	0.545023	1.35321		1.78044	2.87772	1.83479	2.48285		0.717094	1.15904	0.738983	0.402763
MU18_D-(+)-Glucose O,O,O,O,O-TMS meox 2	145.496	123.482	84.8698	395.866	384.127	97.0348	159.605	52.9254	33.1602	415.312	298.035	71.7618	1450.32	183.474	12.6505		0.367539	0.911601	0.35033	0.10032		2.7208	2.48028	0.953177	0.27295		1.09697	0.40318	0.384302	0.110048		2.85445	1.04912	2.60212	0.286358		9.96812	3.66368	9.08695	3.49213
LWS-GC-Quad-H2O-34.3503-187.20000	4.84051	5.35791	110.689	8.14651	5.99589	73.6008	6.7698	9.03177	133.413	28.1154	10.6562	37.9015	12.9274	5.58753	43.2225		0.594183	0.715016	0.172166	0.374439		1.68298	1.20336	0.289752	0.630175		1.39857	0.831006	0.240786	0.52368		5.80836	3.45123	4.15307	2.17488		2.67066	1.58686	1.90956	0.459796
NF07_D-(+)-Mannose, O,O,O,O,O-TMS, o-methyloxime 2	145.496	123.482	84.8698	395.855	385.002	97.2582	158.429	52.7535	33.2978	405.822	277.084	68.2774	1417.33	187.208	13.2085		0.367549	0.918367	0.358522	0.102655		2.72073	2.49863	0.975442	0.279297		1.08889	0.40022	0.390391	0.11178		2.78923	1.02518	2.56153	0.286329		9.74134	3.58042	8.94613	3.49249
LWS-GC-Quad-H2O-34.424-189.10000	189.187	259.823	137.337	267.101	138.408	51.8186	276.219	191.422	69.301	790.322	336.995	42.6402	344.416	83.5329	24.2535		0.708296	0.684917	0.239379	0.549297		1.41184	0.966992	0.337965	0.775518		1.46003	1.03413	0.349501	0.80199		4.17747	2.95889	2.86122	2.29467		1.82051	1.28946	1.2469	0.435793
LWS-GC-Quad-H2O-34.473-273.20000	59.3069	74.5592	125.718	45.2677	10.3674	22.9024	55.431	34.0387	61.4073	167.89	77.9851	46.4501	68.269	27.2311	39.888		1.31014	1.06992	0.353249	0.868723		0.763279	0.81665	0.269627	0.663079		0.934647	1.22452	0.330163	0.81195		2.83087	3.70882	3.02881	2.45924		1.15111	1.50812	1.2316	0.40663
NF07_L-Lysine NNNO-TMS	19.7235	30.3997	154.129	221.133	96.933	43.8347	196.14	90.0206	45.896	354.597	122.638	34.5852	119.925	18.6791	15.5757		0.0891931	0.100558	0.0556224	0.164466		11.2116	1.12742	0.623618	1.84393		9.94449	0.88698	0.553136	1.63553		17.9784	1.60355	1.80787	2.95683		6.08029	0.542319	0.611423	0.3382
LWS-GC-Quad-H2O-34.6686-149.10000	636.969	934.958	146.782	279.063	73.0238	26.1675	455.807	375.058	82.2844	1099.32	590.771	53.7397	305.837	131.06	42.8531		2.28253	1.39745	0.579422	2.08271		0.438111	0.612241	0.253851	0.912459		0.715587	1.63334	0.414626	1.49036		1.72586	3.93932	2.41181	3.59447		0.480143	1.09594	0.670979	0.278205
LWS-GC-Quad-H2O-34.6996-292.20000	24.1728	22.3687	92.5367	37.2338	2.325	6.24432	14.6108	7.83486	53.6239	46.9035	19.7659	42.1417	27.5784	8.05536	29.209		0.649218	1.65445	0.515374	0.876515		1.54032	2.54838	0.793838	1.35011		0.604429	0.392406	0.311507	0.529791		1.94034	1.2597	3.2102	1.70074		1.14088	0.740681	1.88754	0.587981
LWS-GC-Quad-H2O-34.7306-510.30000	16.1146	22.1706	137.581	12.342	4.66965	37.8353	16.4208	16.3607	99.6339	55.5028	28.7993	51.8881	16.1994	7.74924	47.8364		1.30567	0.98135	0.290338	0.994761		0.765892	0.751608	0.222368	0.76188		1.019	1.33048	0.295856	1.01367		3.44426	4.49705	3.38002	3.42622		1.00527	1.31254	0.986518	0.291867
LWS-GC-Quad-H2O-34.7823-205.20000	4645.39	6777.02	145.887	2224.3	649.397	29.1955	3356.48	2787.92	83.0609	8594.67	4494.65	52.2958	2512.87	1045.84	41.6193		2.08847	1.38401	0.540497	1.84864		0.47882	0.662689	0.258801	0.885165		0.72254	1.509	0.390531	1.33572		1.85015	3.86398	2.56062	3.42026		0.540939	1.12973	0.748662	0.292376
LWS-GC-Quad-H2O-34.898-205.20000	2681.34	3966.24	147.92	1206.98	320.179	26.5273	2178.54	1902.02	87.3071	5406.14	3116.32	57.6441	1157.27	623.615	53.8867		2.22153	1.23079	0.49598	2.31695		0.45014	0.554029	0.22326	1.04295		0.812485	1.80496	0.402976	1.88249		2.01621	4.47908	2.48154	4.67146		0.431602	0.958817	0.531212	0.214066
LWS-GC-Quad-H2O-34.9042-333.20000	113.766	126.79	111.448	190.052	125.137	65.8436	88.5152	90.3037	102.021	272.493	123.054	45.1584	60.6754	26.1172	43.0441		0.598604	1.28527	0.417501	1.87499		1.67055	2.14711	0.697457	3.13228		0.778046	0.465741	0.324835	1.45883		2.39521	1.43378	3.07849	4.491		0.533335	0.319256	0.68548	0.222668
NF07_L-Tyrosine NO-bis	20.3677	18.033	88.537	643.434	281.485	43.7473	57.5625	65.8408	114.381	687.278	95.737	13.9299	303.122	95.9277	31.6466		0.0316547	0.353836	0.0296354	0.0671932		31.5909	11.178	0.936207	2.12269		2.82616	0.0894614	0.0837544	0.189899		33.7435	1.06814	11.9397	2.26733		14.8824	0.4711	5.26595	0.441047
LWS-GC-Quad-H2O-35.1288-187.10000	91.2493	128.146	140.435	121.242	82.9578	68.4235	137.477	108.142	78.6619	338.525	145.824	43.0763	119.385	41.3498	34.6355		0.752623	0.66374	0.26955	0.764325		1.32869	0.881903	0.358147	1.01555		1.50661	1.13391	0.406108	1.15154		3.70989	2.79215	2.4624	2.83556		1.30834	0.984689	0.8684	0.352664
NF07_Ononitol OOOOO-TMS	103.413	129.142	124.88	52.3131	20.5414	39.2663	25.6307	12.4903	48.7315	44.142	20.7952	47.1097	28.1977	7.21477	25.5864		1.97681	4.03473	2.34274	3.66743		0.505866	2.04103	1.18511	1.85523		0.247848	0.489949	0.580643	0.908967		0.426852	0.843804	1.72223	1.56545		0.27267	0.539017	1.10015	0.638794
LWS-GC-Quad-H2O-35.2928-103.10000	38.1931	25.3884	66.4737	33.7257	6.11443	18.1299	52.7824	54.9166	104.043	128.269	73.9626	57.6622	45.7577	31.3724	68.5619		1.13246	0.723596	0.297759	0.834682		0.883031	0.638958	0.26293	0.73705		1.38199	1.56505	0.411499	1.15352		3.35842	3.80329	2.43014	2.80322		1.19806	1.35676	0.866912	0.356733
? NF10_Galacturonic Acid MEOX	24.6646	24.9055	100.977	45.6314	32.8794	72.0543	8.64434	3.56323	41.2204	23.408	5.4092	23.1083	8.36205	2.49662	29.8565		0.540517	2.85326	1.05368	2.94958		1.85008	5.27876	1.94939	5.45697		0.350476	0.189438	0.36929	1.03376		0.949055	0.512981	2.7079	2.79932		0.339031	0.183252	0.967343	0.35723
LWS-GC-Quad-H2O-35.363-146.20000	2.59464	2.27629	87.7303	1.03181	0.336629	32.6251	0.693966	0.181713	26.1847	1.23107	0.834096	67.754	0.671381	0.273748	40.7738		2.51465	3.73886	2.10764	3.86463		0.39767	1.48683	0.838145	1.53685		0.267461	0.67257	0.563711	1.03364		0.474465	1.19311	1.77396	1.83363		0.258757	0.650682	0.967456	0.545366
LWS-GC-Quad-H2O-35.436-204.10000	92.1128	132.916	144.297	32.3126	12.2219	37.8238	38.7708	22.9518	59.1986	57.8352	47.0572	81.3643	60.6921	82.5528	136.019		2.85068	2.37583	1.59268	1.51771		0.350794	0.833426	0.558701	0.532402		0.420906	1.19987	0.670367	0.638812		0.627874	1.78987	1.49172	0.952929		0.658888	1.87828	1.56541	1.0494
LWS-GC-Quad-H2O-35.4643-103.10000	22.0561	20.7718	94.1773	27.3279	20.5029	75.0255	34.8266	31.0629	89.193	95.5647	34.4149	36.0122	53.4051	14.8644	27.8333		0.807091	0.633312	0.230798	0.412996		1.23902	0.784685	0.285962	0.51171		1.579	1.2744	0.364429	0.652122		4.3328	3.49697	2.74402	1.78943		2.42133	1.95423	1.53346	0.558837
LWS-GC-Quad-H2O-35.7006-187.10000	75.2051	115.231	153.223	175.547	122.525	69.7965	229.352	216.564	94.424	557.607	291.068	52.1995	139.123	63.9317	45.9535		0.428405	0.327902	0.134871	0.540567		2.33424	0.765401	0.314821	1.26181		3.04969	1.3065	0.411315	1.64856		7.41449	3.17641	2.43123	4.00803		1.84991	0.792511	0.606589	0.249499
LWS-GC-Quad-H2O-35.7033-187.10000	75.2051	115.231	153.223	175.187	122.648	70.0097	229.352	216.564	94.424	556.909	288.972	51.8886	138.322	64.3634	46.5316		0.429286	0.327902	0.13504	0.543696		2.32945	0.763832	0.314569	1.26651		3.04969	1.30919	0.411831	1.65811		7.4052	3.17895	2.42818	4.02618		1.83926	0.789569	0.603098	0.248374
LWS-GC-Quad-H2O-35.7984-292.20000	4.85894	6.58469	135.517	8.50933	0.251153	2.95151	8.01305	7.22895	90.2147	11.1114	5.92065	53.2846	2.6118	0.858694	32.8775		0.571013	0.606378	0.437294	1.86038		1.75127	1.06193	0.765821	3.25803		1.64914	0.941678	0.721157	3.06802		2.28679	1.30579	1.38666	4.2543		0.537525	0.306934	0.325943	0.235056
LWS-GC-Quad-H2O-35.8817-210.10000	8.84561	11.0166	124.543	120.854	120.076	99.3566	6.25124	8.69856	139.149	35.1833	15.4662	43.9588	18.4436	3.4193	18.5392		0.0731928	1.41502	0.251415	0.479603		13.6625	19.3327	3.43497	6.5526		0.706705	0.0517257	0.177676	0.338938		3.97749	0.291124	5.62822	1.90762		2.08506	0.152611	2.95039	0.524214
LWS-GC-Quad-H2O-35.9045-211.10000	1.98622	1.56654	78.8708	21.479	19.8386	92.3626	2.29874	1.60227	69.7024	5.47779	1.00509	18.3484	3.67533	0.546851	14.879		0.0924726	0.864047	0.362594	0.540419		10.814	9.34382	3.9211	5.8441		1.15734	0.107023	0.419646	0.625451		2.7579	0.25503	2.38296	1.49042		1.85042	0.171113	1.59885	0.67095
NF07_Ononitol OOOOO-TMS	49.0815	69.963	142.545	32.1911	2.28019	7.0833	18.1793	9.27109	50.9979	16.4937	2.35612	14.285	15.5602	4.32749	27.8113		1.52469	2.69985	2.97578	3.15431		0.65587	1.77075	1.95172	2.06881		0.370391	0.564732	1.1022	1.16833		0.336047	0.512368	0.907276	1.05999		0.317027	0.483369	0.855925	0.943401
LWS-GC-Quad-H2O-36.1325-318.20000	113.453	178.428	157.271	37.1138	14.8292	39.9561	97.0766	92.1774	94.9532	103.226	74.7621	72.4253	14.3721	3.71457	25.8456		3.05689	1.16869	1.09907	7.89395		0.32713	0.382315	0.359538	2.58235		0.855657	2.61565	0.940425	6.75451		0.909862	2.78135	1.06335	7.1824		0.126679	0.387244	0.148049	0.139229
LWS-GC-Quad-H2O-36.1676-347.20000	9.44656	13.2365	140.12	6.20248	0.922653	14.8756	9.57869	2.66889	27.8628	13.6139	7.95587	58.4391	5.11327	2.00226	39.1582		1.52303	0.986206	0.693889	1.84746		0.656586	0.647529	0.455598	1.21302		1.01399	1.54433	0.703594	1.8733		1.44115	2.19492	1.42127	2.66247		0.541284	0.824391	0.533817	0.375591
LWS-GC-Quad-H2O-36.1917-293.20000	301.435	418.102	138.704	18.9357	6.6521	35.13	46.3137	38.3404	82.7841	29.1407	18.1036	62.1247	5.01588	1.25018	24.9245		15.9189	6.50854	10.3441	60.0961		0.0628185	0.408857	0.649801	3.77514		0.153644	2.44584	1.58931	9.23341		0.0966734	1.53893	0.629203	5.80969		0.01664	0.264891	0.108302	0.172126
LWS-GC-Quad-H2O-36.2524-473.30000	0.401032	0.694608	173.205	0.212881	0.0374775	17.6049	0.14673	0.254144	173.205	2.44793	1.14265	46.6783	0.831083	0.315115	37.9162		1.88383	2.73312	0.163825	0.482541		0.530834	1.45083	0.0869638	0.256149		0.365882	0.689259	0.0599405	0.176553		6.10408	11.499	16.6832	2.94547		2.07236	3.90397	5.66402	0.339504
LWS-GC-Quad-H2O-36.3054-333.20000	4.73303	3.24815	68.6272	16.2994	4.73359	29.0415	5.47888	2.29083	41.8119	11.3792	1.76534	15.5138	19.1054	2.90395	15.1997		0.29038	0.863869	0.415938	0.247733		3.44376	2.97495	1.43239	0.853132		1.15758	0.33614	0.481483	0.286771		2.4042	0.698133	2.07691	0.5956		4.03661	1.17215	3.4871	1.67898
LWS-GC-Quad-H2O-36.7256-362.20000	2.99085	4.48625	149.999	3.15645	0.138766	4.39627	4.18679	0.212763	5.08177	7.1004	3.19407	44.9843	3.20844	1.5118	47.1194		0.947537	0.714355	0.421223	0.932183		1.05537	0.753907	0.444546	0.983796		1.39987	1.32642	0.589656	1.30493		2.37404	2.24949	1.6959	2.21304		1.07275	1.01647	0.766324	0.451867
NF07_Saccharic Acid OOOOOO-TMS	122.728	108.48	88.391	65.58	19.1297	29.17	28.027	14.4792	51.6616	42.1088	18.6652	44.3262	35.7697	4.33589	12.1217		1.87142	4.37891	2.91454	3.43105		0.534354	2.33989	1.5574	1.83339		0.228367	0.427371	0.665585	0.783539		0.343107	0.642098	1.50244	1.17722		0.291456	0.545437	1.27626	0.84946
LWS-GC-Quad-H2O-37.0005-221.10000	602.457	291.491	48.3837	50.2439	25.8721	51.4931	147.475	115.961	78.6306	61.0063	31.3422	51.3753	21.5217	7.745	35.9869		11.9907	4.08514	9.87532	27.993		0.0833983	0.340693	0.823585	2.33457		0.24479	2.93519	2.41738	6.8524		0.101263	1.2142	0.413671	2.83464		0.0357233	0.428345	0.145934	0.352779
LWS-GC-Quad-H2O-37.0349-143.10000	66.9892	70.3322	104.99	121.974	32.1259	26.3383	42.3062	25.8464	61.0937	46.9323	21.4431	45.6895	12.9366	4.48997	34.7075		0.549208	1.58344	1.42736	5.17827		1.82081	2.88313	2.59894	9.42862		0.631538	0.346845	0.90143	3.27027		0.700595	0.384772	1.10935	3.62787		0.193115	0.10606	0.305785	0.275644
? NF09_n-Heptadecanol O-TMS	72.0495	73.8643	102.519	37.5261	9.47485	25.2487	34.9203	27.1153	77.649	32.6942	17.646	53.9728	23.6546	19.0698	80.6177		1.91998	2.06325	2.20374	3.0459		0.520839	1.07462	1.14779	1.58642		0.484672	0.93056	1.06809	1.47626		0.453774	0.871237	0.93625	1.38215		0.32831	0.630349	0.677387	0.723511
LWS-GC-Quad-H2O-37.4696-221.10000	419.865	164.356	39.1449	33.4066	17.8944	53.5655	99.4027	71.8545	72.2862	41.8667	20.698	49.4379	15.8991	5.40919	34.022		12.5683	4.22388	10.0286	26.4081		0.0795652	0.336074	0.797928	2.10116		0.236749	2.97554	2.37427	6.25209		0.0997148	1.25325	0.421183	2.63327		0.0378672	0.475927	0.159947	0.379756
NF07_Myo-Inositol OOOOOO-TMS	3222.19	3701.19	114.866	1313.45	215.197	16.3841	2006.76	829.755	41.3481	1313.51	450.518	34.2988	452.657	91.3981	20.1915		2.45323	1.60567	2.45312	7.1184		0.407626	0.654512	0.999955	2.90164		0.622793	1.52785	1.52779	4.43329		0.407644	1.00005	0.654542	2.90178		0.140481	0.344632	0.225566	0.344617
LWS-GC-Quad-H2O-37.8217-4610000	103.483	51.5082	49.7745	11.221	1.36382	12.1542	29.4095	18.7179	63.6456	17.2429	7.33282	42.5266	6.21793	2.07521	33.3747		9.22228	3.51869	6.00148	16.6427		0.108433	0.381542	0.650759	1.80462		0.284197	2.62094	1.7056	4.7298		0.166625	1.53667	0.586303	2.7731		0.0600864	0.554134	0.211425	0.360608
LWS-GC-Quad-H2O-37.9594-245.10000	1.92082	2.17169	113.061	8.6985	2.40989	27.7047	3.31917	1.72624	52.0081	9.26998	1.4904	16.0777	8.39063	2.33142	27.786		0.220821	0.578704	0.207208	0.228924		4.52855	2.62069	0.938351	1.03669		1.728	0.38158	0.358056	0.39558		4.82607	1.0657	2.79286	1.1048		4.36827	0.964607	2.52793	0.90514
LWS-GC-Quad-H2O-38.1213-221.10000	1927.23	798.494	41.4322	98.9627	85.5207	86.4171	298.803	279.878	93.6661	71.4011	27.0828	37.9305	38.3535	17.8337	46.4981		19.4743	6.44983	26.9916	50.2491		0.0513497	0.331197	1.38601	2.58027		0.155043	3.01935	4.18486	7.79076		0.0370485	0.721495	0.238957	1.86165		0.0199009	0.387556	0.128357	0.537157
LWS-GC-Quad-H2O-38.4616-319.20000	0.920273	0.364137	39.5684	7.01097	5.02081	71.6136	3.82695	1.21775	31.8204	7.67088	1.40189	18.2755	12.293	3.83362	31.1854		0.131262	0.240472	0.11997	0.0748614		7.61836	1.832	0.913972	0.570321		4.15849	0.545851	0.498893	0.311311		8.33544	1.09413	2.00444	0.624003		13.358	1.7534	3.21223	1.60256
? Golm_Guanine	1.49177	1.04912	70.3275	3.12379	1.37709	44.0838	12.1835	2.85256	23.4134	35.3	14.7353	41.743	7.54124	0.718897	9.53288		0.47755	0.122442	0.0422597	0.197815		2.09402	0.256396	0.0884928	0.414228		8.16714	3.90021	0.345141	1.61558		23.6632	11.3004	2.89737	4.68093		5.05524	2.41413	0.618973	0.213633
LWS-GC-Quad-H2O-38.8915-74.10000	106.571	86.7497	81.4009	17.6305	2.76385	15.6765	46.0639	29.0544	63.0741	37.0043	20.3553	55.0078	9.56629	2.39456	25.0312		6.0447	2.31354	2.87996	11.1403		0.165434	0.382739	0.476444	1.84298		0.432237	2.61275	1.24483	4.81524		0.347227	2.09888	0.803325	3.8682		0.0897645	0.5426	0.207674	0.258518
LWS-GC-Quad-H2O-39.0933-221.10000	598.969	188.988	31.5521	35.3289	27.4285	77.6375	109.389	93.554	85.5243	22.1703	0.249841	1.12692	15.6499	6.58698	42.0895		16.9541	5.4756	27.0168	38.273		0.0589828	0.322966	1.59352	2.25745		0.182629	3.0963	4.93403	6.98973		0.037014	0.62754	0.202674	1.41664		0.0261281	0.442978	0.143067	0.705897
LWS-GC-Quad-H2O-39.1306-249.10000	12.1822	3.74756	30.7626	3.84384	1.19168	31.0024	9.70131	5.55183	57.2277	7.24411	5.58686	77.1227	2.70465	1.76353	65.2036		3.16928	1.25573	1.68167	4.50418		0.315529	0.396219	0.530616	1.4212		0.79635	2.52386	1.3392	3.5869		0.594646	1.8846	0.746715	2.67839		0.222016	0.703632	0.278792	0.373358
LWS-GC-Quad-H2O-39.3014-56.10000	10.2557	6.3491	61.908	8.57262	0.24308	2.83553	4.4179	2.57666	58.3232	7.02922	4.04472	57.5415	8.78212	2.86394	32.611		1.19633	2.3214	1.45901	1.16779		0.835887	1.94043	1.21957	0.976145		0.430775	0.51535	0.628505	0.503056		0.685396	0.819962	1.59108	0.800401		0.856315	1.02444	1.98785	1.24937
LWS-GC-Quad-H2O-39.8807-369.10000	5.83984	3.75297	64.265	1.28606	0.329694	25.636	18.8616	10.1703	53.9206	16.2571	6.84527	42.1062	2.18433	0.6419	29.3866		4.54087	0.309615	0.359217	2.67351		0.220222	0.0681842	0.0791075	0.588767		3.22981	14.6662	1.1602	8.63494		2.78384	12.641	0.861918	7.44262		0.37404	1.69847	0.115809	0.134361
LWS-GC-Quad-H2O-40.1639-81.10000	11.5363	13.6787	118.571	5.52293	1.2912	23.3789	8.01027	4.1432	51.7236	8.96996	4.36248	48.6343	2.76851	0.915851	33.081		2.0888	1.44019	1.2861	4.16697		0.478744	0.689481	0.615714	1.99491		0.694354	1.45037	0.89301	2.89335		0.777543	1.62413	1.11981	3.23999		0.239983	0.501276	0.34562	0.308642
LWS-GC-Quad-H2O-40.9272-290.10000	0.731162	0.816164	111.626	5.90218	1.48473	25.1557	3.81831	1.35534	35.4957	6.24084	1.60577	25.73	6.1913	2.04418	33.017		0.12388	0.191488	0.117158	0.118095		8.07232	1.54576	0.945734	0.953301		5.22225	0.646933	0.611826	0.616722		8.53551	1.05738	1.63445	1.008		8.46776	1.04899	1.62148	0.992062
LWS-GC-Quad-H2O-41.3901-98.10000	5.48101	6.38078	116.416	14.5454	0.506984	3.48553	3.67362	1.23239	33.5469	5.33325	3.98042	74.6341	2.90126	1.60333	55.2631		0.376821	1.49199	1.02771	1.88918		2.65378	3.95942	2.72731	5.01347		0.670245	0.252562	0.688815	1.26621		0.97304	0.366662	1.45177	1.83825		0.52933	0.199463	0.789756	0.543996
NF07_galactosyl glycerol 6TMS	93.8518	87.5735	93.3104	76.2864	18.2498	23.9227	74.583	26.8276	35.9701	61.0386	6.47783	10.6127	50.4687	19.3675	38.3754		1.23026	1.25835	1.53758	1.85961		0.812839	1.02284	1.24981	1.51156		0.794689	0.977672	1.2219	1.47781		0.650372	0.800124	0.818398	1.20943		0.537749	0.661569	0.676678	0.826833
LWS-GC-Quad-H2O-41.8682-357.20000	12.302	5.53323	44.9782	5.62466	1.19539	21.2526	125.383	36.5683	29.1652	106.863	58.1744	54.4383	11.4013	2.03917	17.8854		2.18716	0.0981152	0.11512	1.079		0.457214	0.0448596	0.0526343	0.493334		10.1921	22.2918	1.17331	10.9973		8.68661	18.999	0.852289	9.37286		0.926784	2.02702	0.0909316	0.106691
LWS-GC-Quad-H2O-42.1803-433.30000	2.33864	2.85025	121.876	6.71859	0.930948	13.8563	0.64055	0.137617	21.4843	5.87939	4.12017	70.0783	7.84875	4.35701	55.5122		0.348085	3.65099	0.397769	0.297963		2.87286	10.4888	1.14274	0.856007		0.273898	0.09534	0.108948	0.0816116		2.51402	0.875093	9.17866	0.749086		3.35612	1.16822	12.2532	1.33496
LWS-GC-Quad-H2O-42.4262-204.10000	115.186	125.031	108.548	60.9014	6.41214	10.5287	73.311	37.3872	50.9981	82.66	28.9035	34.9667	30.1941	9.17493	30.3865		1.89135	1.57119	1.39349	3.81484		0.528723	0.830726	0.73677	2.01699		0.636459	1.20377	0.886899	2.42799		0.717623	1.35728	1.12752	2.73762		0.262134	0.495788	0.411864	0.365281
LWS-GC-Quad-H2O-43.1943-1830000	1.31018	0.123826	9.45109	0.99157	0.546377	55.1022	10.3469	5.85406	56.5781	12.8467	4.91175	38.2336	1.80882	0.260872	14.4223		1.32132	0.126626	0.101986	0.724328		0.756821	0.0958329	0.0771849	0.548187		7.8973	10.4348	0.805411	5.72023		9.8053	12.9559	1.2416	7.10225		1.38059	1.8242	0.174818	0.1408
LWS-GC-Quad-H2O-43.2425-204.10000	23.3556	30.5885	130.969	29.4832	3.11331	10.5596	33.4152	15.8748	47.5076	28.1515	4.2998	15.2738	14.206	4.58862	32.3006		0.792167	0.698951	0.82964	1.64406		1.26236	0.882328	1.0473	2.0754		1.43072	1.13336	1.18698	2.35219		1.20534	0.954832	0.842475	1.98166		0.608249	0.481835	0.425136	0.504628
Golm_Inositol-2-phosphate myo-	9.571	7.23081	75.5492	25.1499	8.31697	33.0695	120.265	60.3798	50.2055	104.444	32.9857	31.5821	22.0662	6.90303	31.2833		0.380558	0.0795825	0.0916374	0.433741		2.62772	0.209121	0.240798	1.13975		12.5656	4.78193	1.15148	5.45021		10.9126	4.15286	0.868449	4.73323		2.30552	0.877385	0.183479	0.211272
LWS-GC-Quad-H2O-43.3431-74.10000	109.741	61.758	56.2759	12.1049	0.909754	7.51558	43.0717	23.0703	53.5624	33.8614	21.1687	62.5157	7.30571	2.95175	40.4033		9.06586	2.54788	3.2409	15.0213		0.110304	0.281041	0.357484	1.65691		0.392483	3.5582	1.272	5.89562		0.308556	2.79733	0.786164	4.63492		0.066572	0.603533	0.169617	0.215753
LWS-GC-Quad-H2O-43.6035-221.10000	473.659	168.056	35.4804	43.4105	15.2489	35.1272	143.595	76.7972	53.4819	82.3221	43.2769	52.5702	26.9482	7.6951	28.5551		10.9112	3.29858	5.75373	17.5766		0.0916493	0.302313	0.527325	1.61089		0.30316	3.30783	1.7443	5.32854		0.1738	1.89636	0.573295	3.05482		0.0568937	0.620776	0.187669	0.327351
LWS-GC-Quad-H2O-43.8488-245.10000	2.31891	1.38984	59.935	4.09049	0.99688	24.3707	239.861	86.4671	36.0488	184.07	126.657	68.8093	4.69069	0.83552	17.8123		0.566902	0.00966771	0.012598	0.494364		1.76397	0.0170536	0.0222225	0.872044		103.437	58.6387	1.3031	51.1356		79.3778	44.9994	0.767401	39.2415		2.0228	1.14673	0.0195559	0.0254832
Golm_Uridine	2.12256	1.14202	53.8042	37.5835	12.8469	34.1822	1103.64	498.399	45.1595	749.163	464.556	62.01	50.5732	11.1296	22.0069		0.0564758	0.00192323	0.00283324	0.04197		17.7067	0.0340541	0.0501673	0.74315		519.958	29.3651	1.47317	21.8226		352.953	19.9333	0.67881	14.8134		23.8265	1.34562	0.045824	0.0675063
LWS-GC-Quad-H2O-44.3606-363.20000	37.4892	50.6065	134.989	33.2176	6.15849	18.5398	117.456	63.6277	54.1716	118.547	37.4221	31.5674	25.3499	6.56148	25.8837		1.12859	0.319177	0.31624	1.47887		0.886058	0.28281	0.280207	1.31037		3.13306	3.53595	0.990799	4.63339		3.16215	3.56879	1.00929	4.67642		0.676191	0.763145	0.215825	0.213839
? NF07_Laminaribose Meox 2	31.853	32.9025	103.295	52.6832	12.1037	22.9744	108.521	10.8724	10.0187	80.3547	12.4006	15.4323	48.5479	14.4526	29.7698		0.604615	0.293519	0.396406	0.656116		1.65394	0.485464	0.655633	1.08518		3.40694	2.05989	1.35053	2.23534		2.52267	1.52524	0.740451	1.65516		1.52412	0.921507	0.447358	0.60417
LWS-GC-Quad-H2O-45.6468-221.10000	171.271	42.6128	24.8803	29.4345	12.331	41.8931	81.609	53.3245	65.3414	60.8235	32.258	53.0354	21.4417	6.50889	30.3562		5.81872	2.09868	2.81587	7.98775		0.171859	0.360676	0.483932	1.37277		0.476491	2.77257	1.34174	3.80609		0.35513	2.0664	0.745303	2.83669		0.125192	0.728456	0.262737	0.352524
LWS-GC-Quad-H2O-45.7466-221.10000	386.993	92.3279	23.8578	42.0151	17.2942	41.1618	127.824	76.0021	59.4585	71.5474	32.5101	45.4385	30.7409	9.07569	29.5231		9.2108	3.02755	5.4089	12.5888		0.108568	0.328696	0.587235	1.36675		0.3303	3.04233	1.78656	4.1581		0.18488	1.7029	0.559735	2.32743		0.0794354	0.731663	0.240495	0.429658
LWS-GC-Quad-H2O-45.7632-131.20000	24.9465	11.8054	47.323	4.46211	0.887564	19.8911	12.1529	6.71501	55.2544	10.8235	4.74882	43.875	3.41283	0.882884	25.8696		5.59075	2.05272	2.30484	7.30963		0.178867	0.367164	0.41226	1.30745		0.487158	2.72358	1.12282	3.56095		0.433869	2.42565	0.890612	3.17142		0.136806	0.764847	0.280824	0.315316
Golm_Adenosine	2.07183	1.12825	54.4566	46.7819	13.8256	29.5532	1004.21	625.126	62.2508	935.23	596.371	63.7673	135.341	43.7004	32.2891		0.0442871	0.00206315	0.00221532	0.0153082		22.58	0.0465859	0.0500218	0.345659		484.695	21.4657	1.07375	7.41982		451.403	19.9913	0.931313	6.91018		65.3243	2.89302	0.134774	0.144714
? NF07_Sucrose TMS	8.0859	8.31155	102.791	13.6636	2.3307	17.0578	38.5555	17.509	45.4124	36.3693	11.5055	31.635	10.3135	2.88906	28.0125		0.591784	0.209721	0.222327	0.784014		1.68981	0.354388	0.37569	1.32483		4.76824	2.82177	1.06011	3.73837		4.49787	2.66177	0.943298	3.5264		1.27549	0.754813	0.267496	0.283576
NF07_Sucrose TMS	1890.42	2150.02	113.732	1951.91	660.376	33.8323	3632.11	2556.28	70.38	939.106	193.962	20.654	64.8789	57.8007	89.0901		0.968494	0.520473	2.013	29.1376		1.03253	0.537404	2.07848	30.0855		1.92133	1.8608	3.86763	55.983		0.496772	0.481121	0.258556	14.4748		0.0343199	0.0332386	0.0178626	0.0690858
NF09_Adenosine 4TMS	62.895	93.1643	148.127	225.354	60.941	27.0423	11879	4882.66	41.1032	5948.17	3847.16	64.6781	240.768	40.8791	16.9786		0.279094	0.00529461	0.0105738	0.261227		3.58302	0.0189707	0.0378863	0.935981		188.871	52.7128	1.99709	49.3382		94.573	26.3947	0.500728	24.705		3.82809	1.0684	0.0202683	0.0404777
LWS-GC-Quad-H2O-47.1286-204.10000	51.2394	78.2452	152.705	14.11	16.6705	118.147	6.43512	3.14062	48.8044	6.06441	3.14408	51.8448	1.523	0.565278	37.1161		3.63144	7.96247	8.44919	33.6437		0.275373	2.19265	2.32668	9.26457		0.125589	0.456069	1.06113	4.22529		0.118354	0.429797	0.942393	3.98188		0.0297233	0.107938	0.23667	0.251138
LWS-GC-Quad-H2O-47.143-295.10000	66.3993	79.559	119.819	10.2028	6.97344	68.3485	57.6736	28.9517	50.1992	31.7455	17.3634	54.6956	12.757	4.25905	33.3859		6.50797	1.15129	2.09161	5.20493		0.153658	0.176905	0.321393	0.799778		0.868588	5.65274	1.81675	4.52093		0.4781	3.11146	0.550434	2.48847		0.192126	1.25035	0.221193	0.401853
LWS-GC-Quad-H2O-47.2174-103.10000	36.6466	22.6706	61.8628	2.66223	0.453583	17.0377	11.606	7.43165	64.0331	11.7079	3.27735	27.9927	5.08753	1.8829	37.0101		13.7653	3.15757	3.13007	7.2032		0.0726462	0.229385	0.227388	0.523286		0.3167	4.35948	0.991293	2.28125		0.319481	4.39777	1.00878	2.30129		0.138827	1.911	0.438356	0.434539
LWS-GC-Quad-H2O-47.4771-361.20000	2.56548	1.77005	68.9947	9.94859	2.36975	23.82	8.7415	3.1679	36.2398	7.54308	4.6553	61.7162	8.99131	1.67465	18.6252		0.257874	0.293483	0.340111	0.285329		3.87787	1.13809	1.3189	1.10647		3.40735	0.878667	1.15888	0.972216		2.94022	0.758206	0.862904	0.838929		3.50473	0.903778	1.02858	1.192
LWS-GC-Quad-H2O-47.7796-361.20000	32.4066	32.5647	100.488	35.0671	7.90973	22.556	87.2311	22.6019	25.9104	66.4505	12.1204	18.2397	23.4963	7.14278	30.3995		0.92413	0.371503	0.48768	1.37922		1.0821	0.402003	0.527718	1.49245		2.69177	2.48755	1.31272	3.71254		2.05052	1.89495	0.761775	2.82812		0.725048	0.670039	0.269357	0.353591
NF07_ISOMALTOSE MEOX1 TMS	63.7247	73.2418	114.935	116.285	31.5716	27.1502	528.815	38.752	7.32808	116.722	5.75835	4.93336	72.416	1.67838	2.31769		0.548005	0.120505	0.54595	0.879981		1.8248	0.219897	0.996251	1.60579		8.29843	4.54758	4.53053	7.30245		1.83167	1.00376	0.220725	1.61183		1.13639	0.622747	0.13694	0.620412
LWS-GC-Quad-H2O-48.2391-204.10000	20.0372	24.6086	122.815	23.8546	8.28673	34.7386	49.5977	17.0259	34.3279	21.9969	4.74839	21.5866	15.3903	1.44845	9.41145		0.839974	0.403995	0.910911	1.30194		1.19051	0.480961	1.08445	1.54997		2.47528	2.07917	2.25476	3.22266		1.0978	0.922125	0.443506	1.42927		0.768086	0.645172	0.310302	0.699658
LWS-GC-Quad-H2O-48.381-204.10000	102.804	76.7731	74.6788	183.618	117.629	64.0619	32.6466	15.5759	47.7105	20.522	5.00991	24.4124	12.4369	2.42707	19.515		0.559883	3.149	5.00948	8.26606		1.78609	5.6244	8.94736	14.7639		0.317561	0.177797	1.59081	2.62498		0.199622	0.111765	0.62861	1.65009		0.120977	0.0677327	0.380956	0.606029
Golm_Guanosine	7.97573	0.60442	7.57824	15.6117	8.3364	53.3983	1292.74	833.961	64.511	1017.95	621.218	61.0262	65.0517	19.3672	29.7721		0.510881	0.00616961	0.00783506	0.122606		1.9574	0.0120764	0.0153364	0.239989		162.085	82.806	1.26994	19.8725		127.631	65.2045	0.787437	15.6484		8.15621	4.16685	0.0503207	0.0639044
? Golm_Guanosine	0	0	#DIV/0!	4.68338	3.2984	70.4277	419.704	273.065	65.0613	341.683	207.48	60.7229	16.9022	9.27558	54.8778		0	0	0	0		#DIV/0!	0.0111588	0.0137068	0.277087		#DIV/0!	89.6155	1.22834	24.8313		#DIV/0!	72.9563	0.814104	20.2152		#DIV/0!	3.60898	0.0402718	0.0494677
LWS-GC-Quad-H2O-48.5753-324.20000	2.75882	3.46969	125.767	62.1424	35.508	57.1398	8045.53	3320.92	41.2766	4241.41	2574.64	60.7024	108.665	37.1049	34.1463		0.0443952	0.000342901	0.000650449	0.0253884		22.525	0.00772384	0.0146514	0.571873		2916.29	129.469	1.8969	74.04		1537.4	68.2531	0.527176	39.0321		39.3881	1.74864	0.0135062	0.0256199
LWS-GC-Quad-H2O-49.4853-204.10000	28.1426	31.7375	112.774	34.5401	9.05006	26.2016	17.9958	5.98084	33.2347	13.3243	2.62835	19.726	9.46719	3.8667	40.8431		0.814782	1.56385	2.11213	2.97265		1.22732	1.91934	2.59227	3.6484		0.639448	0.521011	1.3506	1.90086		0.473455	0.385763	0.740411	1.40742		0.3364	0.274093	0.526079	0.710522
LWS-GC-Quad-H2O-49.5673-362.20000	3.42513	3.33992	97.5122	4.79132	0.195436	4.07896	7.73404	2.61906	33.864	9.19097	1.80014	19.586	4.16101	1.04978	25.2289		0.714862	0.442864	0.372662	0.823149		1.39887	0.61951	0.521307	1.15148		2.25803	1.61418	0.841483	1.85869		2.68339	1.91826	1.18838	2.20883		1.21485	0.868449	0.538012	0.452728
LWS-GC-Quad-H2O-49.9524-361.20000	4.17413	3.80144	91.0714	8.05976	1.80394	22.382	12.7102	8.59499	67.623	7.5184	2.96339	39.4151	2.90869	0.607977	20.9021		0.517898	0.328409	0.555189	1.43506		1.93088	0.634119	1.072	2.77093		3.04498	1.57699	1.69054	4.36973		1.80119	0.932832	0.591526	2.58481		0.696836	0.36089	0.228847	0.386876
LWS-GC-Quad-H2O-50.2906-204.10000	11.7773	14.8461	126.057	8.35101	2.07317	24.8254	23.3563	9.17169	39.2685	11.8367	5.19965	43.928	9.76024	2.5019	25.6336		1.41028	0.504242	0.994974	1.20666		0.709079	0.357548	0.705516	0.855615		1.98317	2.79683	1.97321	2.39301		1.00505	1.4174	0.506789	1.21275		0.828736	1.16875	0.417884	0.824571
LWS-GC-Quad-H2O-50.398-204.10000	16.5619	21.6079	130.467	15.3414	4.97577	32.4336	17.2248	8.29385	48.1506	7.56768	9.95485	131.544	6.76666	3.06961	45.3637		1.07956	0.961516	2.18851	2.44758		0.926304	0.890655	2.02722	2.2672		1.04002	1.12277	2.2761	2.54554		0.456932	0.493285	0.439347	1.11838		0.408567	0.441072	0.392843	0.894152
LWS-GC-Quad-H2O-50.5944-204.10000	16.7318	13.7533	82.1988	15.5903	7.49678	48.086	7.32414	1.06218	14.5025	3.04572	1.07096	35.163	1.4908	0.526147	35.293		1.07322	2.28447	5.49355	11.2234		0.93178	2.12862	5.11878	10.4577		0.437738	0.469787	2.40474	4.91291		0.182032	0.195359	0.415846	2.04301		0.0890995	0.095623	0.203545	0.489473
LWS-GC-Quad-H2O-51.2158-204.10000	10.6986	14.7083	137.479	14.4388	5.14979	35.6664	5.39518	2.87022	53.1997	2.20207	0.858231	38.9738	4.63607	3.00096	64.7306		0.740964	1.983	4.85843	2.30769		1.34959	2.67624	6.55691	3.11444		0.504288	0.373659	2.45005	1.16374		0.205828	0.152511	0.408155	0.474986		0.433334	0.321085	0.859299	2.10532
? Golm_Galactinol	5.71262	2.73956	47.9563	8.3345	11.3212	135.835	2.94479	1.56546	53.1604	3.40262	2.82606	83.0556	0.684213	0.0274007	4.0047		0.685419	1.93991	1.67889	8.34919		1.45896	2.83026	2.44944	12.1812		0.515488	0.353325	0.865447	4.3039		0.595632	0.408257	1.15547	4.97304		0.119772	0.082094	0.232347	0.201084
NF08_Galactinol	67.8954	49.6681	73.1539	106.807	82.0764	76.8457	23.2606	10.047	43.1934	4.13984	1.48189	35.7959	6.69749	1.45691	21.7531		0.635685	2.9189	16.4005	10.1374		1.57311	4.59175	25.7997	15.9473		0.342594	0.217782	5.61872	3.47303		0.0609738	0.0387601	0.177977	0.618118		0.0986442	0.0627067	0.287933	1.61781
LWS-GC-Quad-H2O-52.8657-221.10000	515.65	459.966	89.2012	107.554	56.7753	52.7879	163.842	63.6148	38.827	132.653	93.7115	70.6439	77.7663	43.6522	56.1325		4.79436	3.14724	3.8872	6.63077		0.208579	0.656447	0.810786	1.38304		0.317738	1.52335	1.23511	2.10685		0.257255	1.23337	0.809643	1.7058		0.150812	0.723047	0.474642	0.586236
LWS-GC-Quad-H2O-53.7833-204.10000	19.4255	18.6928	96.2279	38.2101	6.59497	17.2597	67.3329	23.758	35.2844	61.7917	7.99537	12.9392	73.8983	27.4595	37.1584		0.508387	0.2885	0.314371	0.262868		1.96701	0.567481	0.61837	0.517064		3.46621	1.76217	1.08967	0.911155		3.18095	1.61715	0.917705	0.836172		3.80419	1.934	1.09751	1.19593
LWS-GC-Quad-H2O-53.8143-206.10000	10.1967	7.4961	73.515	2.92625	1.3981	47.7778	5.36519	2.46626	45.9678	7.52222	2.25369	29.9604	11.6841	4.16539	35.6502		3.48456	1.90053	1.35554	0.872702		0.28698	0.545415	0.389014	0.250448		0.526169	1.83347	0.713245	0.459189		0.737712	2.5706	1.40204	0.643803		1.14587	3.99284	2.17775	1.55327
LWS-GC-Quad-H2O-53.899-206.10000	8.82426	1.36697	15.491	2.07297	0.559172	26.9744	1.64361	0.753004	45.814	1.78543	0.2802	15.6937	4.91943	6.71574	136.515		4.25682	5.36882	4.94239	1.79376		0.234917	1.26123	1.16105	0.421384		0.186261	0.792878	0.920572	0.334106		0.202331	0.861288	1.08628	0.362933		0.557489	2.37313	2.99306	2.75533
LWS-GC-Quad-H2O-56.2984-206.10000	8.05602	1.59507	19.7998	1.27925	0.418886	32.7446	7.03171	4.74614	67.4962	3.23638	2.54802	78.7305	0.959095	0.582359	60.7196		6.29746	1.14567	2.48921	8.39961		0.158794	0.181926	0.395271	1.33381		0.872851	5.49675	2.17271	7.33161		0.401734	2.52991	0.460255	3.37441		0.119053	0.749733	0.136396	0.296348
LWS-GC-Quad-H2O-60.8168-204.10000	9.79951	8.68294	88.6058	57.592	46.2415	80.2916	72.0965	72.5591	100.642	22.8681	16.3712	71.5896	35.6256	8.01061	22.4855		0.170154	0.135922	0.428524	0.275069		5.87702	0.798818	2.51844	1.61659		7.35716	1.25185	3.15271	2.02373		2.33359	0.397071	0.317187	0.6419		3.63545	0.618587	0.494138	1.55788
LWS-GC-Quad-H2O-60.8575-318.10000	2.587	1.86845	72.2246	3.42508	3.498	102.129	3.55491	3.14246	88.3976	1.3278	1.14139	85.9611	2.97188	1.36421	45.9041		0.755312	0.727727	1.94833	0.870494		1.32396	0.963478	2.57951	1.1525		1.37414	1.03791	2.67729	1.19618		0.513259	0.387671	0.373512	0.446789		1.14877	0.867682	0.835992	2.23819

## Sheet: GCMS NonPolar
Bucket label	RT	m/z	Lab	Instrument	Extraction Solvent	Formula	Exact Mass	Identified Name	Working Name	MSI Identification Level	Assigned InChI Key	Working InChI Key	NP Set 1 Border Cell 190801	NP Set 2 Border Cell 190801	NP Set 3 Border Cell 190801	Border Cell Average	Border Cell StDev	Border Cell RSD	NP Set 1 Secreted 190801	NP Set 2 Secreted 190801	NP Set 3 Secreted 190801	Secreted Average	Secreted StDev	Secreted RSD	NP Set 1 Root Cap 190801	NP Set 2 Root Cap 190801	NP Set 3 Root Cap 190801	Root Cap Average	Root Cap StDev	Root Cap RSD	NP Set 1 Elongation Zone 190801	NP Set 2 Elongation Zone 190801	NP Set 3 Elongation Zone 190801	Elongation Zone Average	Elongation Zone StDev	Elongation Zone RSD	NP Set 1 Mature Tissue 190801	NP Set 2 Mature Tissue 190801	NP Set 3 Mature Tissue 190801	Mature Tissue Average	Mature Tissue StDev	Mature Tissue RSD
Fraction													Border Cell	Border Cell	Border Cell				Secreted	Secreted	Secreted				Root Cap	Root Cap	Root Cap				Elongation Zone	Elongation Zone	Elongation Zone				Mature Tissue	Mature Tissue	Mature Tissue
78.1(9.1322,Unknown)	9.1322	78.1	LWS	GC-Quad	CHCL3				LWS-GC-Quad-CHCL3-9.1322-78.1	MS4		Unknown-9.1322-78.1	1301.88	5102.31	993.478	2465.89	2288.41	92.8025	81.7665	51.6156	87.6856	73.6892	19.3441	26.2509	115.264	20.9297	247.501	127.898	113.813	88.987	9.06182	12.9929	44.8871	22.3139	19.6475	88.0503	9.09613	44.5346	12.5159	22.0489	19.5481	88.6581
84.1(9.1797,Unknown)	9.1797	84.1	LWS	GC-Quad	CHCL3				LWS-GC-Quad-CHCL3-9.1797-84.1	MS4		Unknown-9.1797-84.1	340.827	1929.2	1083.08	1117.7	794.754	71.1061	59.6779	44.6487	14.4136	39.5801	23.0539	58.2463	25.9782	38.2666	52.726	38.9903	13.3886	34.3383	17.0362	7.7504	13.2071	12.6646	4.66663	36.8479	11.2828	26.523	9.90284	15.9029	9.22315	57.9968
144.1(9.1866,Unknown)	9.1866	144.1	LWS	GC-Quad	CHCL3				LWS-GC-Quad-CHCL3-9.1866-144.1	MS4		Unknown-9.1866-144.1	1998.76	2757.47	2552.32	2436.18	392.46	16.1096	45.7108	28.0804	44.4183	39.4032	9.82709	24.9398	69.1863	65.4316	94.5034	76.3738	15.8125	20.7042	29.1545	23.9302	23.4439	25.5095	3.16596	12.4109	25.0811	29.1298	25.9057	26.7055	2.13959	8.01178
65.4(9.3237,Unknown)	9.3237	65.4	LWS	GC-Quad	CHCL3				LWS-GC-Quad-CHCL3-9.3237-65.4	MS4		Unknown-9.3237-65.4	68.1614	114.908	98.4389	93.836	23.7106	25.2681	0.526732	0.359907	1.14324	0.676626	0.412619	60.9818	0.782133	4.66001	1.05009	2.16408	2.16569	100.074	0.314326	0.167726	0.425488	0.302513	0.129286	42.7374	0.10285	0.876917	0.109283	0.363017	0.445062	122.601
64.7(9.3458,Unknown)	9.3458	64.7	LWS	GC-Quad	CHCL3				LWS-GC-Quad-CHCL3-9.3458-64.7	MS4		Unknown-9.3458-64.7	1827.37	2530.79	2873.44	2410.53	533.303	22.1239	36.8969	17.7657	44.7754	33.146	13.8901	41.9057	47.3733	73.3578	113.922	78.2179	33.5397	42.8798	21.0522	25.8307	29.833	25.572	4.3961	17.1911	25.285	22.0372	3.77751	17.0332	11.5941	68.0674
188.1(9.4022,Unknown)	9.4022	188.1	LWS	GC-Quad	CHCL3				LWS-GC-Quad-CHCL3-9.4022-188.1	MS4		Unknown-9.4022-188.1	62297.3	61222.6	62644.1	62054.7	741.13	1.19432	921.552	674.782	973.313	856.549	159.529	18.6246	1615.12	1502.97	2143.6	1753.9	342.12	19.5063	663.382	568.91	567.428	599.907	54.9765	9.16418	594.33	632.478	586.581	604.463	24.5689	4.06459
103.9(9.4698,Unknown)	9.4698	103.9	LWS	GC-Quad	CHCL3				LWS-GC-Quad-CHCL3-9.4698-103.9	MS4		Unknown-9.4698-103.9	206.642	358.76	682.912	416.105	243.258	58.4607	21.9657	1.96897	8.27745	10.7374	10.2228	95.2077	18.8658	11.0894	10.6122	13.5225	4.63358	34.2658	2.68305	3.2007	3.07538	2.98638	0.270059	9.04302	2.89557	3.5856	4.66345	3.71487	0.890999	23.9846
126.1(9.4884,Unknown)	9.4884	126.1	LWS	GC-Quad	CHCL3				LWS-GC-Quad-CHCL3-9.4884-126.1	MS4		Unknown-9.4884-126.1	12640.7	12539	13244.4	12808	381.319	2.97718	182.836	137.316	206.688	175.614	35.2457	20.07	312.188	322.071	485.965	373.408	97.6026	26.1383	133.365	116.161	125.406	124.978	8.61005	6.88928	119.189	138.874	127.445	128.503	9.88508	7.69251
71.2(9.5772,Unknown)	9.5772	71.2	LWS	GC-Quad	CHCL3				LWS-GC-Quad-CHCL3-9.5772-71.2	MS4		Unknown-9.5772-71.2	44368.1	39702.9	46406.6	43492.5	3436.55	7.90147	609.964	434.247	681.922	575.378	127.408	22.1435	1053.5	1074.81	1384.79	1171.03	185.426	15.8344	446.397	387.965	252.695	362.352	99.3582	27.4203	390.29	449.896	432.687	424.291	30.6771	7.23021
143.1(9.7336,Unknown)	9.7336	143.1	LWS	GC-Quad	CHCL3				LWS-GC-Quad-CHCL3-9.7336-143.1	MS4		Unknown-9.7336-143.1	596.807	462.983	374.475	478.088	111.933	23.4126	6.68114	4.61322	10.8624	7.38557	3.18357	43.1052	12.0577	7.79874	15.8456	11.9007	4.02571	33.8276	7.09065	3.39954	4.29928	4.92982	1.92465	39.041	4.52878	7.06113	5.80733	5.79908	1.2662	21.8344
65.4(9.8659,Unknown)	9.8659	65.4	LWS	GC-Quad	CHCL3				LWS-GC-Quad-CHCL3-9.8659-65.4	MS4		Unknown-9.8659-65.4	1356.97	1159.07	797.019	1104.35	283.959	25.7127	8.09589	9.68113	20.2859	12.6877	6.62787	52.2387	36.9178	12.3581	40.8894	30.0551	15.4542	51.4195	6.91462	9.48362	11.7105	9.36957	2.39996	25.6144	7.70322	4.7318	17.272	9.90234	6.55295	66.1758
102.1(10.149,Unknown)	10.149	102.1	LWS	GC-Quad	CHCL3				LWS-GC-Quad-CHCL3-10.149-102.1	MS4		Unknown-10.149-102.1	2936.39	5531.95	7304.81	5257.72	2197.08	41.7877	92.8199	71.7451	97.8022	87.4557	13.832	15.816	115.362	164.955	249.219	176.512	67.6724	38.3387	67.0386	73.8285	70.8659	70.5776	3.4041	4.82321	75.2779	72.4211	73.7216	73.8068	1.4303	1.9379
157.2(10.1676,Unknown)	10.1676	157.2	LWS	GC-Quad	CHCL3				LWS-GC-Quad-CHCL3-10.1676-157.2	MS4		Unknown-10.1676-157.2	41163.6	41490.5	43871.4	42175.2	1478.04	3.50452	609.167	444.441	676.285	576.631	119.297	20.6886	1028.22	1059.02	1530.74	1206	281.661	23.355	432.359	383.14	368.148	394.549	33.5915	8.51389	384.996	434.965	399.681	406.547	25.6825	6.31721
115.1(10.1745,Unknown)	10.1745	115.1	LWS	GC-Quad	CHCL3				LWS-GC-Quad-CHCL3-10.1745-115.1	MS4		Unknown-10.1745-115.1	30706.2	30612.8	33367	31562	1563.85	4.95487	458.293	336.009	504.246	432.849	86.957	20.0894	748.025	808.269	1151.52	902.603	217.659	24.1146	332.809	289.8	300.782	307.797	22.346	7.25996	286.802	329.866	305.674	307.447	21.5868	7.02131
153(10.2675,Unknown)	10.2675	153	LWS	GC-Quad	CHCL3				LWS-GC-Quad-CHCL3-10.2675-153	MS4		Unknown-10.2675-153	4966.07	4977.06	5247.42	5063.52	159.359	3.1472	70.473	28.614	79.8136	59.6335	27.2666	45.7237	119.386	124.621	95.6605	113.222	15.4326	13.6304	52.3393	45.5144	48.1139	48.6558	3.44459	7.07951	45.2864	28.9248	49.806	41.3391	10.986	26.5754
157.2(10.3075,Unknown)	10.3075	157.2	LWS	GC-Quad	CHCL3				LWS-GC-Quad-CHCL3-10.3075-157.2	MS4		Unknown-10.3075-157.2	11486.7	9751.14	11041.3	10759.7	901.373	8.37731	138.277	103.794	165.265	135.779	30.8116	22.6926	261.835	262.366	322.239	282.147	34.7223	12.3065	113.443	96.8775	105.631	105.317	8.28712	7.86873	96.7543	106.271	101.437	101.487	4.75836	4.68863
86.1(10.4053,Unknown)	10.4053	86.1	LWS	GC-Quad	CHCL3				LWS-GC-Quad-CHCL3-10.4053-86.1	MS4		Unknown-10.4053-86.1	618.348	276.914	727.216	540.826	234.947	43.4422	9.74769	7.10637	8.00794	8.28733	1.34264	16.2011	8.73176	12.5599	20.1212	13.8043	5.79577	41.9853	6.29049	6.46346	5.83211	6.19535	0.32625	5.26605	4.24043	5.49777	4.14273	4.62698	0.755711	16.3327
86.2(10.4211,Unknown)	10.4211	86.2	LWS	GC-Quad	CHCL3				LWS-GC-Quad-CHCL3-10.4211-86.2	MS4		Unknown-10.4211-86.2	629.918	276.914	727.216	544.683	236.942	43.501	9.74769	7.46093	8.00794	8.40552	1.1941	14.2061	8.73176	13.2988	22.0226	14.6844	6.75287	45.9868	6.29049	6.46346	6.14475	6.29957	0.15955	2.53271	4.24043	5.49777	4.14273	4.62698	0.755711	16.3327
91.1(10.4928,Unknown)	10.4928	91.1	LWS	GC-Quad	CHCL3				LWS-GC-Quad-CHCL3-10.4928-91.1	MS4		Unknown-10.4928-91.1	580.021	316.434	277.177	391.21	164.689	42.0972	4.15605	2.54197	4.41809	3.70537	1.01602	27.4201	12.665	10.9529	7.93165	10.5165	2.39668	22.7896	3.84268	2.5434	2.56141	2.9825	0.744997	24.979	2.24128	2.74756	2.95981	2.64955	0.369153	13.9327
116.1(10.6312,Unknown)	10.6312	116.1	LWS	GC-Quad	CHCL3				LWS-GC-Quad-CHCL3-10.6312-116.1	MS4		Unknown-10.6312-116.1	295.386	227.569	559.944	360.966	175.624	48.6538	4.65283	3.40646	1.89602	3.31844	1.38051	41.6013	12.957	14.0717	13.3925	13.4737	0.56175	4.16923	6.1966	3.36374	5.32954	4.96329	1.45151	29.2449	5.94787	4.93434	4.10352	4.99525	0.923683	18.4912
125(10.7497,Unknown)	10.7497	125	LWS	GC-Quad	CHCL3				LWS-GC-Quad-CHCL3-10.7497-125	MS4		Unknown-10.7497-125	755.011	58.1639	78.4165	297.197	396.608	133.449	2.01333	0.732285	1.2074	1.31767	0.647601	49.1475	8.40485	3.64719	4.18752	5.41319	2.6049	48.1214	2.06126	1.91517	1.40118	1.79254	0.346707	19.3417	1.836	0.666741	0.473002	0.991915	0.737391	74.3401
113(10.7676,Unknown)	10.7676	113	LWS	GC-Quad	CHCL3				LWS-GC-Quad-CHCL3-10.7676-113	MS4		Unknown-10.7676-113	26560	1585.11	2401.95	10182.3	14189.3	139.352	92.4654	36.3545	55.53	61.4499	28.52	46.4118	263.623	213.479	134.356	203.819	65.1725	31.9756	67.3944	79.9457	43.1115	63.4839	18.7259	29.4971	131.799	76.9905	69.1779	92.6557	34.1232	36.8279
200.1(10.9757,Unknown)	10.9757	200.1	LWS	GC-Quad	CHCL3				LWS-GC-Quad-CHCL3-10.9757-200.1	MS4		Unknown-10.9757-200.1	52.295	42.4091	83.4173	59.3738	21.4009	36.0444	0.623841	0.628233	1.54053	0.930869	0.52799	56.7201	1.0157	2.15856	1.50878	1.56101	0.573214	36.7206	0.769475	0.560389	1.20416	0.844675	0.328408	38.8798	1.09309	1.36508	1.03476	1.16431	0.176299	15.1419
130.1(11.0336,Unknown)	11.0336	130.1	LWS	GC-Quad	CHCL3				LWS-GC-Quad-CHCL3-11.0336-130.1	MS4		Unknown-11.0336-130.1	20782.8	16011.2	20284.2	19026.1	2622.84	13.7855	199.181	174.474	274.556	216.07	52.1348	24.1286	251.997	396.677	746.247	464.973	254.104	54.6492	151.636	137.957	157.791	149.128	10.1518	6.80741	185.128	205.544	212.894	201.189	14.3864	7.15072
151.1(11.1445,Unknown)	11.1445	151.1	LWS	GC-Quad	CHCL3				LWS-GC-Quad-CHCL3-11.1445-151.1	MS4		Unknown-11.1445-151.1	6732.47	6469.23	7287.14	6829.61	417.521	6.11339	91.0569	71.2904	106.46	89.6025	17.6299	19.6757	181.544	205.749	276.455	221.249	49.3174	22.2904	83.2903	70.2001	77.5046	76.9983	6.55981	8.51941	74.2278	79.8429	81.8193	78.63	3.93842	5.0088
64.6(11.1658,Unknown)	11.1658	64.6	LWS	GC-Quad	CHCL3				LWS-GC-Quad-CHCL3-11.1658-64.6	MS4		Unknown-11.1658-64.6	1783.81	1396.53	1906.68	1695.67	266.249	15.7017	7.11216	15.1066	22.9271	15.0486	7.90764	52.5472	22.9052	18.4101	62.7101	34.6751	24.3828	70.3179	19.317	10.4715	9.57255	13.1204	5.38526	41.045	16.0131	12.2289	12.8875	13.7098	2.0217	14.7463
65.4(11.2802,Unknown)	11.2802	65.4	LWS	GC-Quad	CHCL3				LWS-GC-Quad-CHCL3-11.2802-65.4	MS4		Unknown-11.2802-65.4	20.6223	28.4379	153.848	67.6359	74.7637	110.538	1.58511	1.19945	0.700984	1.16185	0.44326	38.1513	2.559	0.547917	0.791391	1.29944	1.09759	84.4663	1.2026	0.653865	0.182066	0.67951	0.510749	75.1644	0.17509	0.264318	0.0407099	0.160039	0.112561	70.3334
143.2(11.3091,Unknown)	11.3091	143.2	LWS	GC-Quad	CHCL3				LWS-GC-Quad-CHCL3-11.3091-143.2	MS4		Unknown-11.3091-143.2	2096.44	1597.64	2231.31	1975.13	333.798	16.9001	37.679	20.7499	32.4574	30.2954	8.66917	28.6154	55.8543	96.9083	19.9346	57.5657	38.5153	66.9068	33.971	21.7511	5.39691	20.373	14.3368	70.3716	20.504	5.94972	25.3696	17.2744	10.1047	58.4952
144.2(11.3587,Unknown)	11.3587	144.2	LWS	GC-Quad	CHCL3				LWS-GC-Quad-CHCL3-11.3587-144.2	MS4		Unknown-11.3587-144.2	109173	90863.7	109446	103161	10650.5	10.3242	1792.69	1411.54	1918.7	1707.64	264.058	15.4633	3302.43	2699.06	4376.47	3459.32	849.638	24.5608	1231.23	1006.65	1200.71	1146.2	121.809	10.6272	1036.35	1095.5	1083.07	1071.64	31.1873	2.91023
221.1(11.6177,NF07_Boric Acid, O,O,O-TMS)	11.6177	221.1	LWS	GC-Quad	CHCL3	H3BO3	62.0175	NF07_Boric Acid OOO-TMS	NF07_Boric Acid OOO-TMS	MS1	KGBXLFKZBHKPEV-UHFFFAOYSA-N	KGBXLFKZBHKPEV-UHFFFAOYSA-N	27070.5	49905.6	32589.9	36522	11914.5	32.6229	308.523	252.472	245.3	268.765	34.6177	12.8803	317.608	572.316	755.837	548.587	220.076	40.1169	497.038	227.614	198.284	307.645	164.673	53.527	156.037	192.777	156.645	168.486	21.0389	12.487
144.2(11.6398,NF07_Boric Acid, O,O,O-TMS)	11.6398	144.2	LWS	GC-Quad	CHCL3	H3BO3	62.0175	NF07_Boric Acid OOO-TMS	NF07_Boric Acid OOO-TMS	MS1	KGBXLFKZBHKPEV-UHFFFAOYSA-N	KGBXLFKZBHKPEV-UHFFFAOYSA-N	4507.3	2903.56	7996.84	5135.9	2604.18	50.7054	77.6589	67.9274	44.7859	63.4574	16.8862	26.6103	126.127	117.271	248.254	163.884	73.2004	44.6659	58.2234	53.8599	63.9328	58.672	5.05142	8.60959	53.0321	34.8322	39.9846	42.6163	9.38098	22.0126
247.1(11.6639,Unknown)	11.6639	247.1	LWS	GC-Quad	CHCL3				LWS-GC-Quad-CHCL3-11.6639-247.1	MS4		Unknown-11.6639-247.1	201.167	184.219	150.862	178.749	25.5945	14.3186	2.41791	1.73753	0.378363	1.51127	1.03843	68.7124	2.4418	4.10076	3.09462	3.21239	0.835726	26.0157	2.31745	1.21191	0.619115	1.38283	0.861972	62.3341	1.12232	0.421417	0.637176	0.726972	0.358978	49.3798
184.1(11.7169,Unknown)	11.7169	184.1	LWS	GC-Quad	CHCL3				LWS-GC-Quad-CHCL3-11.7169-184.1	MS4		Unknown-11.7169-184.1	3445.8	2786.15	3330.72	3187.56	352.355	11.0541	43.9183	34.0201	49.585	42.5078	7.87775	18.5325	76.8933	84.9679	124.648	95.5032	25.5613	26.7649	35.6613	31.4259	35.8672	34.3181	2.50688	7.30484	31.911	34.6521	33.732	33.4317	1.39499	4.17265
229.1(11.7734,Unknown)	11.7734	229.1	LWS	GC-Quad	CHCL3				LWS-GC-Quad-CHCL3-11.7734-229.1	MS4		Unknown-11.7734-229.1	748.057	667.035	671.179	695.424	45.6284	6.56124	9.95993	7.76204	11.0243	9.5821	1.66364	17.3619	17.188	19.5372	27.4583	21.3945	5.38118	25.1521	8.0116	7.13484	8.12049	7.75564	0.540386	6.96765	6.69951	8.13332	7.80745	7.54676	0.751614	9.95943
207.1(12.8205,Golm_NA)	12.8205	207.1	LWS	GC-Quad	CHCL3				LWS-GC-Quad-CHCL3-12.8205-207.1	MS4		Unknown-12.8205-207.1	2685.99	2587.27	2928.39	2733.88	175.531	6.42057	35.9993	25.3476	35.8517	32.3995	6.10761	18.8509	50.4496	56.3633	88.0206	64.9445	20.202	31.1066	22.6524	18.063	20.6772	20.4642	2.30212	11.2495	17.0751	21.1633	18.842	19.0268	2.05036	10.7761
154.2(12.9225,Unknown)	12.9225	154.2	LWS	GC-Quad	CHCL3				LWS-GC-Quad-CHCL3-12.9225-154.2	MS4		Unknown-12.9225-154.2	141.179	49.147	48.6015	79.6424	53.2926	66.9149	1.98642	1.48167	1.83423	1.76744	0.258915	14.6491	4.23758	3.20495	2.66651	3.36968	0.798385	23.6932	3.28697	1.19268	0.744603	1.74142	1.35711	77.9311	2.34015	1.13271	2.8869	2.11992	0.897588	42.3407
207.1(13.2545,? Golm_NA)	13.2545	207.1	LWS	GC-Quad	CHCL3				LWS-GC-Quad-CHCL3-13.2545-207.1	MS4		Unknown-13.2545-207.1	678.417	785.362	781.807	748.528	60.7446	8.1152	12.1658	8.36337	11.444	10.6577	2.01948	18.9485	16.4635	20.0021	25.8462	20.7706	4.73835	22.8128	7.98723	5.46023	11.386	8.27781	2.97353	35.9217	7.02137	8.00799	7.34513	7.45816	0.502929	6.74334
117.1(13.557,NF07_Lactic Acid, O,O-TMS)	13.557	117.1	LWS	GC-Quad	CHCL3	C3H6O3	90.0317	NF07_Lactic Acid OO-TMS	NF07_Lactic Acid OO-TMS	MS1	JVTAAEKCZFNVCJ-UHFFFAOYSA-N	JVTAAEKCZFNVCJ-UHFFFAOYSA-N	14080.3	6597.87	5591.6	8756.59	4637.83	52.9639	148.968	78.4105	63.469	96.9492	45.665	47.102	170.241	213.666	281.245	221.718	55.938	25.2294	51.4445	63.0643	82.2201	65.5763	15.5408	23.6988	57.4704	80.1642	77.7545	71.7964	12.465	17.3617
234.1(13.6321,Unknown)	13.6321	234.1	LWS	GC-Quad	CHCL3				LWS-GC-Quad-CHCL3-13.6321-234.1	MS4		Unknown-13.6321-234.1	167.396	83.1998	155.54	135.379	45.5753	33.6651	2.05591	1.47918	3.19518	2.24343	0.873233	38.9241	4.71912	5.06551	2.75641	4.18035	1.24526	29.7886	1.93994	0.611504	1.42615	1.32586	0.669871	50.5233	1.29894	1.90188	1.8563	1.68571	0.335722	19.9158
56.1(13.8959,Unknown)	13.8959	56.1	LWS	GC-Quad	CHCL3				LWS-GC-Quad-CHCL3-13.8959-56.1	MS4		Unknown-13.8959-56.1	16184.8	15340	18423.6	16649.5	1593.46	9.57059	237.63	183.853	269.942	230.475	43.488	18.8689	428.467	503.188	693.354	541.669	136.572	25.2131	200.797	176.81	183.558	187.055	12.37	6.61304	197.502	197.445	195.276	196.741	1.269	0.645008
157.1(14.2314,Unknown)	14.2314	157.1	LWS	GC-Quad	CHCL3				LWS-GC-Quad-CHCL3-14.2314-157.1	MS4		Unknown-14.2314-157.1	380.093	462.752	409.081	417.309	41.9389	10.0499	16.2311	7.05916	20.1021	14.4641	6.69862	46.3119	21.4741	26.2932	35.4316	27.733	7.08924	25.5625	13.8876	7.59847	12.0994	11.1951	3.2406	28.9464	13.2721	13.4056	12.7519	13.1432	0.345432	2.62822
58.1(14.3099,Unknown)	14.3099	58.1	LWS	GC-Quad	CHCL3				LWS-GC-Quad-CHCL3-14.3099-58.1	MS4		Unknown-14.3099-58.1	157.545	92.2002	127.227	125.657	32.7004	26.0235	1.04808	2.11525	1.21108	1.45814	0.574885	39.426	1.44625	3.93158	8.07782	4.48521	3.35027	74.6959	0.613486	0.463161	0.720708	0.599118	0.129373	21.594	1.59296	0.665321	1.24365	1.16731	0.468506	40.1355
218.1(14.3354,Unknown)	14.3354	218.1	LWS	GC-Quad	CHCL3				LWS-GC-Quad-CHCL3-14.3354-218.1	MS4		Unknown-14.3354-218.1	5.49527	1.4863	4.08815	3.68991	2.03394	55.1217	0.190475	0.0408013	0.165123	0.132133	0.080105	60.6245	0.386132	0.0879933	0.411597	0.295241	0.179933	60.9444	0.0807028	0.13615	0.147379	0.121411	0.0356983	29.403	0.0737706	0.153372	0.0523889	0.0931771	0.053215	57.1117
228.1(14.4064,Unknown)	14.4064	228.1	LWS	GC-Quad	CHCL3				LWS-GC-Quad-CHCL3-14.4064-228.1	MS4		Unknown-14.4064-228.1	504.706	486.532	559.088	516.775	37.7536	7.30561	7.26052	5.50479	7.93353	6.89961	1.25395	18.1742	12.4993	14.0177	17.6497	14.7223	2.64651	17.9762	5.95395	5.31002	4.57307	5.27901	0.690965	13.0889	5.20221	5.81996	5.26575	5.42931	0.339804	6.2587
131.2(14.4263,Unknown)	14.4263	131.2	LWS	GC-Quad	CHCL3				LWS-GC-Quad-CHCL3-14.4263-131.2	MS4		Unknown-14.4263-131.2	492.816	397.239	482.725	457.593	52.5116	11.4756	5.19548	4.02828	6.98486	5.40287	1.48916	27.5624	9.70018	11.1516	15.4413	12.0977	2.98521	24.6759	4.5125	4.33055	3.82739	4.22348	0.354884	8.40265	4.46527	4.71991	3.99557	4.39358	0.36745	8.36333
204.1(14.7625,Unknown)	14.7625	204.1	LWS	GC-Quad	CHCL3				LWS-GC-Quad-CHCL3-14.7625-204.1	MS4		Unknown-14.7625-204.1	1040.37	1470.17	2496.43	1668.99	748.119	44.8247	51.1281	14.9199	70.3755	45.4745	28.1568	61.9177	30.738	220.488	190.064	147.097	101.911	69.2819	20.1069	17.32	40.5473	25.9914	12.6825	48.7952	31.9718	32.7908	68.832	44.5315	21.0488	47.2672
225.1(14.7949,Unknown)	14.7949	225.1	LWS	GC-Quad	CHCL3				LWS-GC-Quad-CHCL3-14.7949-225.1	MS4		Unknown-14.7949-225.1	372.36	380.757	442.338	398.485	38.2092	9.58862	5.09579	3.73359	6.79975	5.20971	1.53626	29.4883	7.70537	11.0976	13.9203	10.9077	3.11181	28.5284	4.47621	3.78157	4.01392	4.09057	0.353605	8.64439	3.92102	4.17601	4.7774	4.29148	0.439714	10.2462
262(15.0739,Unknown)	15.0739	262	LWS	GC-Quad	CHCL3				LWS-GC-Quad-CHCL3-15.0739-262	MS4		Unknown-15.0739-262	17.1053	34.7464	92.107	47.9862	39.2146	81.7205	1.57996	1.30386	0.424377	1.10273	0.603476	54.7255	0.194094	1.5104	3.31785	1.67411	1.5683	93.6794	0.496855	0.536004	1.11691	0.716588	0.347237	48.457	1.6652	0.126035	0.388245	0.726492	0.823446	113.345
262.2(15.8599,Unknown)	15.8599	262.2	LWS	GC-Quad	CHCL3				LWS-GC-Quad-CHCL3-15.8599-262.2	MS4		Unknown-15.8599-262.2	69.2205	79.996	100.873	83.3631	16.0925	19.3042	1.35415	1.13745	1.70487	1.39882	0.286336	20.4698	2.75967	3.43718	4.14777	3.44821	0.694115	20.1297	1.25171	1.10952	1.64352	1.33492	0.276554	20.717	1.31394	1.43644	1.59269	1.44769	0.139713	9.65076
152.1(16.1995,Unknown)	16.1995	152.1	LWS	GC-Quad	CHCL3				LWS-GC-Quad-CHCL3-16.1995-152.1	MS4		Unknown-16.1995-152.1	3.89665	1.15601	175.733	60.2621	100.011	165.959	4.02736	2.63462	4.0676	3.57653	0.81596	22.8143	0.0345422	8.15661	7.01733	5.06949	4.39745	86.7433	4.20774	4.09436	3.50519	3.93576	0.377173	9.58323	6.04154	6.34043	4.66378	5.68192	0.894306	15.7395
188.2(16.6728,Unknown)	16.6728	188.2	LWS	GC-Quad	CHCL3				LWS-GC-Quad-CHCL3-16.6728-188.2	MS4		Unknown-16.6728-188.2	9836.4	8008.74	11674.1	9839.73	1832.66	18.6251	130.531	120.319	181.578	144.142	32.8195	22.7688	247.711	258.219	457.348	321.092	118.118	36.7861	125.057	121.174	134.923	127.052	7.08829	5.57906	116.973	167.786	150.634	145.131	25.8499	17.8114
241.1(16.7073,NF07_Phosphoric Acid, Monomethyl ester, O,O-TMS)	16.7073	241.1	LWS	GC-Quad	CHCL3	CH5O4P	111.993	NF07_Phosphoric Acid Monomethyl ester OO-TMS	NF07_Phosphoric Acid Monomethyl ester OO-TMS	MS1	CAAULPUQFIIOTL-UHFFFAOYSA-L	CAAULPUQFIIOTL-UHFFFAOYSA-L	9.43189	5.49931	6.27484	7.06868	2.08301	29.4681	0.49093	0.228594	0.239796	0.319773	0.148332	46.3864	2.88468	6.46161	12.9723	7.43954	5.11444	68.7466	34.4946	41.0428	51.7405	42.426	8.70578	20.5199	10.0675	9.81029	8.53672	9.47152	0.819713	8.6545
131.2(17.587,Unknown)	17.587	131.2	LWS	GC-Quad	CHCL3				LWS-GC-Quad-CHCL3-17.587-131.2	MS4		Unknown-17.587-131.2	84.2276	56.9749	72.4078	71.2034	13.6662	19.1932	0.877028	1.14974	1.43273	1.15317	0.277867	24.096	1.3237	2.64842	3.27198	2.4147	0.994943	41.2036	1.21217	0.393913	1.06865	0.891578	0.436923	49.0056	0.431451	1.50638	0.974033	0.970622	0.537473	55.3741
40.1(17.7606,Unknown)	17.7606	40.1	LWS	GC-Quad	CHCL3				LWS-GC-Quad-CHCL3-17.7606-40.1	MS4		Unknown-17.7606-40.1	62.6661	110.184	65.5435	79.4647	26.643	33.5281	0.51199	1.45851	0.544012	0.838171	0.53747	64.1241	1.72053	3.23761	2.48976	2.48263	0.758565	30.5549	0.218638	0.803927	0.766803	0.596456	0.327726	54.9456	1.45521	0.637451	0.751798	0.948153	0.442831	46.7045
229.1(17.7936,Unknown)	17.7936	229.1	LWS	GC-Quad	CHCL3				LWS-GC-Quad-CHCL3-17.7936-229.1	MS4		Unknown-17.7936-229.1	431.349	348.373	534.388	438.037	93.1879	21.274	8.4607	8.30867	10.7698	9.17973	1.37914	15.0238	10.6205	13.0861	24.598	16.1015	7.46071	46.3355	6.47301	6.93882	3.4113	5.60771	1.91635	34.1735	7.67812	7.21167	7.0353	7.30836	0.332138	4.54463
332.1(18.6492,Unknown)	18.6492	332.1	LWS	GC-Quad	CHCL3				LWS-GC-Quad-CHCL3-18.6492-332.1	MS4		Unknown-18.6492-332.1	310.393	294.04	361.602	322.012	35.2476	10.9461	4.46306	3.93242	4.91372	4.4364	0.491192	11.0719	9.37532	8.90682	8.65638	8.97951	0.364939	4.06413	4.10808	3.82065	1.28618	3.07163	1.55292	50.5567	4.10315	3.63637	3.62268	3.7874	0.273534	7.22221
336.1(18.6961,Unknown)	18.6961	336.1	LWS	GC-Quad	CHCL3				LWS-GC-Quad-CHCL3-18.6961-336.1	MS4		Unknown-18.6961-336.1	475.711	443.71	276.815	398.746	106.8	26.784	7.56776	5.38951	7.5812	6.84616	1.26151	18.4265	13.4862	14.2753	18.6601	15.4739	2.78739	18.0135	6.16176	2.49166	2.2833	3.64557	2.18157	59.8417	5.73681	5.28192	5.23122	5.41665	0.278428	5.14022
203.1(19.0123,Unknown)	19.0123	203.1	LWS	GC-Quad	CHCL3				LWS-GC-Quad-CHCL3-19.0123-203.1	MS4		Unknown-19.0123-203.1	647.443	452.909	540.587	546.98	97.4245	17.8114	4.71672	5.51851	7.22676	5.82066	1.28201	22.0252	8.62526	11.9462	31.9119	17.4945	12.5958	71.9988	4.38088	7.54422	4.58031	5.50181	1.77159	32.2002	4.66944	3.99299	4.82829	4.49691	0.443572	9.86395
205.1(19.2086,NF07_Glycerol, 3 TMS)	19.2086	205.1	LWS	GC-Quad	CHCL3	C3H8O3	92.0473	NF07_Glycerol 3 TMS	NF07_Glycerol 3 TMS	MS1	PEDCQBHIVMGVHV-UHFFFAOYSA-N	PEDCQBHIVMGVHV-UHFFFAOYSA-N	1192.27	636.913	986.062	938.417	280.73	29.9153	14.8009	8.8831	15.7148	13.1329	3.70873	28.2399	17.5815	29.9277	36.9208	28.1433	9.79232	34.7944	13.8755	9.12941	10.2203	11.0751	2.4858	22.445	12.3062	10.4179	9.76753	10.8306	1.31869	12.1757
314.1(19.241,NF07_Phosphoric Acid, O,O,O-TMS)	19.241	314.1	LWS	GC-Quad	CHCL3	H3O4P	97.9769	NF07_Phosphoric Acid OOO-TMS	NF07_Phosphoric Acid OOO-TMS	MS1	NBIIXXVUZAFLBC-UHFFFAOYSA-N	NBIIXXVUZAFLBC-UHFFFAOYSA-N	371.061	98.9216	69.6507	179.878	166.215	92.4045	3.53081	2.32336	2.50366	2.78594	0.651342	23.3796	4.79601	5.9908	4.48965	5.09215	0.793183	15.5766	13.6146	7.42933	10.4228	10.4889	3.09315	29.4898	4.47598	4.39009	4.29356	4.38654	0.0912639	2.08054
201.2(19.5441,Unknown)	19.5441	201.2	LWS	GC-Quad	CHCL3				LWS-GC-Quad-CHCL3-19.5441-201.2	MS4		Unknown-19.5441-201.2	489.719	383.317	662.109	511.715	140.692	27.4942	7.47837	3.99176	10.8261	7.43207	3.41739	45.9817	13.293	15.6769	4.90491	11.2916	5.65799	50.1081	7.30857	5.17308	4.59527	5.69231	1.42923	25.1081	4.14202	6.74374	5.60345	5.4964	1.30416	23.7275
186.1(19.5586,Unknown)	19.5586	186.1	LWS	GC-Quad	CHCL3				LWS-GC-Quad-CHCL3-19.5586-186.1	MS4		Unknown-19.5586-186.1	2393.88	1842.06	3222.66	2486.2	694.917	27.951	35.3631	33.0512	52.7376	40.384	10.7608	26.6463	64.9487	76.3478	69.4724	70.2563	5.73981	8.16982	34.353	36.7792	20.2552	30.4625	8.92259	29.2904	18.0412	28.0228	46.5175	30.8605	14.4487	46.8193
273.2(19.7163,Unknown)	19.7163	273.2	LWS	GC-Quad	CHCL3				LWS-GC-Quad-CHCL3-19.7163-273.2	MS4		Unknown-19.7163-273.2	533.601	257.213	187.389	326.068	183.088	56.1504	6.40712	3.86793	2.38902	4.22136	2.03223	48.1417	7.33692	2.04426	8.67289	6.01802	3.50561	58.2519	1.37502	2.30205	2.4225	2.03319	0.573168	28.1906	1.11421	1.81508	1.55965	1.49631	0.354699	23.7049
244.2(19.9443,Unknown)	19.9443	244.2	LWS	GC-Quad	CHCL3				LWS-GC-Quad-CHCL3-19.9443-244.2	MS4		Unknown-19.9443-244.2	139.12	128.169	155.483	140.924	13.7461	9.75428	1.97893	0.639101	1.14193	1.25332	0.676824	54.0026	3.92794	4.72034	4.88901	4.51243	0.513163	11.3722	1.9941	1.77839	1.77209	1.8482	0.126395	6.83885	2.0264	1.84632	1.82444	1.89905	0.110827	5.8359
429.1(20.0615,Golm_NA)	20.0615	429.1	LWS	GC-Quad	CHCL3				LWS-GC-Quad-CHCL3-20.0615-429.1	MS4		Unknown-20.0615-429.1	99.4145	209.04	344.527	217.66	122.783	56.4105	5.04595	3.02731	4.05445	4.04257	1.00937	24.9686	4.48472	4.31394	13.8934	7.56401	5.48206	72.4755	4.59302	0.720768	2.11665	2.47681	1.96109	79.178	3.00026	2.76832	3.58764	3.11874	0.422312	13.5411
173.1(20.0883,Unknown)	20.0883	173.1	LWS	GC-Quad	CHCL3				LWS-GC-Quad-CHCL3-20.0883-173.1	MS4		Unknown-20.0883-173.1	272.626	199.908	116.788	196.44	77.9766	39.6948	3.89866	3.19266	5.13091	4.07407	0.98096	24.0781	6.41415	6.7333	8.5891	7.24552	1.17447	16.2096	3.3498	3.03298	2.3761	2.91963	0.496646	17.0106	3.06118	3.614	3.29066	3.32194	0.277737	8.36066
191.1(20.3639,Unknown)	20.3639	191.1	LWS	GC-Quad	CHCL3				LWS-GC-Quad-CHCL3-20.3639-191.1	MS4		Unknown-20.3639-191.1	8170.17	8358.22	9723.2	8750.53	847.59	9.68616	121.916	98.2044	151.501	123.874	26.7022	21.556	237.975	240.158	289.329	255.821	29.0393	11.3514	106.431	97.3598	81.5148	95.102	12.6108	13.2603	97.6269	89.0424	114.586	100.418	12.9986	12.9445
75.1(20.4872,NF07_Succinic Acid 2 TMS)	20.4872	75.1	LWS	GC-Quad	CHCL3	C4H6O4	118.027	NF07_Succinic Acid 2 TMS	NF07_Succinic Acid 2 TMS	MS1	KDYFGRWQOYBRFD-UHFFFAOYSA-N	KDYFGRWQOYBRFD-UHFFFAOYSA-N	651.999	133.272	626.191	470.487	292.322	62.1318	7.44608	4.12467	7.76919	6.44665	2.01737	31.2933	12.3394	9.84844	22.7449	14.9776	6.84101	45.6751	2.99629	15.4999	6.07785	8.19134	6.51421	79.5257	1.99563	1.57188	16.7766	6.78138	8.65873	127.684
184.1(21.1162,? Golm_NA)	21.1162	184.1	LWS	GC-Quad	CHCL3				LWS-GC-Quad-CHCL3-21.1162-184.1	MS4		Unknown-21.1162-184.1	435.386	236.124	203.4	291.636	125.561	43.054	4.091	3.63452	4.462	4.06251	0.414475	10.2024	18.6388	8.62878	11.8018	13.0231	5.11554	39.2805	3.96473	3.73671	4.84116	4.18086	0.583085	13.9465	4.82524	4.2582	3.87027	4.3179	0.480276	11.1229
240.1(22.4581,? NF07_Cytosine, N,O-TMS)	22.4581	240.1	LWS	GC-Quad	CHCL3	C4H5N3O	111.043	? NF07_Cytosine NO-TMS	? NF07_Cytosine NO-TMS	MS3	OPTASPLRGRRNAP-UHFFFAOYSA-N	OPTASPLRGRRNAP-UHFFFAOYSA-N	121.056	135.204	33.4848	96.5815	55.0993	57.0496	1.6876	1.10609	2.8723	1.88866	0.900107	47.6585	2.77653	5.60753	6.21921	4.86776	1.8367	37.7319	1.39903	2.41272	1.09717	1.63631	0.689124	42.1146	1.07151	2.31602	2.55438	1.98064	0.796294	40.204
219.1(23.3337,Unknown)	23.3337	219.1	LWS	GC-Quad	CHCL3				LWS-GC-Quad-CHCL3-23.3337-219.1	MS4		Unknown-23.3337-219.1	41.5243	158.341	183.472	127.779	75.7484	59.2808	2.74528	2.44362	3.47232	2.88707	0.528802	18.3162	6.51654	2.10821	4.22361	4.28279	2.20476	51.4796	2.94231	1.72181	2.89517	2.51976	0.69145	27.4411	3.26336	3.08661	1.7315	2.69382	0.838065	31.1106
206.1(24.345,Unknown)	24.345	206.1	LWS	GC-Quad	CHCL3				LWS-GC-Quad-CHCL3-24.345-206.1	MS4		Unknown-24.345-206.1	153.508	94.9747	61.7786	103.42	46.4442	44.9082	1.53059	1.50341	1.73142	1.58847	0.124542	7.84036	3.5418	3.06026	2.67936	3.09381	0.432202	13.9699	1.25676	0.458003	1.18427	0.966346	0.441728	45.7111	1.02162	1.14692	1.21629	1.12827	0.0986668	8.74494
98.1(26.3028,Unknown)	26.3028	98.1	LWS	GC-Quad	CHCL3				LWS-GC-Quad-CHCL3-26.3028-98.1	MS4		Unknown-26.3028-98.1	58.2699	61.9292	79.3101	66.5031	11.2411	16.9032	2.04515	1.27624	1.91232	1.74457	0.410987	23.558	5.05056	4.98477	6.35988	5.46507	0.775623	14.1924	3.34962	2.88245	2.94604	3.05937	0.253367	8.28167	1.95783	2.04442	2.68401	2.22876	0.396636	17.7963
336(26.3641,Unknown)	26.3641	336	LWS	GC-Quad	CHCL3				LWS-GC-Quad-CHCL3-26.3641-336	MS4		Unknown-26.3641-336	50.3967	16.2007	12.2074	26.2683	20.991	79.9101	0.277991	0.342268	0.584504	0.401587	0.161638	40.2497	0.159552	0.309337	0.697207	0.388699	0.277474	71.3854	0.149851	0.1213	0.40298	0.22471	0.155045	68.9975	0.406504	0.35982	0.333521	0.366615	0.036963	10.0822
411.2(26.4571,Unknown)	26.4571	411.2	LWS	GC-Quad	CHCL3				LWS-GC-Quad-CHCL3-26.4571-411.2	MS4		Unknown-26.4571-411.2	34.83	33.739	32.1728	33.5806	1.33568	3.97754	0.41488	0.194563	0.723859	0.444434	0.265883	59.825	0.725797	0.994687	1.30023	1.0069	0.287412	28.5441	0.410555	0.329668	0.447995	0.396073	0.0604784	15.2695	0.492672	0.48905	0.574943	0.518888	0.0485789	9.36211
243.2(27.155,? NF09_Lauryl Alcohol, O-TMS)	27.155	243.2	LWS	GC-Quad	CHCL3	C12H26O	186.198	? NF09_Lauryl Alcohol O-TMS	? NF09_Lauryl Alcohol O-TMS	MS3	LQZZUXJYWNFBMV-UHFFFAOYSA-N	LQZZUXJYWNFBMV-UHFFFAOYSA-N	7.25376	76.2968	76.2678	53.2728	39.8536	74.8105	1.4983	2.28719	3.13392	2.30647	0.817982	35.4647	2.87358	3.15733	3.24996	3.09362	0.196112	6.33925	1.6406	2.49604	2.20791	2.11485	0.435247	20.5805	2.16674	2.71685	2.67117	2.51825	0.30527	12.1223
269.2(27.4402,Unknown)	27.4402	269.2	LWS	GC-Quad	CHCL3				LWS-GC-Quad-CHCL3-27.4402-269.2	MS4		Unknown-27.4402-269.2	502.028	351.642	374.703	409.458	80.9933	19.7806	5.71191	3.9702	6.54313	5.40841	1.31304	24.2778	14.6015	11.9875	15.0945	13.8945	1.66981	12.0178	5.21084	4.86452	4.61284	4.89607	0.300243	6.13234	5.03875	5.43582	5.19701	5.22386	0.199893	3.82653
269.2(32.2962,Unknown)	32.2962	269.2	LWS	GC-Quad	CHCL3				LWS-GC-Quad-CHCL3-32.2962-269.2	MS4		Unknown-32.2962-269.2	8.8324	4.07907	9.41226	7.44124	2.92613	39.3231	5.07731	4.35968	5.09278	4.84326	0.418861	8.64834	4.85112	6.6004	9.14809	6.86654	2.16081	31.4688	6.91155	5.57263	4.576	5.68673	1.17195	20.6086	6.31933	5.80558	3.15635	5.09375	1.69739	33.323
285.3(33.3564,NF09_Tetradecanoic Acid, O-TMS)	33.3564	285.3	LWS	GC-Quad	CHCL3	C14H28O2	228.209	NF09_Tetradecanoic Acid O-TMS	NF09_Tetradecanoic Acid O-TMS	MS1	TUNFSRHWOTWDNC-UHFFFAOYSA-N	TUNFSRHWOTWDNC-UHFFFAOYSA-N	7.19381	13.7896	3.82195	8.26844	5.06996	61.317	2.98419	1.80666	1.33413	2.04166	0.84976	41.621	2.19548	3.21992	1.62559	2.347	0.80789	34.4223	2.38064	15.4558	3.44938	7.09527	7.26011	102.323	1.30828	2.44525	2.47579	2.07644	0.665422	32.0463
71.1(34.6935,Unknown)	34.6935	71.1	LWS	GC-Quad	CHCL3				LWS-GC-Quad-CHCL3-34.6935-71.1	MS4		Unknown-34.6935-71.1	12.1496	3.58364	17.4555	11.0629	6.99946	63.2698	3.87432	1.75962	2.17657	2.60351	1.12013	43.0239	0.560076	0.244023	1.56321	0.789104	0.688771	87.2852	2.51172	3.21774	0.707605	2.14569	1.29448	60.3294	2.05731	2.18555	1.51778	1.92021	0.354368	18.4546
87(35.0517,NF08_Methyl hexadecanoate)	35.0517	87	LWS	GC-Quad	CHCL3	C17H34O2	270.256	NF08_Methyl hexadecanoate	NF08_Methyl hexadecanoate	MS1	FLIACVVOZYBSBS-UHFFFAOYSA-N	FLIACVVOZYBSBS-UHFFFAOYSA-N	1.51869	3.53409	3.09939	2.71739	1.06061	39.0306	0.0425878	0.0163918	0.0470653	0.0353483	0.0165688	46.8729	0.0308412	0.322944	0.145557	0.166448	0.147168	88.4169	12.443	15.0356	1.91716	9.7986	6.94753	70.9033	6.67701	5.33411	0.641681	4.2176	3.16879	75.1326
299.3(35.2908,NF07_Pentadecanoic Acid TMS)	35.2908	299.3	LWS	GC-Quad	CHCL3	C15H30O2	242.225	NF07_Pentadecanoic Acid TMS	NF07_Pentadecanoic Acid TMS	MS1	WQEPLUUGTLDZJY-UHFFFAOYSA-N	WQEPLUUGTLDZJY-UHFFFAOYSA-N	6.83412	3.58364	2.64304	4.3536	2.19907	50.5116	1.48589	0.624491	0.939203	1.01653	0.435876	42.8788	1.93395	2.75501	3.72945	2.80613	0.89884	32.0313	4.48072	11.6758	3.60138	6.58596	4.42979	67.261	2.81048	2.65844	1.94606	2.47166	0.461484	18.671
293.2(36.2504,Unknown)	36.2504	293.2	LWS	GC-Quad	CHCL3				LWS-GC-Quad-CHCL3-36.2504-293.2	MS4		Unknown-36.2504-293.2	81.1302	406.883	50.4079	179.474	197.541	110.067	4.22696	2.50794	5.90998	4.21496	1.70105	40.3575	6.83112	9.31323	8.71203	8.28546	1.29487	15.6282	4.0355	4.02183	4.19475	4.08403	0.0961359	2.35395	5.27154	5.6689	4.88218	5.27421	0.393365	7.45828
293.2(36.2745,Unknown)	36.2745	293.2	LWS	GC-Quad	CHCL3				LWS-GC-Quad-CHCL3-36.2745-293.2	MS4		Unknown-36.2745-293.2	186.679	448.946	227.491	287.705	141.121	49.0506	4.27797	2.50794	5.92786	4.23792	1.71031	40.3573	6.9146	9.65205	8.71203	8.42623	1.39092	16.5071	4.0355	4.02183	4.19475	4.08403	0.0961359	2.35395	5.27154	5.6689	4.92556	5.28866	0.371964	7.03323
313.3(37.1336,NF07_Hexadecanoic Acid, O-TMS)	37.1336	313.3	LWS	GC-Quad	CHCL3	C16H32O2	256.24	NF07_Hexadecanoic Acid O-TMS	NF07_Hexadecanoic Acid O-TMS	MS1	IPCSVZSSVZVIGE-UHFFFAOYSA-N	IPCSVZSSVZVIGE-UHFFFAOYSA-N	26.9169	84.7357	43.0682	51.5736	29.833	57.8456	63.6451	41.5469	45.7843	50.3255	11.7281	23.3046	76.9883	73.0966	91.846	80.6436	9.89479	12.2698	82.4113	120.136	101.076	101.208	18.8628	18.6377	74.962	64.6843	55.3015	64.9826	9.83363	15.1327
71.2(38.6622,? Golm_Heneicosane, n-)	38.6622	71.2	LWS	GC-Quad	CHCL3	C21H44	296.344	?Golm_Heneicosane n-	?Golm_Heneicosane n-	MS3	FNAZRRHPUDJQCJ-UHFFFAOYSA-N	FNAZRRHPUDJQCJ-UHFFFAOYSA-N	22.9403	16.7126	23.4261	21.0263	3.74365	17.8046	12.3481	11.8896	7.98901	10.7422	2.39536	22.2985	7.91386	4.65593	10.134	7.56792	2.75535	36.4083	9.21059	9.85393	7.72121	8.92858	1.09397	12.2525	9.43407	9.43804	7.77842	8.88351	0.957039	10.7732
74.1(38.7924,? NF08_Methyl Octadecanoate)	38.7924	74.1	LWS	GC-Quad	CHCL3	C19H38O2	298.287	NF08_Methyl Octadecanoate	NF08_Methyl Octadecanoate	MS1	HPEUJPJOZXNMSJ-UHFFFAOYSA-N	HPEUJPJOZXNMSJ-UHFFFAOYSA-N	12.2894	9.54536	13.4244	11.753	1.99435	16.9688	1.33894	0.67723	0.068363	0.694845	0.635473	91.4553	0.565011	0.24629	0.776713	0.529338	0.267005	50.4412	4.65711	5.5312	3.29059	4.49297	1.12929	25.1345	3.53227	2.71116	0.968194	2.40388	1.30937	54.4689
327.4(39.1437,NF07_1-Octadecane, O-TMS)	39.1437	327.4	LWS	GC-Quad	CHCL3	C18H38	254.297	NF07_1-Octadecane O-TMS	NF07_1-Octadecane O-TMS	MS1	RZJRJXONCZWCBN-UHFFFAOYSA-N	RZJRJXONCZWCBN-UHFFFAOYSA-N	6.85411	3.22032	5.24805	5.10749	1.82097	35.6529	5.45826	5.07433	4.45043	4.99434	0.508652	10.1846	4.21126	4.57384	2.5338	3.77297	1.08836	28.8462	4.74124	5.95544	5.14748	5.28139	0.618075	11.7029	4.41904	5.2773	4.85916	4.85183	0.429175	8.84562
112.4(39.4193,Unknown)	39.4193	112.4	LWS	GC-Quad	CHCL3				LWS-GC-Quad-CHCL3-39.4193-112.4	MS4		Unknown-39.4193-112.4	0	2.17991	1.35004	1.17665	1.10025	93.507	0.0486718	0.0338526	0.0899237	0.0574827	0.0290554	50.5463	0.097047	0.148772	0.122317	0.122712	0.0258648	21.0777	0.0644539	0.0697164	0.0624357	0.0655353	0.00375891	5.7357	0.144327	0.045976	0.0914303	0.0939112	0.0492225	52.4139
299.3(39.8216,Unknown)	39.8216	299.3	LWS	GC-Quad	CHCL3				LWS-GC-Quad-CHCL3-39.8216-299.3	MS4		Unknown-39.8216-299.3	14.4676	4.42587	4.65859	7.85067	5.73157	73.0074	2.88708	0.544314	1.11484	1.51541	1.22167	80.6164	5.83269	3.69481	2.0115	3.84633	1.91509	49.7901	11.9671	7.7701	6.31895	8.68539	2.93322	33.7719	4.74336	4.60097	1.79624	3.71352	1.66194	44.7538
57.1(40.0255,Unknown)	40.0255	57.1	LWS	GC-Quad	CHCL3				LWS-GC-Quad-CHCL3-40.0255-57.1	MS4		Unknown-40.0255-57.1	18.7239	28.7021	12.1884	19.8715	8.31646	41.8513	4.71929	4.46926	3.70659	4.29838	0.527532	12.2728	5.31703	5.49005	3.54352	4.78353	1.07736	22.5222	3.69734	4.02558	3.57348	3.76547	0.23362	6.20429	3.89959	4.13411	3.58881	3.87417	0.27354	7.06061
117.1(40.6648,NF07_Stearic Acid, O-TMS)	40.6648	117.1	LWS	GC-Quad	CHCL3	C18H36O2	284.272	NF07_Stearic Acid O-TMS	NF07_Stearic Acid O-TMS	MS1	QIQXTHQIDYTFRH-UHFFFAOYSA-N	QIQXTHQIDYTFRH-UHFFFAOYSA-N	81.37	62.243	57.8996	67.1709	12.4871	18.5901	45.2238	33.5123	35.7788	38.1716	6.2116	16.2728	48.704	38.4313	46.1472	44.4275	5.34792	12.0374	45.1593	40.478	48.1536	44.597	3.86857	8.6745	37.5185	33.1769	33.7044	34.7999	2.36905	6.80763
71.2(42.2837,Unknown)	42.2837	71.2	LWS	GC-Quad	CHCL3				LWS-GC-Quad-CHCL3-42.2837-71.2	MS4		Unknown-42.2837-71.2	6.91405	25.102	22.4563	18.1574	9.82651	54.1183	15.5247	15.4291	16.0203	15.658	0.31738	2.02695	16.9701	15.3784	20.0141	17.4542	2.35547	13.4952	12.6434	13.3682	13.2356	13.0824	0.385901	2.94977	13.7636	13.5505	12.234	13.1827	0.828483	6.28463
71.2(42.954,Unknown)	42.954	71.2	LWS	GC-Quad	CHCL3				LWS-GC-Quad-CHCL3-42.954-71.2	MS4		Unknown-42.954-71.2	22.8004	18.1659	50.4649	30.4771	17.4644	57.3034	11.9368	12.5019	12.2175	12.2187	0.282597	2.31281	14.0994	14.3697	15.837	14.7687	0.935013	6.33106	10.9072	10.5919	11.1754	10.8915	0.292054	2.6815	10.6291	11.0547	10.4853	10.723	0.296075	2.76112
253.2(43.016,Unknown)	43.016	253.2	LWS	GC-Quad	CHCL3				LWS-GC-Quad-CHCL3-43.016-253.2	MS4		Unknown-43.016-253.2	10.0314	2.03128	2.37683	4.81316	4.52241	93.9592	5.71402	5.67655	5.34441	5.57833	0.203441	3.64699	6.98985	6.49427	7.51822	7.00078	0.512063	7.31437	5.32295	5.58247	5.8298	5.57841	0.253446	4.54334	5.70177	6.27937	5.78747	5.92287	0.311695	5.26257
239.3(43.4645,Golm_NA)	43.4645	239.3	LWS	GC-Quad	CHCL3				LWS-GC-Quad-CHCL3-43.4645-239.3	MS4		Unknown-43.4645-239.3	2.61775	2.17991	4.22125	3.0063	1.07471	35.7486	9.74021	9.44398	9.56451	9.5829	0.148964	1.55448	10.9643	11.0504	10.9015	10.9721	0.0747588	0.681356	8.57562	9.9063	9.47882	9.32025	0.679363	7.28912	9.28638	9.59621	9.55113	9.47791	0.167393	1.76614
117.1(43.9226,NF07_n-Eicosanoic Acid, O-TMS)	43.9226	117.1	LWS	GC-Quad	CHCL3	C20H40O2	312.303	NF07_n-Eicosanoic Acid O-TMS	NF07_n-Eicosanoic Acid O-TMS	MS1	VKOBVWXKNCXXDE-UHFFFAOYSA-N	VKOBVWXKNCXXDE-UHFFFAOYSA-N	12.9688	28.9829	15.4589	19.1369	8.6173	45.0298	1.82987	0.768276	0.360221	0.986123	0.758658	76.9334	0.410805	1.01147	0.998719	0.806998	0.343172	42.5246	1.68555	2.42929	2.11742	2.07742	0.373479	17.978	1.83845	1.17887	1.69513	1.57082	0.346919	22.0853
253.2(44.0548,Unknown)	44.0548	253.2	LWS	GC-Quad	CHCL3				LWS-GC-Quad-CHCL3-44.0548-253.2	MS4		Unknown-44.0548-253.2	7.19381	3.53409	8.61364	6.44718	2.62079	40.6502	4.6168	4.11701	4.0655	4.26643	0.304515	7.13746	5.21299	2.37582	5.23456	4.27445	1.6443	38.4681	3.95119	3.94007	4.21325	4.03484	0.154612	3.83193	4.14218	4.09346	4.10035	4.112	0.0263617	0.641093
57.2(44.9201,? NF09_Pentacosane)	44.9201	57.2	LWS	GC-Quad	CHCL3	C25H52	352.407	NF09_Pentacosane	NF09_Pentacosane	MS1	YKNWIILGEFFOPE-UHFFFAOYSA-N	YKNWIILGEFFOPE-UHFFFAOYSA-N	16.1861	36.0511	17.9498	23.3957	10.9953	46.9973	4.12938	4.49028	2.88308	3.83425	0.843268	21.9931	2.32214	1.96851	5.28899	3.19321	1.82359	57.1083	3.70962	4.48546	3.07785	3.75764	0.705031	18.7626	5.52423	5.09943	5.01232	5.21199	0.273889	5.25497
173.1(45.2515,Unknown)	45.2515	173.1	LWS	GC-Quad	CHCL3				LWS-GC-Quad-CHCL3-45.2515-173.1	MS4		Unknown-45.2515-173.1	1.8584	0.990868	2.03457	1.62795	0.558713	34.3201	0.416518	0.126324	0.530339	0.357727	0.208325	58.2358	7.64739	5.53995	3.87439	5.68724	1.89081	33.2464	5.68097	4.37385	6.7392	5.59801	1.18486	21.1657	17.601	10.9334	13.4364	13.9903	3.36814	24.0748
75.1(45.567,NF07_1-Docosanol, O-TMS)	45.567	75.1	LWS	GC-Quad	CHCL3	C22H46O	326.355	NF07_1-Docosanol O-TMS	NF07_1-Docosanol O-TMS	MS1	NOPFSRXAKWQILS-UHFFFAOYSA-N	NOPFSRXAKWQILS-UHFFFAOYSA-N	351.018	439.219	444.487	411.574	52.5094	12.7582	261.212	261.189	254.401	258.934	3.92612	1.51626	259.541	249.082	254.7	254.441	5.23451	2.05726	252.303	253.162	258.103	254.523	3.12993	1.22972	256.44	252.911	247.032	252.128	4.75286	1.8851
383.4(45.5711,NF07_1-Docosanol, O-TMS)	45.5711	383.4	LWS	GC-Quad	CHCL3	C22H46O	326.355	NF07_1-Docosanol O-TMS	NF07_1-Docosanol O-TMS	MS1	NOPFSRXAKWQILS-UHFFFAOYSA-N	NOPFSRXAKWQILS-UHFFFAOYSA-N	1000	1000	1000	1000	0	0	1000	1000	1000	1000	0	0	1000	1000	1000	1000	0	0	1000	1000	1000	1000	0	0	1000	1000	1000	1000	0	0
397.4(45.97,Unknown)	45.97	397.4	LWS	GC-Quad	CHCL3				LWS-GC-Quad-CHCL3-45.97-397.4	MS4		Unknown-45.97-397.4	1.95832	0.957839	0	0.972051	0.979235	100.739	0.377674	1.08524	0.899237	0.787385	0.366806	46.5853	1.05395	0.391434	1.07027	0.838552	0.387301	46.1869	1.12424	1.17252	1.11891	1.13856	0.029532	2.59381	0.487009	1.18189	1.10834	0.925746	0.381732	41.2351
371.3(46.0512,Golm_NA)	46.0512	371.3	LWS	GC-Quad	CHCL3				LWS-GC-Quad-CHCL3-46.0512-371.3	MS4		Unknown-46.0512-371.3	14.6674	396.017	11.1236	140.603	221.202	157.324	17.7699	2.40941	5.88001	8.68643	8.05562	92.7379	14.6751	12.8121	14.1992	13.8954	0.967916	6.9657	35.7342	23.4627	18.4295	25.8755	8.90109	34.3997	13.1794	24.1797	19.8285	19.0625	5.54	29.0622
71.2(46.218,Unknown)	46.218	71.2	LWS	GC-Quad	CHCL3				LWS-GC-Quad-CHCL3-46.218-71.2	MS4		Unknown-46.218-71.2	62.0067	93.0425	37.8962	64.3151	27.6455	42.9845	12.5566	11.9052	13.0715	12.5111	0.584473	4.67163	13.2412	13.8952	15.8388	14.3251	1.35113	9.43193	11.3544	10.6196	10.5763	10.8501	0.437261	4.03002	10.2925	10.9102	11.1285	10.7771	0.433574	4.02312
43.2(46.4446,Unknown)	46.4446	43.2	LWS	GC-Quad	CHCL3				LWS-GC-Quad-CHCL3-46.4446-43.2	MS4		Unknown-46.4446-43.2	70.5194	49.3947	40.0259	53.3133	15.6198	29.2982	4.81289	4.02935	4.78357	4.54194	0.444155	9.77898	4.76024	1.80386	2.22434	2.92948	1.59936	54.5955	4.28158	4.46701	2.79064	3.84641	0.91901	23.8927	4.57822	4.75736	4.34177	4.55912	0.208453	4.57221
398.4(46.9344,NF07_Docosanoic Acid, O-TMS)	46.9344	398.4	LWS	GC-Quad	CHCL3	C22H44O2	340.334	NF07_Docosanoic Acid O-TMS	NF07_Docosanoic Acid O-TMS	MS1	UKMSUNONTOPOIO-UHFFFAOYSA-N	UKMSUNONTOPOIO-UHFFFAOYSA-N	0	0.842237	1.04581	0.629348	0.554454	88.0998	0.347254	0.0251222	0.0294487	0.133942	0.184747	137.931	0.16572	0.0725718	0.0379183	0.0920701	0.0660944	71.787	0.495591	0.748748	0.789465	0.677935	0.159221	23.4862	0.775204	0.380412	0.597634	0.584417	0.197728	33.8334
71.1(47.892,Unknown)	47.892	71.1	LWS	GC-Quad	CHCL3				LWS-GC-Quad-CHCL3-47.892-71.1	MS4		Unknown-47.892-71.1	46.1803	24.3258	11.0855	27.1972	17.7227	65.1637	3.08574	2.92878	0.966811	2.32711	1.18067	50.7353	2.34064	1.86555	2.53257	2.24626	0.343384	15.287	2.44185	1.74869	1.11043	1.76699	0.665897	37.6854	2.1392	0.749285	2.55488	1.81445	0.945587	52.1142
85.2(48.5953,Unknown)	48.5953	85.2	LWS	GC-Quad	CHCL3				LWS-GC-Quad-CHCL3-48.5953-85.2	MS4		Unknown-48.5953-85.2	53.5539	21.6835	58.1658	44.4678	19.866	44.6752	1.51795	3.6714	3.80677	2.99871	1.28416	42.8237	4.47691	1.63423	2.54725	2.88613	1.45132	50.2862	5.31808	6.01828	5.6041	5.64682	0.352048	6.23445	5.66075	5.87073	5.8407	5.79072	0.11356	1.96107
648.5(48.658,Unknown)	48.658	648.5	LWS	GC-Quad	CHCL3				LWS-GC-Quad-CHCL3-48.658-648.5	MS4		Unknown-48.658-648.5	0	15.1603	310.167	108.442	174.863	161.25	2.44576	26.4795	64.5531	31.1595	31.317	100.506	70.3998	51.1658	54.6311	58.7322	10.2519	17.4553	15.6042	49.8276	33.9598	33.1305	17.1268	51.6948	56.8984	63.1899	53.54	57.8761	4.89867	8.46406
316.3(48.698,Unknown)	48.698	316.3	LWS	GC-Quad	CHCL3				LWS-GC-Quad-CHCL3-48.698-316.3	MS4		Unknown-48.698-316.3	1.31887	351.758	472.99	275.356	244.942	88.9546	5.15921	28.426	109.149	47.5781	54.5762	114.709	84.3137	48.3872	56.0842	62.9284	18.9159	30.0594	20.3131	61.2757	44.0067	41.8652	20.5651	49.1223	69.6556	78.0879	66.6686	71.4707	5.92208	8.28603
316.3(48.7317,Unknown)	48.7317	316.3	LWS	GC-Quad	CHCL3				LWS-GC-Quad-CHCL3-48.7317-316.3	MS4		Unknown-48.7317-316.3	1.31887	376.034	631.553	336.302	316.99	94.2576	5.15921	25.8122	104.849	45.2735	52.6173	116.221	79.8208	45.8885	53.1614	59.6236	17.8653	29.9635	19.7009	55.9151	63.9389	46.5183	23.5685	50.6651	62.3596	71.5854	60.3138	64.7529	6.00482	9.27344
399.4(48.8364,? Golm_NA)	48.8364	399.4	LWS	GC-Quad	CHCL3				LWS-GC-Quad-CHCL3-48.8364-399.4	MS4		Unknown-48.8364-399.4	3.03739	6.77093	4.33534	4.71455	1.89544	40.204	8.33551	0.878208	2.37719	3.86364	3.94461	102.096	3.92382	2.94959	2.30384	3.05909	0.815523	26.6591	11.4105	3.99338	3.27225	6.22538	4.50491	72.3636	2.02242	8.93	8.49985	6.48409	3.8699	59.683
71.2(49.2298,Unknown)	49.2298	71.2	LWS	GC-Quad	CHCL3				LWS-GC-Quad-CHCL3-49.2298-71.2	MS4		Unknown-49.2298-71.2	228.424	64.2908	27.5903	106.768	106.943	100.163	8.03599	7.09782	8.04107	7.72496	0.543125	7.03078	6.52723	10.2226	11.2917	9.34719	2.49997	26.7457	6.38437	6.80017	6.30631	6.49695	0.265478	4.08619	6.16918	6.52185	7.01628	6.5691	0.425519	6.47758
117(49.7389,Unknown)	49.7389	117	LWS	GC-Quad	CHCL3				LWS-GC-Quad-CHCL3-49.7389-117	MS4		Unknown-49.7389-117	26.2175	42.4091	75.8495	48.1587	25.3106	52.5567	0.92453	0.479281	0.680212	0.694674	0.222976	32.0979	0.5646	0.639539	0.720447	0.641529	0.0779429	12.1496	3.07447	4.52985	1.4835	3.02927	1.52368	50.2984	2.47101	2.45821	1.60087	2.17669	0.498724	22.912
426.5(49.7575,Unknown)	49.7575	426.5	LWS	GC-Quad	CHCL3				LWS-GC-Quad-CHCL3-49.7575-426.5	MS4		Unknown-49.7575-426.5	0	0	0	0	0	#DIV/0!	0.0811976	0.0119375	0.0139355	0.0356902	0.0394232	110.459	0.0345422	0.0693968	0.0544311	0.05279	0.0174852	33.1221	0.417777	1.2563	0.515056	0.729712	0.458628	62.8505	0.687659	0.808752	0.538405	0.678272	0.135418	19.9651
57.1(51.7291,Unknown)	51.7291	57.1	LWS	GC-Quad	CHCL3				LWS-GC-Quad-CHCL3-51.7291-57.1	MS4		Unknown-51.7291-57.1	53.8537	22.4762	47.3655	41.2318	16.5636	40.172	6.04372	6.42968	6.93201	6.46847	0.445412	6.88589	5.37377	8.17748	5.81923	6.45683	1.50668	23.3347	6.07817	5.85524	5.83812	5.92384	0.133921	2.26072	5.29557	6.02996	5.95832	5.76128	0.404908	7.02809
85.2(52.3711,Unknown)	52.3711	85.2	LWS	GC-Quad	CHCL3				LWS-GC-Quad-CHCL3-52.3711-85.2	MS4		Unknown-52.3711-85.2	19.763	18.3476	19.1668	19.0924	0.710642	3.72211	5.10375	5.32662	3.51176	4.64737	0.989768	21.2974	5.98032	5.19115	7.72004	6.29717	1.29388	20.547	4.38485	2.15652	4.07882	3.54007	1.20792	34.1213	4.31329	3.23199	4.14373	3.89634	0.581553	14.9256
129.1(54.2849,Unknown)	54.2849	129.1	LWS	GC-Quad	CHCL3				LWS-GC-Quad-CHCL3-54.2849-129.1	MS4		Unknown-54.2849-129.1	8.71251	10.85	47.1183	22.2269	21.583	97.1031	2.52344	0.323381	0.302638	1.04982	1.27624	121.567	0.421497	1.18111	1.48615	1.02958	0.548263	53.2508	5.27331	4.47701	3.09774	4.28269	1.10073	25.7018	4.52985	4.03045	2.63313	3.73114	0.983148	26.3498
71.2(55.414,Unknown)	55.414	71.2	LWS	GC-Quad	CHCL3				LWS-GC-Quad-CHCL3-55.414-71.2	MS4		Unknown-55.414-71.2	38.427	31.8729	37.9533	36.0844	3.65492	10.1288	3.01367	4.62141	1.78769	3.14093	1.42114	45.2459	5.47946	4.42869	5.78193	5.23002	0.710262	13.5805	2.56046	3.90209	2.85216	3.1049	0.70562	22.726	3.8901	2.72661	2.98951	3.20207	0.610177	19.0557
40.1(56.0512,Unknown)	56.0512	40.1	LWS	GC-Quad	CHCL3				LWS-GC-Quad-CHCL3-56.0512-40.1	MS4		Unknown-56.0512-40.1	139.76	184.087	165.18	163.009	22.2431	13.6453	0.358954	0.830101	1.47585	0.888303	0.560719	63.1225	4.03609	5.9205	5.94644	5.30101	1.09553	20.6665	0.839526	0.803146	0.664285	0.768986	0.0924799	12.0262	1.62862	1.50247	1.76938	1.63349	0.133518	8.17378
342.2(58.6821,Unknown)	58.6821	342.2	LWS	GC-Quad	CHCL3				LWS-GC-Quad-CHCL3-58.6821-342.2	MS4		Unknown-58.6821-342.2	27.6762	60.4264	29.3016	39.1347	18.457	47.1628	1.34058	0.223071	0.451459	0.671703	0.590413	87.8979	1.91216	1.23871	6.16723	3.10603	2.67237	86.0382	7.27788	7.01901	6.62759	6.97482	0.327388	4.69386	3.15025	5.89345	1.60987	3.55119	2.16975	61.0992
482.4(59.238,Unknown)	59.238	482.4	LWS	GC-Quad	CHCL3				LWS-GC-Quad-CHCL3-59.238-482.4	MS4		Unknown-59.238-482.4	0	1.61842	1.02679	0.881736	0.818901	92.8737	0.267695	0.0270821	0.0141985	0.102992	0.142782	138.635	0.375852	0.670382	0.972421	0.672885	0.298292	44.3304	1.49815	3.22915	1.2481	1.9918	1.07885	54.1645	2.04293	2.14294	0.617155	1.60101	0.853508	53.3107
473.5(59.2993,Unknown)	59.2993	473.5	LWS	GC-Quad	CHCL3				LWS-GC-Quad-CHCL3-59.2993-473.5	MS4		Unknown-59.2993-473.5	1.7385	2.279	1.15989	1.7258	0.559659	32.429	0.0245699	0.0317145	0.0189313	0.0250719	0.00640639	25.5521	0.115141	0.401866	0.987099	0.501368	0.444413	88.6401	0.556795	1.72587	1.95139	1.41135	0.748608	53.0419	1.36751	0.698693	0.174352	0.746852	0.598036	80.0742
441.4(59.8456,Unknown)	59.8456	441.4	LWS	GC-Quad	CHCL3				LWS-GC-Quad-CHCL3-59.8456-441.4	MS4		Unknown-59.8456-441.4	1.61861	0.974353	0	0.86432	0.814895	94.2816	0.0800276	0.0276166	0.0615267	0.0563903	0.0265804	47.1364	0.424375	0.73615	4.84865	2.00306	2.46928	123.275	4.56756	3.43314	5.69336	4.56469	1.13011	24.7577	4.56888	4.83742	1.9192	3.77517	1.61291	42.7242
81.1(59.8725,NF07_Spinasterol-TMS from M.truncatula seeds)	59.8725	81.1	LWS	GC-Quad	CHCL3	C29H48O	412.371	NF07_Spinasterol-TMS	NF07_Spinasterol-TMS	MS1	JZVFJDZBLUFKCA-FXIAWGAOSA-N	JZVFJDZBLUFKCA-FXIAWGAOSA-N	21.0019	48.0406	26.5445	31.8623	14.2822	44.8248	0.469402	0.355987	1.20214	0.675842	0.459299	67.9596	12.8135	17.9225	36.3698	22.3686	12.3915	55.397	31.2574	37.7941	38.5569	35.8695	4.01231	11.1859	30.4132	32.8673	8.03753	23.7727	13.6822	57.5542
256.2(59.898,NF07_Spinasterol-TMS from M.truncatula seeds)	59.898	256.2	LWS	GC-Quad	CHCL3	C29H48O	412.371	NF07_Spinasterol-TMS	NF07_Spinasterol-TMS	MS1	JZVFJDZBLUFKCA-FXIAWGAOSA-N	JZVFJDZBLUFKCA-FXIAWGAOSA-N	2.77761	2.75791	1.80639	2.44731	0.555135	22.6835	0.294371	0.342446	0.224546	0.287121	0.0592832	20.6475	1.74726	2.59807	4.83397	3.05977	1.59431	52.1056	8.30769	10.3929	10.4596	9.72007	1.2236	12.5884	8.28542	5.47807	3.71044	5.82464	2.3071	39.6093

## Sheet: GCMS NP Regional Comparison
Working Name	Border Cell Average	Border Cell StDev	Border Cell RSD	Secreted Average	Secreted StDev	Secreted RSD	Root Cap Average	Root Cap StDev	Root Cap RSD	Elongation Zone Average	Elongation Zone StDev	Elongation Zone RSD	Mature Tissue Average	Mature Tissue StDev	Mature Tissue RSD		BC/Secreted	BC/RC	BC/EZ	BC/MT		Secreted/BC	Secreted/RC	Secreted/EZ	Secreted/MT		RC/BC	RC/Secreted	RC/EZ	RC/MT		EZ/BC	EZ/Secreted	EZ/RC	EZ/MT		MT/BC	MT/Secreted	MT/RC	MT/EZ
LWS-GC-Quad-CHCL3-9.1322-78.1	2465.89	2288.41	92.8025	73.6892	19.3441	26.2509	127.898	113.813	88.987	22.3139	19.6475	88.0503	22.0489	19.5481	88.6581		33.4634	19.2801	110.509	111.837		0.0298834	0.576154	3.30238	3.34208		0.0518671	1.73565	5.73177	5.80067		0.00904905	0.302811	0.174466	1.01202		0.00894156	0.299215	0.172394	0.988122
LWS-GC-Quad-CHCL3-9.1797-84.1	1117.7	794.754	71.1061	39.5801	23.0539	58.2463	38.9903	13.3886	34.3383	12.6646	4.66663	36.8479	15.9029	9.22315	57.9968		28.239	28.6662	88.2542	70.283		0.035412	1.01513	3.12526	2.48886		0.0348843	0.985099	3.07869	2.45177		0.0113309	0.319974	0.324814	0.79637		0.0142282	0.40179	0.407868	1.2557
LWS-GC-Quad-CHCL3-9.1866-144.1	2436.18	392.46	16.1096	39.4032	9.82709	24.9398	76.3738	15.8125	20.7042	25.5095	3.16596	12.4109	26.7055	2.13959	8.01178		61.8271	31.8982	95.5008	91.224		0.0161741	0.515925	1.54464	1.47547		0.0313498	1.93827	2.99393	2.85985		0.0104711	0.647398	0.334009	0.955216		0.010962	0.677751	0.349669	1.04688
LWS-GC-Quad-CHCL3-9.3237-65.4	93.836	23.7106	25.2681	0.676626	0.412619	60.9818	2.16408	2.16569	100.074	0.302513	0.129286	42.7374	0.363017	0.445062	122.601		138.682	43.3607	310.188	258.489		0.00721073	0.312662	2.23668	1.8639		0.0230624	3.19834	7.15367	5.96138		0.00322385	0.447091	0.139788	0.833331		0.00386863	0.53651	0.167746	1.2
LWS-GC-Quad-CHCL3-9.3458-64.7	2410.53	533.303	22.1239	33.146	13.8901	41.9057	78.2179	33.5397	42.8798	25.572	4.3961	17.1911	17.0332	11.5941	68.0674		72.7247	30.8182	94.2646	141.519		0.0137505	0.423765	1.29618	1.94596		0.0324484	2.3598	3.05873	4.59207		0.0106084	0.771495	0.326933	1.5013		0.00706617	0.513885	0.217767	0.66609
LWS-GC-Quad-CHCL3-9.4022-188.1	62054.7	741.13	1.19432	856.549	159.529	18.6246	1753.9	342.12	19.5063	599.907	54.9765	9.16418	604.463	24.5689	4.06459		72.4473	35.381	103.441	102.661		0.0138031	0.488369	1.4278	1.41704		0.0282637	2.04763	2.92362	2.90158		0.00966739	0.700376	0.342042	0.992462		0.00974082	0.705696	0.34464	1.00759
LWS-GC-Quad-CHCL3-9.4698-103.9	416.105	243.258	58.4607	10.7374	10.2228	95.2077	13.5225	4.63358	34.2658	2.98638	0.270059	9.04302	3.71487	0.890999	23.9846		38.7529	30.7713	139.334	112.01		0.0258045	0.794039	3.59545	2.89038		0.0324978	1.25938	4.52805	3.64009		0.00717699	0.278129	0.220846	0.803898		0.00892774	0.345976	0.274718	1.24394
LWS-GC-Quad-CHCL3-9.4884-126.1	12808	381.319	2.97718	175.614	35.2457	20.07	373.408	97.6026	26.1383	124.978	8.61005	6.88928	128.503	9.88508	7.69251		72.9331	34.3004	102.483	99.6713		0.0137112	0.4703	1.40516	1.36661		0.0291542	2.1263	2.9878	2.90583		0.00975774	0.711662	0.334695	0.972567		0.010033	0.731736	0.344135	1.02821
LWS-GC-Quad-CHCL3-9.5772-71.2	43492.5	3436.55	7.90147	575.378	127.408	22.1435	1171.03	185.426	15.8344	362.352	99.3582	27.4203	424.291	30.6771	7.23021		75.5895	37.1403	120.028	102.506		0.0132294	0.491342	1.5879	1.35609		0.0269249	2.03524	3.23175	2.75998		0.00833137	0.629764	0.309429	0.854018		0.0097555	0.737413	0.362322	1.17094
LWS-GC-Quad-CHCL3-9.7336-143.1	478.088	111.933	23.4126	7.38557	3.18357	43.1052	11.9007	4.02571	33.8276	4.92982	1.92465	39.041	5.79908	1.2662	21.8344		64.7327	40.1732	96.9788	82.442		0.0154481	0.620602	1.49814	1.27358		0.0248922	1.61134	2.41401	2.05216		0.0103115	0.667494	0.414248	0.850104		0.0121297	0.785191	0.487291	1.17633
LWS-GC-Quad-CHCL3-9.8659-65.4	1104.35	283.959	25.7127	12.6877	6.62787	52.2387	30.0551	15.4542	51.4195	9.36957	2.39996	25.6144	9.90234	6.55295	66.1758		87.0415	36.7443	117.866	111.524		0.0114888	0.422147	1.35413	1.28128		0.0272151	2.36884	3.20773	3.03515		0.00848422	0.73848	0.311747	0.946198		0.00896664	0.78047	0.329473	1.05686
LWS-GC-Quad-CHCL3-10.149-102.1	5257.72	2197.08	41.7877	87.4557	13.832	15.816	176.512	67.6724	38.3387	70.5776	3.4041	4.82321	73.8068	1.4303	1.9379		60.1186	29.7867	74.4955	71.2362		0.0166338	0.495466	1.23914	1.18493		0.033572	2.0183	2.50096	2.39154		0.0134236	0.80701	0.399846	0.956248		0.0140378	0.843934	0.418141	1.04575
LWS-GC-Quad-CHCL3-10.1676-157.2	42175.2	1478.04	3.50452	576.631	119.297	20.6886	1206	281.661	23.355	394.549	33.5915	8.51389	406.547	25.6825	6.31721		73.1407	34.9712	106.895	103.74		0.0136723	0.478136	1.46149	1.41836		0.028595	2.09145	3.05665	2.96644		0.00935501	0.684232	0.327156	0.970487		0.0096395	0.705039	0.337105	1.03041
LWS-GC-Quad-CHCL3-10.1745-115.1	31562	1563.85	4.95487	432.849	86.957	20.0894	902.603	217.659	24.1146	307.797	22.346	7.25996	307.447	21.5868	7.02131		72.9168	34.9677	102.542	102.658		0.0137143	0.479556	1.40628	1.40788		0.0285978	2.08526	2.93246	2.9358		0.00975215	0.711096	0.341011	1.00114		0.00974106	0.710287	0.340623	0.998863
LWS-GC-Quad-CHCL3-10.2675-153	5063.52	159.359	3.1472	59.6335	27.2666	45.7237	113.222	15.4326	13.6304	48.6558	3.44459	7.07951	41.3391	10.986	26.5754		84.9106	44.7219	104.068	122.487		0.0117771	0.526694	1.22562	1.44255		0.0223604	1.89864	2.327	2.73887		0.0096091	0.815914	0.429737	1.17699		0.0081641	0.693219	0.365114	0.849622
LWS-GC-Quad-CHCL3-10.3075-157.2	10759.7	901.373	8.37731	135.779	30.8116	22.6926	282.147	34.7223	12.3065	105.317	8.28712	7.86873	101.487	4.75836	4.68863		79.2445	38.1351	102.165	106.02		0.0126192	0.481234	1.28923	1.33789		0.0262226	2.07799	2.67902	2.78012		0.00978812	0.775654	0.373271	1.03774		0.00943216	0.747447	0.359696	0.963634
LWS-GC-Quad-CHCL3-10.4053-86.1	540.826	234.947	43.4422	8.28733	1.34264	16.2011	13.8043	5.79577	41.9853	6.19535	0.32625	5.26605	4.62698	0.755711	16.3327		65.2594	39.1782	87.2954	116.885		0.0153235	0.600346	1.33767	1.79109		0.0255244	1.66571	2.22817	2.98343		0.0114554	0.747569	0.4488	1.33896		0.00855539	0.558319	0.335184	0.746847
LWS-GC-Quad-CHCL3-10.4211-86.2	544.683	236.942	43.501	8.40552	1.1941	14.2061	14.6844	6.75287	45.9868	6.29957	0.15955	2.53271	4.62698	0.755711	16.3327		64.8006	37.0927	86.4635	117.719		0.015432	0.572413	1.3343	1.81663		0.0269595	1.74699	2.33101	3.17364		0.0115656	0.749456	0.428998	1.36149		0.00849481	0.550469	0.315095	0.734492
LWS-GC-Quad-CHCL3-10.4928-91.1	391.21	164.689	42.0972	3.70537	1.01602	27.4201	10.5165	2.39668	22.7896	2.9825	0.744997	24.979	2.64955	0.369153	13.9327		105.579	37.1996	131.169	147.652		0.00947156	0.352338	1.24237	1.39849		0.026882	2.83818	3.52608	3.96918		0.00762376	0.804911	0.283601	1.12566		0.00677269	0.715055	0.251941	0.888366
LWS-GC-Quad-CHCL3-10.6312-116.1	360.966	175.624	48.6538	3.31844	1.38051	41.6013	13.4737	0.56175	4.16923	4.96329	1.45151	29.2449	4.99525	0.923683	18.4912		108.776	26.7904	72.7272	72.262		0.00919321	0.24629	0.668596	0.66432		0.0373268	4.06026	2.71467	2.69731		0.01375	1.49567	0.368368	0.993604		0.0138385	1.5053	0.37074	1.00644
LWS-GC-Quad-CHCL3-10.7497-125	297.197	396.608	133.449	1.31767	0.647601	49.1475	5.41319	2.6049	48.1214	1.79254	0.346707	19.3417	0.991915	0.737391	74.3401		225.548	54.9024	165.797	299.62		0.00443366	0.243418	0.735086	1.32841		0.0182141	4.10815	3.01985	5.45731		0.00603148	1.36038	0.331143	1.80715		0.00333757	0.75278	0.18324	0.553358
LWS-GC-Quad-CHCL3-10.7676-113	10182.3	14189.3	139.352	61.4499	28.52	46.4118	203.819	65.1725	31.9756	63.4839	18.7259	29.4971	92.6557	34.1232	36.8279		165.701	49.9577	160.393	109.894		0.00603495	0.301492	0.967962	0.663207		0.0200169	3.31684	3.21057	2.19975		0.0062347	1.0331	0.311471	0.685159		0.00909964	1.50782	0.454597	1.45952
LWS-GC-Quad-CHCL3-10.9757-200.1	59.3738	21.4009	36.0444	0.930869	0.52799	56.7201	1.56101	0.573214	36.7206	0.844675	0.328408	38.8798	1.16431	0.176299	15.1419		63.7832	38.0354	70.2919	50.9948		0.0156781	0.596324	1.10204	0.799502		0.0262913	1.67694	1.84806	1.34072		0.0142264	0.907404	0.541107	0.725472		0.0196098	1.25078	0.745869	1.37841
LWS-GC-Quad-CHCL3-11.0336-130.1	19026.1	2622.84	13.7855	216.07	52.1348	24.1286	464.973	254.104	54.6492	149.128	10.1518	6.80741	201.189	14.3864	7.15072		88.0551	40.9186	127.582	94.5683		0.0113565	0.464693	1.44889	1.07397		0.0244388	2.15196	3.11795	2.31113		0.00783809	0.690184	0.320724	0.741234		0.0105744	0.931127	0.432688	1.3491
LWS-GC-Quad-CHCL3-11.1445-151.1	6829.61	417.521	6.11339	89.6025	17.6299	19.6757	221.249	49.3174	22.2904	76.9983	6.55981	8.51941	78.63	3.93842	5.0088		76.2212	30.8684	88.6982	86.8576		0.0131197	0.404984	1.16369	1.13955		0.0323956	2.46923	2.87343	2.8138		0.0112742	0.859333	0.348016	0.979249		0.0115131	0.877543	0.355391	1.02119
LWS-GC-Quad-CHCL3-11.1658-64.6	1695.67	266.249	15.7017	15.0486	7.90764	52.5472	34.6751	24.3828	70.3179	13.1204	5.38526	41.045	13.7098	2.0217	14.7463		112.679	48.9016	129.239	123.683		0.00887474	0.433989	1.14697	1.09765		0.0204492	2.3042	2.64285	2.52921		0.00773757	0.871865	0.37838	0.957004		0.00808521	0.911036	0.39538	1.04493
LWS-GC-Quad-CHCL3-11.2802-65.4	67.6359	74.7637	110.538	1.16185	0.44326	38.1513	1.29944	1.09759	84.4663	0.67951	0.510749	75.1644	0.160039	0.112561	70.3334		58.2141	52.0502	99.5364	422.621		0.017178	0.894117	1.70983	7.25976		0.0192122	1.11842	1.91231	8.11947		0.0100466	0.584853	0.522927	4.24589		0.00236619	0.137746	0.123161	0.235522
LWS-GC-Quad-CHCL3-11.3091-143.2	1975.13	333.798	16.9001	30.2954	8.66917	28.6154	57.5657	38.5153	66.9068	20.373	14.3368	70.3716	17.2744	10.1047	58.4952		65.1957	34.3109	96.9485	114.338		0.0153384	0.526276	1.48704	1.75377		0.0291453	1.90015	2.82559	3.33243		0.0103148	0.672477	0.353908	1.17937		0.00874596	0.570199	0.300082	0.847908
LWS-GC-Quad-CHCL3-11.3587-144.2	103161	10650.5	10.3242	1707.64	264.058	15.4633	3459.32	849.638	24.5608	1146.2	121.809	10.6272	1071.64	31.1873	2.91023		60.4113	29.8211	90.0026	96.2641		0.0165532	0.493635	1.48983	1.59348		0.0335333	2.02579	3.01808	3.22805		0.0111108	0.671217	0.331337	1.06957		0.0103881	0.627558	0.309784	0.934954
NF07_Boric Acid OOO-TMS	36522	11914.5	32.6229	268.765	34.6177	12.8803	548.587	220.076	40.1169	307.645	164.673	53.527	168.486	21.0389	12.487		135.888	66.5746	118.715	216.765		0.007359	0.489922	0.87362	1.59517		0.0150207	2.04114	1.78318	3.25597		0.00842357	1.14466	0.560796	1.82594		0.00461329	0.626891	0.307128	0.547664
NF07_Boric Acid OOO-TMS	5135.9	2604.18	50.7054	63.4574	16.8862	26.6103	163.884	73.2004	44.6659	58.672	5.05142	8.60959	42.6163	9.38098	22.0126		80.9346	31.3386	87.5358	120.515		0.0123556	0.387208	1.08156	1.48904		0.0319096	2.58259	2.79323	3.84558		0.0114239	0.924589	0.358009	1.37675		0.00829773	0.671573	0.260039	0.726348
LWS-GC-Quad-CHCL3-11.6639-247.1	178.749	25.5945	14.3186	1.51127	1.03843	68.7124	3.21239	0.835726	26.0157	1.38283	0.861972	62.3341	0.726972	0.358978	49.3798		118.278	55.6437	129.264	245.882		0.00845467	0.470449	1.09288	2.07885		0.0179715	2.12563	2.32307	4.41887		0.00773612	0.91501	0.430466	1.90217		0.00406699	0.481035	0.226302	0.525715
LWS-GC-Quad-CHCL3-11.7169-184.1	3187.56	352.355	11.0541	42.5078	7.87775	18.5325	95.5032	25.5613	26.7649	34.3181	2.50688	7.30484	33.4317	1.39499	4.17265		74.9876	33.3764	92.8827	95.3454		0.0133355	0.445093	1.23864	1.27148		0.0299613	2.24672	2.78288	2.85667		0.0107663	0.807337	0.35934	1.02651		0.0104882	0.786483	0.350058	0.97417
LWS-GC-Quad-CHCL3-11.7734-229.1	695.424	45.6284	6.56124	9.5821	1.66364	17.3619	21.3945	5.38118	25.1521	7.75564	0.540386	6.96765	7.54676	0.751614	9.95943		72.5753	32.5048	89.6668	92.1487		0.0137788	0.447876	1.2355	1.2697		0.0307647	2.23276	2.75858	2.83493		0.0111524	0.809389	0.362506	1.02768		0.010852	0.787589	0.352742	0.973066
LWS-GC-Quad-CHCL3-12.8205-207.1	2733.88	175.531	6.42057	32.3995	6.10761	18.8509	64.9445	20.202	31.1066	20.4642	2.30212	11.2495	19.0268	2.05036	10.7761		84.3804	42.0957	133.594	143.686		0.0118511	0.49888	1.58323	1.70283		0.0237554	2.00449	3.17357	3.41331		0.00748538	0.63162	0.315102	1.07554		0.00695963	0.587256	0.292971	0.929763
LWS-GC-Quad-CHCL3-12.9225-154.2	79.6424	53.2926	66.9149	1.76744	0.258915	14.6491	3.36968	0.798385	23.6932	1.74142	1.35711	77.9311	2.11992	0.897588	42.3407		45.0608	23.635	45.7342	37.5686		0.0221922	0.524513	1.01494	0.83373		0.0423102	1.90653	1.93502	1.58953		0.0218655	0.985277	0.51679	0.821455		0.026618	1.19943	0.629116	1.21735
LWS-GC-Quad-CHCL3-13.2545-207.1	748.528	60.7446	8.1152	10.6577	2.01948	18.9485	20.7706	4.73835	22.8128	8.27781	2.97353	35.9217	7.45816	0.502929	6.74334		70.2334	36.0379	90.4259	100.364		0.0142382	0.513116	1.28751	1.429		0.0277486	1.94888	2.50919	2.78495		0.0110588	0.776695	0.398535	1.1099		0.00996377	0.699789	0.359073	0.900983
NF07_Lactic Acid OO-TMS	8756.59	4637.83	52.9639	96.9492	45.665	47.102	221.718	55.938	25.2294	65.5763	15.5408	23.6988	71.7964	12.465	17.3617		90.3214	39.4944	133.533	121.964		0.0110716	0.437265	1.47842	1.35034		0.0253201	2.28694	3.38106	3.08814		0.0074888	0.676399	0.295765	0.913365		0.00819913	0.740557	0.323819	1.09485
LWS-GC-Quad-CHCL3-13.6321-234.1	135.379	45.5753	33.6651	2.24343	0.873233	38.9241	4.18035	1.24526	29.7886	1.32586	0.669871	50.5233	1.68571	0.335722	19.9158		60.3446	32.3845	102.106	80.3096		0.0165715	0.53666	1.69205	1.33085		0.0308789	1.86338	3.15292	2.47987		0.00979376	0.591	0.317166	0.786532		0.0124518	0.7514	0.403246	1.2714
LWS-GC-Quad-CHCL3-13.8959-56.1	16649.5	1593.46	9.57059	230.475	43.488	18.8689	541.669	136.572	25.2131	187.055	12.37	6.61304	196.741	1.269	0.645008		72.24	30.7374	89.0084	84.6265		0.0138428	0.42549	1.23212	1.17146		0.0325337	2.35023	2.89577	2.75321		0.0112349	0.811608	0.345331	0.95077		0.0118166	0.853633	0.363212	1.05178
LWS-GC-Quad-CHCL3-14.2314-157.1	417.309	41.9389	10.0499	14.4641	6.69862	46.3119	27.733	7.08924	25.5625	11.1951	3.2406	28.9464	13.1432	0.345432	2.62822		28.8513	15.0474	37.2758	31.7509		0.0346605	0.52155	1.292	1.1005		0.0664567	1.91736	2.47723	2.11006		0.026827	0.773994	0.403677	0.851782		0.0314952	0.908676	0.47392	1.17401
LWS-GC-Quad-CHCL3-14.3099-58.1	125.657	32.7004	26.0235	1.45814	0.574885	39.426	4.48521	3.35027	74.6959	0.599118	0.129373	21.594	1.16731	0.468506	40.1355		86.1766	28.0159	209.737	107.647		0.0116041	0.325099	2.4338	1.24914		0.035694	3.07599	7.48636	3.84235		0.00476788	0.410879	0.133576	0.513247		0.00928963	0.800549	0.260257	1.94838
LWS-GC-Quad-CHCL3-14.3354-218.1	3.68991	2.03394	55.1217	0.132133	0.080105	60.6245	0.295241	0.179933	60.9444	0.121411	0.0356983	29.403	0.0931771	0.053215	57.1117		27.9257	12.498	30.392	39.601		0.0358093	0.447544	1.08832	1.41809		0.080013	2.23442	2.43175	3.1686		0.0329034	0.918851	0.411226	1.30301		0.0252519	0.705176	0.315597	0.767454
LWS-GC-Quad-CHCL3-14.4064-228.1	516.775	37.7536	7.30561	6.89961	1.25395	18.1742	14.7223	2.64651	17.9762	5.27901	0.690965	13.0889	5.42931	0.339804	6.2587		74.8992	35.1017	97.8925	95.1826		0.0133513	0.468652	1.30699	1.27081		0.0284887	2.13378	2.78883	2.71163		0.0102153	0.765117	0.358574	0.972318		0.0105061	0.7869	0.368782	1.02847
LWS-GC-Quad-CHCL3-14.4263-131.2	457.593	52.5116	11.4756	5.40287	1.48916	27.5624	12.0977	2.98521	24.6759	4.22348	0.354884	8.40265	4.39358	0.36745	8.36333		84.6945	37.8249	108.345	104.15		0.0118071	0.446604	1.27925	1.22972		0.0264376	2.23912	2.86439	2.75349		0.00922976	0.781709	0.349115	0.961283		0.0096015	0.813194	0.363176	1.04028
LWS-GC-Quad-CHCL3-14.7625-204.1	1668.99	748.119	44.8247	45.4745	28.1568	61.9177	147.097	101.911	69.2819	25.9914	12.6825	48.7952	44.5315	21.0488	47.2672		36.7016	11.3462	64.2131	37.4788		0.0272467	0.309147	1.7496	1.02117		0.0881351	3.2347	5.65943	3.3032		0.0155731	0.57156	0.176696	0.583663		0.0266818	0.979264	0.302737	1.71332
LWS-GC-Quad-CHCL3-14.7949-225.1	398.485	38.2092	9.58862	5.20971	1.53626	29.4883	10.9077	3.11181	28.5284	4.09057	0.353605	8.64439	4.29148	0.439714	10.2462		76.4889	36.5323	97.4156	92.855		0.0130738	0.477616	1.27359	1.21397		0.027373	2.09373	2.66656	2.54172		0.0102653	0.785181	0.375015	0.953184		0.0107695	0.823745	0.393434	1.04912
LWS-GC-Quad-CHCL3-15.0739-262	47.9862	39.2146	81.7205	1.10273	0.603476	54.7255	1.67411	1.5683	93.6794	0.716588	0.347237	48.457	0.726492	0.823446	113.345		43.5158	28.6637	66.9649	66.052		0.0229802	0.658696	1.53887	1.51789		0.0348874	1.51815	2.33623	2.30438		0.0149332	0.649829	0.42804	0.986367		0.0151396	0.658811	0.433956	1.01382
LWS-GC-Quad-CHCL3-15.8599-262.2	83.3631	16.0925	19.3042	1.39882	0.286336	20.4698	3.44821	0.694115	20.1297	1.33492	0.276554	20.717	1.44769	0.139713	9.65076		59.5952	24.1758	62.4481	57.5835		0.0167799	0.405667	1.04787	0.966244		0.0413637	2.46508	2.58309	2.38187		0.0160133	0.954315	0.387134	0.922101		0.0173661	1.03494	0.419839	1.08448
LWS-GC-Quad-CHCL3-16.1995-152.1	60.2621	100.011	165.959	3.57653	0.81596	22.8143	5.06949	4.39745	86.7433	3.93576	0.377173	9.58323	5.68192	0.894306	15.7395		16.8493	11.8872	15.3114	10.6059		0.0593496	0.705499	0.908726	0.629458		0.0841242	1.41744	1.28806	0.892216		0.0653108	1.10044	0.776361	0.692682		0.0942868	1.58867	1.12081	1.44366
LWS-GC-Quad-CHCL3-16.6728-188.2	9839.73	1832.66	18.6251	144.142	32.8195	22.7688	321.092	118.118	36.7861	127.052	7.08829	5.57906	145.131	25.8499	17.8114		68.2639	30.6445	77.4467	67.7989		0.014649	0.448913	1.13452	0.993188		0.0326322	2.2276	2.52726	2.21243		0.0129121	0.881431	0.395686	0.875426		0.0147495	1.00686	0.451992	1.1423
NF07_Phosphoric Acid Monomethyl ester OO-TMS	7.06868	2.08301	29.4681	0.319773	0.148332	46.3864	7.43954	5.11444	68.7466	42.426	8.70578	20.5199	9.47152	0.819713	8.6545		22.1053	0.95015	0.166612	0.746309		0.0452381	0.0429829	0.00753721	0.0337616		1.05247	23.265	0.175353	0.785464		6.00197	132.675	5.70277	4.47932		1.33993	29.6195	1.27313	0.223248
LWS-GC-Quad-CHCL3-17.587-131.2	71.2034	13.6662	19.1932	1.15317	0.277867	24.096	2.4147	0.994943	41.2036	0.891578	0.436923	49.0056	0.970622	0.537473	55.3741		61.746	29.4875	79.8623	73.3586		0.0161954	0.477561	1.2934	1.18807		0.0339127	2.09397	2.70835	2.48779		0.0125216	0.773156	0.369229	0.918564		0.0136317	0.841701	0.401964	1.08866
LWS-GC-Quad-CHCL3-17.7606-40.1	79.4647	26.643	33.5281	0.838171	0.53747	64.1241	2.48263	0.758565	30.5549	0.596456	0.327726	54.9456	0.948153	0.442831	46.7045		94.8072	32.0082	133.228	83.81		0.0105477	0.337614	1.40525	0.884004		0.031242	2.96196	4.16231	2.61839		0.00750592	0.711616	0.240251	0.629071		0.0119317	1.13122	0.381914	1.58964
LWS-GC-Quad-CHCL3-17.7936-229.1	438.037	93.1879	21.274	9.17973	1.37914	15.0238	16.1015	7.46071	46.3355	5.60771	1.91635	34.1735	7.30836	0.332138	4.54463		47.7178	27.2047	78.1132	59.9364		0.0209565	0.570116	1.63698	1.25606		0.0367583	1.75403	2.87131	2.20316		0.0128019	0.61088	0.348273	0.767301		0.0166844	0.796141	0.453893	1.30327
LWS-GC-Quad-CHCL3-18.6492-332.1	322.012	35.2476	10.9461	4.4364	0.491192	11.0719	8.97951	0.364939	4.06413	3.07163	1.55292	50.5567	3.7874	0.273534	7.22221		72.5839	35.8607	104.834	85.0219		0.0137772	0.494059	1.44431	1.17136		0.0278857	2.02405	2.92336	2.37089		0.00953889	0.69237	0.342072	0.811015		0.0117617	0.853709	0.421782	1.23302
LWS-GC-Quad-CHCL3-18.6961-336.1	398.746	106.8	26.784	6.84616	1.26151	18.4265	15.4739	2.78739	18.0135	3.64557	2.18157	59.8417	5.41665	0.278428	5.14022		58.2437	25.7689	109.378	73.6148		0.0171692	0.442433	1.87794	1.26391		0.0388064	2.26023	4.24457	2.85673		0.0091426	0.532499	0.235595	0.673031		0.0135842	0.791196	0.350051	1.48582
LWS-GC-Quad-CHCL3-19.0123-203.1	546.98	97.4245	17.8114	5.82066	1.28201	22.0252	17.4945	12.5958	71.9988	5.50181	1.77159	32.2002	4.49691	0.443572	9.86395		93.9721	31.2659	99.4182	121.635		0.0106415	0.332714	1.05795	1.29437		0.0319838	3.00558	3.17977	3.89033		0.0100585	0.94522	0.314488	1.22346		0.00822134	0.772576	0.257047	0.817351
NF07_Glycerol 3 TMS	938.417	280.73	29.9153	13.1329	3.70873	28.2399	28.1433	9.79232	34.7944	11.0751	2.4858	22.445	10.8306	1.31869	12.1757		71.4552	33.3442	84.7323	86.6453		0.0139948	0.466645	1.18581	1.21258		0.0299902	2.14296	2.54114	2.59851		0.0118019	0.843305	0.393524	1.02258		0.0115413	0.824687	0.384836	0.977922
NF07_Phosphoric Acid OOO-TMS	179.878	166.215	92.4045	2.78594	0.651342	23.3796	5.09215	0.793183	15.5766	10.4889	3.09315	29.4898	4.38654	0.0912639	2.08054		64.5662	35.3245	17.1494	41.0067		0.015488	0.547105	0.265609	0.635112		0.028309	1.8278	0.485481	1.16086		0.0583112	3.76493	2.05981	2.39115		0.0243862	1.57453	0.861431	0.418208
LWS-GC-Quad-CHCL3-19.5441-201.2	511.715	140.692	27.4942	7.43207	3.41739	45.9817	11.2916	5.65799	50.1081	5.69231	1.42923	25.1081	5.4964	1.30416	23.7275		68.8523	45.3183	89.8959	93.1		0.0145238	0.658195	1.30563	1.35217		0.0220662	1.51931	1.98366	2.05436		0.011124	0.765912	0.504119	1.03564		0.0107411	0.739552	0.48677	0.965584
LWS-GC-Quad-CHCL3-19.5586-186.1	2486.2	694.917	27.951	40.384	10.7608	26.6463	70.2563	5.73981	8.16982	30.4625	8.92259	29.2904	30.8605	14.4487	46.8193		61.564	35.3876	81.6152	80.5625		0.0162432	0.574809	1.3257	1.3086		0.0282585	1.73971	2.30632	2.27658		0.0122526	0.754321	0.433591	0.987102		0.0124127	0.764178	0.439256	1.01307
LWS-GC-Quad-CHCL3-19.7163-273.2	326.068	183.088	56.1504	4.22136	2.03223	48.1417	6.01802	3.50561	58.2519	2.03319	0.573168	28.1906	1.49631	0.354699	23.7049		77.2424	54.1819	160.372	217.914		0.0129463	0.701453	2.07622	2.82117		0.0184564	1.42561	2.95989	4.0219		0.00623548	0.481644	0.33785	1.3588		0.00458897	0.354463	0.248639	0.735944
LWS-GC-Quad-CHCL3-19.9443-244.2	140.924	13.7461	9.75428	1.25332	0.676824	54.0026	4.51243	0.513163	11.3722	1.8482	0.126395	6.83885	1.89905	0.110827	5.8359		112.441	31.2302	76.2495	74.2076		0.00889358	0.277748	0.678131	0.659971		0.0320203	3.60039	2.44153	2.37615		0.0131148	1.47464	0.409579	0.973221		0.0134757	1.51522	0.420849	1.02752
LWS-GC-Quad-CHCL3-20.0615-429.1	217.66	122.783	56.4105	4.04257	1.00937	24.9686	7.56401	5.48206	72.4755	2.47681	1.96109	79.178	3.11874	0.422312	13.5411		53.842	28.7758	87.8793	69.7911		0.0185728	0.534448	1.63217	1.29622		0.0347515	1.87109	3.05393	2.42534		0.0113792	0.612682	0.327447	0.79417		0.0143285	0.771474	0.412313	1.25918
LWS-GC-Quad-CHCL3-20.0883-173.1	196.44	77.9766	39.6948	4.07407	0.98096	24.0781	7.24552	1.17447	16.2096	2.91963	0.496646	17.0106	3.32194	0.277737	8.36066		48.2172	27.112	67.2827	59.1342		0.0207395	0.562289	1.39541	1.22641		0.0368841	1.77845	2.48166	2.18111		0.0148627	0.716636	0.402956	0.878891		0.0169107	0.815386	0.458483	1.1378
LWS-GC-Quad-CHCL3-20.3639-191.1	8750.53	847.59	9.68616	123.874	26.7022	21.556	255.821	29.0393	11.3514	95.102	12.6108	13.2603	100.418	12.9986	12.9445		70.6407	34.2057	92.012	87.1407		0.0141561	0.484221	1.30254	1.23358		0.0292349	2.06517	2.68996	2.54755		0.0108681	0.767733	0.371753	0.947057		0.0114757	0.810651	0.392534	1.0559
NF07_Succinic Acid 2 TMS	470.487	292.322	62.1318	6.44665	2.01737	31.2933	14.9776	6.84101	45.6751	8.19134	6.51421	79.5257	6.78138	8.65873	127.684		72.9817	31.4128	57.4372	69.3792		0.0137021	0.430421	0.787008	0.950639		0.0318341	2.32331	1.82846	2.20863		0.0174103	1.27063	0.546907	1.20792		0.0144135	1.05192	0.45277	0.827873
LWS-GC-Quad-CHCL3-21.1162-184.1	291.636	125.561	43.054	4.06251	0.414475	10.2024	13.0231	5.11554	39.2805	4.18086	0.583085	13.9465	4.3179	0.480276	11.1229		71.7873	22.3938	69.7551	67.5412		0.01393	0.311946	0.971691	0.940852		0.0446553	3.20568	3.11493	3.01607		0.0143359	1.02913	0.321034	0.968262		0.0148058	1.06287	0.331557	1.03278
? NF07_Cytosine NO-TMS	96.5815	55.0993	57.0496	1.88866	0.900107	47.6585	4.86776	1.8367	37.7319	1.63631	0.689124	42.1146	1.98064	0.796294	40.204		51.1375	19.8411	59.0241	48.7629		0.0195551	0.387994	1.15422	0.953564		0.0504005	2.57736	2.97484	2.45767		0.0169422	0.866384	0.336152	0.826153		0.0205074	1.0487	0.406889	1.21043
LWS-GC-Quad-CHCL3-23.3337-219.1	127.779	75.7484	59.2808	2.88707	0.528802	18.3162	4.28279	2.20476	51.4796	2.51976	0.69145	27.4411	2.69382	0.838065	31.1106		44.2591	29.8355	50.7108	47.4341		0.0225942	0.67411	1.14577	1.07174		0.0335171	1.48344	1.69968	1.58986		0.0197197	0.872775	0.588346	0.935386		0.0210819	0.933064	0.628988	1.06908
LWS-GC-Quad-CHCL3-24.345-206.1	103.42	46.4442	44.9082	1.58847	0.124542	7.84036	3.09381	0.432202	13.9699	0.966346	0.441728	45.7111	1.12827	0.0986668	8.74494		65.1068	33.4282	107.022	91.6625		0.0153594	0.513437	1.64379	1.40788		0.0299149	1.94766	3.20155	2.74207		0.00934386	0.608348	0.312348	0.856482		0.0109096	0.710288	0.364688	1.16757
LWS-GC-Quad-CHCL3-26.3028-98.1	66.5031	11.2411	16.9032	1.74457	0.410987	23.558	5.46507	0.775623	14.1924	3.05937	0.253367	8.28167	2.22876	0.396636	17.7963		38.12	12.1688	21.7375	29.8387		0.026233	0.319222	0.57024	0.782756		0.0821777	3.13261	1.78634	2.45207		0.0460034	1.75365	0.559804	1.37268		0.0335136	1.27754	0.407818	0.728502
LWS-GC-Quad-CHCL3-26.3641-336	26.2683	20.991	79.9101	0.401587	0.161638	40.2497	0.388699	0.277474	71.3854	0.22471	0.155045	68.9975	0.366615	0.036963	10.0822		65.4111	67.58	116.898	71.6508		0.0152879	1.03316	1.78713	1.09539		0.0147973	0.967906	1.72978	1.06024		0.00855445	0.559555	0.578109	0.612933		0.0139566	0.912914	0.943185	1.6315
LWS-GC-Quad-CHCL3-26.4571-411.2	33.5806	1.33568	3.97754	0.444434	0.265883	59.825	1.0069	0.287412	28.5441	0.396073	0.0604784	15.2695	0.518888	0.0485789	9.36211		75.5582	33.3504	84.784	64.7165		0.0132348	0.441387	1.1221	0.856512		0.0299847	2.26559	2.54222	1.9405		0.0117947	0.891185	0.393357	0.763311		0.015452	1.16753	0.51533	1.31008
? NF09_Lauryl Alcohol O-TMS	53.2728	39.8536	74.8105	2.30647	0.817982	35.4647	3.09362	0.196112	6.33925	2.11485	0.435247	20.5805	2.51825	0.30527	12.1223		23.0971	17.2202	25.1899	21.1547		0.0432954	0.745555	1.09061	0.9159		0.0580714	1.34128	1.46281	1.22848		0.0396985	0.916921	0.683615	0.839808		0.0472709	1.09182	0.814014	1.19075
LWS-GC-Quad-CHCL3-27.4402-269.2	409.458	80.9933	19.7806	5.40841	1.31304	24.2778	13.8945	1.66981	12.0178	4.89607	0.300243	6.13234	5.22386	0.199893	3.82653		75.7076	29.4691	83.63	78.3822		0.0132087	0.389249	1.10464	1.03533		0.0339339	2.56905	2.83789	2.65981		0.0119574	0.905268	0.352374	0.93725		0.012758	0.965877	0.375966	1.06695
LWS-GC-Quad-CHCL3-32.2962-269.2	7.44124	2.92613	39.3231	4.84326	0.418861	8.64834	6.86654	2.16081	31.4688	5.68673	1.17195	20.6086	5.09375	1.69739	33.323		1.53641	1.0837	1.30853	1.46086		0.650867	0.705342	0.851678	0.950823		0.922767	1.41775	1.20747	1.34803		0.764217	1.17415	0.828179	1.11641		0.68453	1.05172	0.741823	0.895727
NF09_Tetradecanoic Acid O-TMS	8.26844	5.06996	61.317	2.04166	0.84976	41.621	2.347	0.80789	34.4223	7.09527	7.26011	102.323	2.07644	0.665422	32.0463		4.04986	3.52299	1.16535	3.98203		0.246922	0.869902	0.287749	0.983249		0.28385	1.14955	0.330784	1.1303		0.858114	3.47525	3.02313	3.41703		0.251128	1.01704	0.884722	0.292651
LWS-GC-Quad-CHCL3-34.6935-71.1	11.0629	6.99946	63.2698	2.60351	1.12013	43.0239	0.789104	0.688771	87.2852	2.14569	1.29448	60.3294	1.92021	0.354368	18.4546		4.24923	14.0196	5.15587	5.76128		0.235337	3.29932	1.21337	1.35584		0.0713289	0.303093	0.367763	0.410946		0.193954	0.824153	2.71915	1.11742		0.173573	0.737549	2.43341	0.894917
NF08_Methyl hexadecanoate	2.71739	1.06061	39.0306	0.0353483	0.0165688	46.8729	0.166448	0.147168	88.4169	9.7986	6.94753	70.9033	4.2176	3.16879	75.1326		76.8748	16.3258	0.277324	0.644299		0.0130082	0.212369	0.00360748	0.00838114		0.0612527	4.70879	0.0169869	0.039465		3.60588	277.202	58.869	2.32327		1.55208	119.315	25.3389	0.430428
NF07_Pentadecanoic Acid TMS	4.3536	2.19907	50.5116	1.01653	0.435876	42.8788	2.80613	0.89884	32.0313	6.58596	4.42979	67.261	2.47166	0.461484	18.671		4.28281	1.55146	0.661042	1.76141		0.233492	0.362252	0.154348	0.411274		0.644555	2.76051	0.426078	1.13532		1.51276	6.47887	2.34699	2.66459		0.567728	2.43147	0.880807	0.375292
LWS-GC-Quad-CHCL3-36.2504-293.2	179.474	197.541	110.067	4.21496	1.70105	40.3575	8.28546	1.29487	15.6282	4.08403	0.0961359	2.35395	5.27421	0.393365	7.45828		42.5802	21.6613	43.9453	34.0286		0.0234851	0.508718	1.03206	0.799165		0.0461653	1.96573	2.02875	1.57094		0.0227556	0.968936	0.492915	0.77434		0.0293871	1.25131	0.636562	1.29142
LWS-GC-Quad-CHCL3-36.2745-293.2	287.705	141.121	49.0506	4.23792	1.71031	40.3573	8.42623	1.39092	16.5071	4.08403	0.0961359	2.35395	5.28866	0.371964	7.03323		67.8883	34.144	70.4465	54.4004		0.0147301	0.502945	1.03768	0.801322		0.0292877	1.98829	2.06322	1.59326		0.0141952	0.963686	0.48468	0.772223		0.0183822	1.24794	0.627643	1.29496
NF07_Hexadecanoic Acid O-TMS	51.5736	29.833	57.8456	50.3255	11.7281	23.3046	80.6436	9.89479	12.2698	101.208	18.8628	18.6377	64.9826	9.83363	15.1327		1.0248	0.639525	0.509581	0.793652		0.975799	0.624047	0.497248	0.774445		1.56366	1.60244	0.796812	1.241		1.9624	2.01107	1.255	1.55746		1.26	1.29125	0.8058	0.642071
?Golm_Heneicosane n-	21.0263	3.74365	17.8046	10.7422	2.39536	22.2985	7.56792	2.75535	36.4083	8.92858	1.09397	12.2525	8.88351	0.957039	10.7732		1.95735	2.77835	2.35495	2.36689		0.510895	1.41944	1.20313	1.20923		0.359926	0.704501	0.847606	0.851906		0.424638	0.831166	1.17979	1.00507		0.422495	0.826971	1.17384	0.994952
NF08_Methyl Octadecanoate	11.753	1.99435	16.9688	0.694845	0.635473	91.4553	0.529338	0.267005	50.4412	4.49297	1.12929	25.1345	2.40388	1.30937	54.4689		16.9146	22.2033	2.61588	4.88921		0.0591204	1.31267	0.154652	0.289052		0.0450384	0.761808	0.117815	0.220202		0.382281	6.46615	8.4879	1.86905		0.204532	3.45958	4.54128	0.53503
NF07_1-Octadecane O-TMS	5.10749	1.82097	35.6529	4.99434	0.508652	10.1846	3.77297	1.08836	28.8462	5.28139	0.618075	11.7029	4.85183	0.429175	8.84562		1.02266	1.35371	0.967074	1.05269		0.977846	1.32372	0.945649	1.02937		0.738712	0.755449	0.714389	0.777637		1.03405	1.05747	1.3998	1.08853		0.949945	0.971467	1.28595	0.918667
LWS-GC-Quad-CHCL3-39.4193-112.4	1.17665	1.10025	93.507	0.0574827	0.0290554	50.5463	0.122712	0.0258648	21.0777	0.0655353	0.00375891	5.7357	0.0939112	0.0492225	52.4139		20.4696	9.5887	17.9544	12.5294		0.0488528	0.468435	0.877125	0.612096		0.104289	2.13477	1.87246	1.30668		0.0556966	1.14009	0.534058	0.697844		0.0798123	1.63373	0.765297	1.43299
LWS-GC-Quad-CHCL3-39.8216-299.3	7.85067	5.73157	73.0074	1.51541	1.22167	80.6164	3.84633	1.91509	49.7901	8.68539	2.93322	33.7719	3.71352	1.66194	44.7538		5.18055	2.04108	0.903894	2.11408		0.19303	0.393989	0.174478	0.408079		0.489937	2.53814	0.442851	1.03576		1.10632	5.73137	2.2581	2.33885		0.47302	2.4505	0.965471	0.42756
LWS-GC-Quad-CHCL3-40.0255-57.1	19.8715	8.31646	41.8513	4.29838	0.527532	12.2728	4.78353	1.07736	22.5222	3.76547	0.23362	6.20429	3.87417	0.27354	7.06061		4.62302	4.15414	5.27729	5.12922		0.216309	0.898578	1.14153	1.1095		0.240724	1.11287	1.27037	1.23473		0.189491	0.87602	0.787172	0.971942		0.194961	0.90131	0.809897	1.02887
NF07_Stearic Acid O-TMS	67.1709	12.4871	18.5901	38.1716	6.2116	16.2728	44.4275	5.34792	12.0374	44.597	3.86857	8.6745	34.7999	2.36905	6.80763		1.75971	1.51192	1.50618	1.9302		0.568277	0.85919	0.855924	1.09689		0.66141	1.16389	0.996199	1.27665		0.663933	1.16833	1.00382	1.28152		0.518081	0.91167	0.783298	0.780321
LWS-GC-Quad-CHCL3-42.2837-71.2	18.1574	9.82651	54.1183	15.658	0.31738	2.02695	17.4542	2.35547	13.4952	13.0824	0.385901	2.94977	13.1827	0.828483	6.28463		1.15962	1.04029	1.38793	1.37737		0.862348	0.897093	1.19688	1.18777		0.96127	1.11471	1.33417	1.32402		0.720498	0.835508	0.749528	0.992394		0.726021	0.841912	0.755273	1.00766
LWS-GC-Quad-CHCL3-42.954-71.2	30.4771	17.4644	57.3034	12.2187	0.282597	2.31281	14.7687	0.935013	6.33106	10.8915	0.292054	2.6815	10.723	0.296075	2.76112		2.49429	2.06363	2.79825	2.84221		0.400916	0.827341	1.12186	1.13949		0.484583	1.20869	1.35599	1.37729		0.357366	0.891375	0.737471	1.01571		0.351839	0.877588	0.726065	0.984533
LWS-GC-Quad-CHCL3-43.016-253.2	4.81316	4.52241	93.9592	5.57833	0.203441	3.64699	7.00078	0.512063	7.31437	5.57841	0.253446	4.54334	5.92287	0.311695	5.26257		0.862833	0.687518	0.86282	0.81264		1.15897	0.796815	0.999985	0.941828		1.45451	1.255	1.25498	1.18199		1.15899	1.00001	0.796827	0.941842		1.23056	1.06176	0.84603	1.06175
LWS-GC-Quad-CHCL3-43.4645-239.3	3.0063	1.07471	35.7486	9.5829	0.148964	1.55448	10.9721	0.0747588	0.681356	9.32025	0.679363	7.28912	9.47791	0.167393	1.76614		0.313715	0.273996	0.322556	0.317191		3.1876	0.873391	1.02818	1.01108		3.64968	1.14496	1.17723	1.15765		3.10023	0.972591	0.849453	0.983366		3.15268	0.989044	0.863822	1.01692
NF07_n-Eicosanoic Acid O-TMS	19.1369	8.6173	45.0298	0.986123	0.758658	76.9334	0.806998	0.343172	42.5246	2.07742	0.373479	17.978	1.57082	0.346919	22.0853		19.4062	23.7137	9.21185	12.1828		0.05153	1.22196	0.474686	0.627777		0.0421698	0.818354	0.388462	0.513744		0.108556	2.10665	2.57426	1.32251		0.0820832	1.59292	1.94649	0.756138
LWS-GC-Quad-CHCL3-44.0548-253.2	6.44718	2.62079	40.6502	4.26643	0.304515	7.13746	4.27445	1.6443	38.4681	4.03484	0.154612	3.83193	4.112	0.0263617	0.641093		1.51114	1.50831	1.59788	1.5679		0.661752	0.998124	1.0574	1.03756		0.662996	1.00188	1.05939	1.03951		0.62583	0.945716	0.943942	0.981236		0.637797	0.963801	0.961993	1.01912
NF09_Pentacosane	23.3957	10.9953	46.9973	3.83425	0.843268	21.9931	3.19321	1.82359	57.1083	3.75764	0.705031	18.7626	5.21199	0.273889	5.25497		6.10176	7.32669	6.22616	4.48881		0.163887	1.20075	1.02039	0.735658		0.136487	0.832814	0.849792	0.612666		0.160613	0.980021	1.17676	0.720961		0.222776	1.35933	1.63221	1.38704
LWS-GC-Quad-CHCL3-45.2515-173.1	1.62795	0.558713	34.3201	0.357727	0.208325	58.2358	5.68724	1.89081	33.2464	5.59801	1.18486	21.1657	13.9903	3.36814	24.0748		4.55081	0.286245	0.290808	0.116363		0.219741	0.0628999	0.0639026	0.0255697		3.49351	15.8983	1.01594	0.406514		3.43869	15.6488	0.984309	0.400135		8.59383	39.1088	2.45994	2.49916
NF07_1-Docosanol O-TMS	411.574	52.5094	12.7582	258.934	3.92612	1.51626	254.441	5.23451	2.05726	254.523	3.12993	1.22972	252.128	4.75286	1.8851		1.5895	1.61756	1.61704	1.63241		0.629131	1.01766	1.01733	1.027		0.618214	0.982648	0.99968	1.00918		0.618412	0.982963	1.00032	1.0095		0.612593	0.973714	0.990908	0.99059
NF07_1-Docosanol O-TMS	1000	0	0	1000	0	0	1000	0	0	1000	0	0	1000	0	0		1	1	1	1		1	1	1	1		1	1	1	1		1	1	1	1		1	1	1	1
LWS-GC-Quad-CHCL3-45.97-397.4	0.972051	0.979235	100.739	0.787385	0.366806	46.5853	0.838552	0.387301	46.1869	1.13856	0.029532	2.59381	0.925746	0.381732	41.2351		1.23453	1.1592	0.853758	1.05002		0.810024	0.938982	0.691564	0.850541		0.862662	1.06498	0.736504	0.905812		1.17129	1.446	1.35777	1.22988		0.952363	1.17572	1.10398	0.813087
LWS-GC-Quad-CHCL3-46.0512-371.3	140.603	221.202	157.324	8.68643	8.05562	92.7379	13.8954	0.967916	6.9657	25.8755	8.90109	34.3997	19.0625	5.54	29.0622		16.1865	10.1186	5.43382	7.37586		0.0617801	0.625128	0.335702	0.455681		0.0988278	1.59967	0.537013	0.72894		0.184033	2.97884	1.86215	1.3574		0.135577	2.19452	1.37185	0.736703
LWS-GC-Quad-CHCL3-46.218-71.2	64.3151	27.6455	42.9845	12.5111	0.584473	4.67163	14.3251	1.35113	9.43193	10.8501	0.437261	4.03002	10.7771	0.433574	4.02312		5.14063	4.48969	5.92762	5.96778		0.194529	0.873373	1.15309	1.1609		0.222733	1.14499	1.32027	1.32922		0.168702	0.867234	0.757418	1.00678		0.167566	0.861397	0.752321	0.99327
LWS-GC-Quad-CHCL3-46.4446-43.2	53.3133	15.6198	29.2982	4.54194	0.444155	9.77898	2.92948	1.59936	54.5955	3.84641	0.91901	23.8927	4.55912	0.208453	4.57221		11.738	18.1989	13.8605	11.6938		0.0851933	1.55042	1.18082	0.996231		0.0549483	0.644984	0.761613	0.642554		0.0721473	0.846866	1.313	0.843675		0.0855156	1.00378	1.55629	1.18529
NF07_Docosanoic Acid O-TMS	0.629348	0.554454	88.0998	0.133942	0.184747	137.931	0.0920701	0.0660944	71.787	0.677935	0.159221	23.4862	0.584417	0.197728	33.8334		4.69867	6.83553	0.928331	1.07688		0.212826	1.45478	0.197573	0.229189		0.146294	0.687389	0.13581	0.157542		1.0772	5.06141	7.36325	1.16002		0.928606	4.36321	6.34752	0.862054
LWS-GC-Quad-CHCL3-47.892-71.1	27.1972	17.7227	65.1637	2.32711	1.18067	50.7353	2.24626	0.343384	15.287	1.76699	0.665897	37.6854	1.81445	0.945587	52.1142		11.6871	12.1078	15.3918	14.9892		0.0855644	1.036	1.31699	1.28254		0.0825914	0.965254	1.27123	1.23798		0.0649696	0.759306	0.786638	0.973842		0.0667147	0.779701	0.807768	1.02686
LWS-GC-Quad-CHCL3-48.5953-85.2	44.4678	19.866	44.6752	2.99871	1.28416	42.8237	2.88613	1.45132	50.2862	5.64682	0.352048	6.23445	5.79072	0.11356	1.96107		14.829	15.4074	7.87483	7.67914		0.0674355	1.03901	0.531043	0.517847		0.0649039	0.962458	0.511107	0.498406		0.126987	1.88309	1.95654	0.975149		0.130223	1.93107	2.0064	1.02548
LWS-GC-Quad-CHCL3-48.658-648.5	108.442	174.863	161.25	31.1595	31.317	100.506	58.7322	10.2519	17.4553	33.1305	17.1268	51.6948	57.8761	4.89867	8.46406		3.48024	1.84639	3.27319	1.8737		0.287336	0.530534	0.940507	0.538382		0.541598	1.88489	1.77275	1.01479		0.305512	1.06326	0.564094	0.572438		0.533703	1.85742	0.985423	1.74691
LWS-GC-Quad-CHCL3-48.698-316.3	275.356	244.942	88.9546	47.5781	54.5762	114.709	62.9284	18.9159	30.0594	41.8652	20.5651	49.1223	71.4707	5.92208	8.28603		5.78745	4.3757	6.5772	3.85271		0.172788	0.756067	1.13646	0.6657		0.228535	1.32263	1.50312	0.880478		0.15204	0.879926	0.665283	0.585767		0.259558	1.50218	1.13575	1.70716
LWS-GC-Quad-CHCL3-48.7317-316.3	336.302	316.99	94.2576	45.2735	52.6173	116.221	59.6236	17.8653	29.9635	46.5183	23.5685	50.6651	64.7529	6.00482	9.27344		7.42823	5.64042	7.22946	5.19362		0.134622	0.759323	0.973241	0.699174		0.177292	1.31696	1.28172	0.920786		0.138323	1.02749	0.7802	0.718397		0.192544	1.43026	1.08603	1.39199
LWS-GC-Quad-CHCL3-48.8364-399.4	4.71455	1.89544	40.204	3.86364	3.94461	102.096	3.05909	0.815523	26.6591	6.22538	4.50491	72.3636	6.48409	3.8699	59.683		1.22024	1.54116	0.757312	0.727096		0.819513	1.263	0.620627	0.595864		0.64886	0.791763	0.491389	0.471783		1.32046	1.61127	2.03505	0.960101		1.37533	1.67823	2.11962	1.04156
LWS-GC-Quad-CHCL3-49.2298-71.2	106.768	106.943	100.163	7.72496	0.543125	7.03078	9.34719	2.49997	26.7457	6.49695	0.265478	4.08619	6.5691	0.425519	6.47758		13.8212	11.4225	16.4336	16.2531		0.0723526	0.826447	1.18901	1.17595		0.0875466	1.21	1.4387	1.4229		0.060851	0.841033	0.69507	0.989016		0.0615268	0.850374	0.702789	1.01111
LWS-GC-Quad-CHCL3-49.7389-117	48.1587	25.3106	52.5567	0.694674	0.222976	32.0979	0.641529	0.0779429	12.1496	3.02927	1.52368	50.2984	2.17669	0.498724	22.912		69.3256	75.0686	15.8978	22.1247		0.0144247	1.08284	0.22932	0.319142		0.0133211	0.923495	0.211776	0.294726		0.0629019	4.36071	4.72196	1.39169		0.0451984	3.1334	3.39298	0.718553
LWS-GC-Quad-CHCL3-49.7575-426.5	1	0	#DIV/0!	1	0.0394232	110.459	1	0.0174852	33.1221	0.729712	0.458628	62.8505	0.678272	0.135418	19.9651		1	1	1.3704	1.47434		1	1	1.3704	1.47434		1	1	1.3704	1.47434		0.729712	0.729712	0.729712	1.07584		0.678272	0.678272	0.678272	0.929506
LWS-GC-Quad-CHCL3-51.7291-57.1	41.2318	16.5636	40.172	6.46847	0.445412	6.88589	6.45683	1.50668	23.3347	5.92384	0.133921	2.26072	5.76128	0.404908	7.02809		6.37427	6.38577	6.96031	7.1567		0.156881	1.0018	1.09194	1.12275		0.156598	0.9982	1.08997	1.12073		0.143672	0.915803	0.917454	1.02822		0.139729	0.890672	0.892278	0.972558
LWS-GC-Quad-CHCL3-52.3711-85.2	19.0924	0.710642	3.72211	4.64737	0.989768	21.2974	6.29717	1.29388	20.547	3.54007	1.20792	34.1213	3.89634	0.581553	14.9256		4.10822	3.03191	5.39325	4.9001		0.243414	0.73801	1.31279	1.19276		0.329825	1.355	1.77883	1.61618		0.185417	0.761734	0.562168	0.908563		0.204077	0.838395	0.618744	1.10064
LWS-GC-Quad-CHCL3-54.2849-129.1	22.2269	21.583	97.1031	1.04982	1.27624	121.567	1.02958	0.548263	53.2508	4.28269	1.10073	25.7018	3.73114	0.983148	26.3498		21.1721	21.5883	5.18996	5.95714		0.0472319	1.01965	0.245132	0.281367		0.0463215	0.980724	0.240406	0.275944		0.19268	4.07944	4.15962	1.14782		0.167866	3.55407	3.62393	0.871216
LWS-GC-Quad-CHCL3-55.414-71.2	36.0844	3.65492	10.1288	3.14093	1.42114	45.2459	5.23002	0.710262	13.5805	3.1049	0.70562	22.726	3.20207	0.610177	19.0557		11.4884	6.89946	11.6217	11.2691		0.0870439	0.600557	1.0116	0.980905		0.144939	1.66512	1.68444	1.63333		0.0860456	0.988531	0.593669	0.969654		0.0887384	1.01947	0.612248	1.0313
LWS-GC-Quad-CHCL3-56.0512-40.1	163.009	22.2431	13.6453	0.888303	0.560719	63.1225	5.30101	1.09553	20.6665	0.768986	0.0924799	12.0262	1.63349	0.133518	8.17378		183.506	30.7506	211.979	99.7918		0.00544941	0.167572	1.15516	0.543807		0.0325197	5.96757	6.89351	3.2452		0.00471744	0.86568	0.145064	0.470762		0.0100209	1.83889	0.308147	2.12421
LWS-GC-Quad-CHCL3-58.6821-342.2	39.1347	18.457	47.1628	0.671703	0.590413	87.8979	3.10603	2.67237	86.0382	6.97482	0.327388	4.69386	3.55119	2.16975	61.0992		58.2619	12.5996	5.61086	11.0202		0.0171639	0.216258	0.096304	0.189149		0.0793676	4.62411	0.44532	0.874644		0.178226	10.3838	2.24557	1.96408		0.0907427	5.28685	1.14332	0.509144
LWS-GC-Quad-CHCL3-59.238-482.4	0.881736	0.818901	92.8737	0.102992	0.142782	138.635	0.672885	0.298292	44.3304	1.9918	1.07885	54.1645	1.60101	0.853508	53.3107		8.56123	1.31038	0.442683	0.550738		0.116806	0.15306	0.0517079	0.0643293		0.763136	6.53338	0.337828	0.420288		2.25895	19.3394	2.96009	1.24409		1.81575	15.545	2.37932	0.8038
LWS-GC-Quad-CHCL3-59.2993-473.5	1.7258	0.559659	32.429	0.0250719	0.00640639	25.5521	0.501368	0.444413	88.6401	1.41135	0.748608	53.0419	0.746852	0.598036	80.0742		68.8339	3.44218	1.2228	2.31076		0.0145277	0.050007	0.0177645	0.0335701		0.290514	19.9972	0.35524	0.671309		0.817796	56.2921	2.815	1.88973		0.432758	29.7884	1.48963	0.529175
LWS-GC-Quad-CHCL3-59.8456-441.4	0.86432	0.814895	94.2816	0.0563903	0.0265804	47.1364	2.00306	2.46928	123.275	4.56469	1.13011	24.7577	3.77517	1.61291	42.7242		15.3275	0.4315	0.189349	0.228949		0.0652424	0.0281521	0.0123536	0.0149372		2.31749	35.5213	0.438816	0.530588		5.28125	80.9481	2.27886	1.20914		4.36779	66.9471	1.8847	0.827037
NF07_Spinasterol-TMS	31.8623	14.2822	44.8248	0.675842	0.459299	67.9596	22.3686	12.3915	55.397	35.8695	4.01231	11.1859	23.7727	13.6822	57.5542		47.1446	1.42442	0.888285	1.34029		0.0212113	0.0302139	0.0188417	0.0284293		0.702039	33.0974	0.62361	0.940936		1.12576	53.0738	1.60357	1.50885		0.746107	35.1749	1.06277	0.662756
NF07_Spinasterol-TMS	2.44731	0.555135	22.6835	0.287121	0.0592832	20.6475	3.05977	1.59431	52.1056	9.72007	1.2236	12.5884	5.82464	2.3071	39.6093		8.52361	0.799835	0.251779	0.420164		0.117321	0.0938375	0.029539	0.0492942		1.25026	10.6567	0.314789	0.525314		3.97174	33.8536	3.17674	1.66878		2.38002	20.2864	1.90362	0.599239
